# Supplementary material for: Global analysis of DNA methylation in young (J1) and senescent (J2) Gossypium hirsutum L. cotyledons by MeDIP-Seq
Source: PLoS One. 2017 Jul 17;12(7):e0179141. doi: 10.1371/journal.pone.0179141 (PMC5513416; doi:10.1371/journal.pone.0179141)
Supplement: S1 Table — (XLSX) [file pone.0179141.s001.xlsx]

## Sheet: Sheet1
S1 Table. Genome coverage of three types of methylated nucleotide sites (CG, CHG, and CHH) under different sequencing depths.
