# Supplementary material for: Global analysis of DNA methylation in young (J1) and senescent (J2) Gossypium hirsutum L. cotyledons by MeDIP-Seq
Source: PLoS One. 2017 Jul 17;12(7):e0179141. doi: 10.1371/journal.pone.0179141 (PMC5513416; doi:10.1371/journal.pone.0179141)
Supplement: S2 Table — (A): J1; (B): J2. (XLSX) [file pone.0179141.s002.xlsx]

## Sheet: Sheet1
S2 Table. Distribution of MeDIP-Seq reads in different CG density regions. (A): J1; (B): J2.
