# Supplementary material for: Global analysis of DNA methylation in young (J1) and senescent (J2) Gossypium hirsutum L. cotyledons by MeDIP-Seq
Source: PLoS One. 2017 Jul 17;12(7):e0179141. doi: 10.1371/journal.pone.0179141 (PMC5513416; doi:10.1371/journal.pone.0179141)
Supplement: S4 Table — (XLSX) [file pone.0179141.s004.xlsx]

## Sheet: Sheet1
S4 Table. Genomic distribution of uniquely mapped reads.
Genomic distribution of the uniquely mapped reads in J1							J1	J2
Types	reads number	total uniquely mapped reads	propotion of reads			CDS	0.82	0.82
CDS	464447	56724818	0.82			CpGIsland	1.55	1.29
CpGIsland	881034	56724818	1.55			downstream 2k	3.99	3.88
downstream 2k	2262950	56724818	3.99			5'-UTR	0.01	0.01
5'-UTR	3696	56724818	0.01			genebody	1.79	1.77
genebody	1013228	56724818	1.79			Intron	0.95	0.94
Intron	540445	56724818	0.95			3'-UTR	0.01	0.01
3'-UTR	2884	56724818	0.01			upstream 2k	4.92	4.75
upstream 2k	2793351	56724818	4.92
Genomic distribution of the uniquely mapped reads in J2
Types	reads number	total uniquely mapped reads	propotion of reads
CDS	466876	56934550	0.82
CpGIsland	736062	56934550	1.29
downstream 2k	2210687	56934550	3.88
5' -UTR	3810	56934550	0.01
gene body	1009027	56934550	1.77
Intron	534139	56934550	0.94
3' -UTR	2782	56934550	0.01
upstream 2k	2705124	56934550	4.75
