# Supplementary material for: Global analysis of DNA methylation in young (J1) and senescent (J2) Gossypium hirsutum L. cotyledons by MeDIP-Seq
Source: PLoS One. 2017 Jul 17;12(7):e0179141. doi: 10.1371/journal.pone.0179141 (PMC5513416; doi:10.1371/journal.pone.0179141)
Supplement: S5 Table — (XLSX) [file pone.0179141.s005.xlsx]

## Sheet: Sheet1
S5 Table. Highly methylated regions in J1.
chr	start	end	length	summit	tags	#NAME?	fold_enrichment
At_chr1	24968	26340	1373	604	77	67.85	4.78
At_chr1	50605	51365	761	322	74	213.31	10.08
At_chr1	64282	65237	956	286	50	58.85	5.78
At_chr1	67386	68190	805	351	68	155.16	8.07
At_chr1	81590	82595	1006	439	80	106.5	6.78
At_chr1	101205	102466	1262	666	70	60.04	4.37
At_chr1	161757	164957	3201	1607	237	50.75	2.81
At_chr1	168607	169773	1167	710	94	57.35	5.11
At_chr1	176354	177929	1576	589	104	86.79	3.09
At_chr1	189074	190365	1292	712	69	78.1	5.56
At_chr1	193782	195010	1229	605	71	58.12	4.83
At_chr1	223450	225131	1682	760	126	84.93	3.53
At_chr1	228817	231358	2542	763	190	76.29	5.07
At_chr1	249695	250696	1002	730	59	84.85	4.89
At_chr1	293855	295988	2134	321	217	215.81	6.96
At_chr1	303171	304875	1705	1027	177	239.81	5.7
At_chr1	307449	308198	750	360	40	51.21	5.34
At_chr1	317040	318606	1567	1305	103	129.51	3.98
At_chr1	320398	321444	1047	446	54	57.23	4.18
At_chr1	327870	328793	924	456	58	93.49	5.63
At_chr1	379563	380329	767	330	49	72.56	4.37
At_chr1	420017	420799	783	345	61	135.61	8.01
At_chr1	453171	454285	1115	637	69	105.12	7.82
At_chr1	460202	460744	543	279	60	201.83	8.75
At_chr1	465987	467303	1317	664	93	63.74	4.22
At_chr1	470520	471587	1068	425	70	74.01	5.32
At_chr1	494313	495648	1336	631	130	120.5	4.19
At_chr1	516456	517686	1231	790	256	728.11	7.42
At_chr1	522709	524552	1844	708	133	58.29	4.06
At_chr1	579362	580408	1047	380	55	51.2	6.15
At_chr1	587939	589431	1493	692	159	325.67	8.29
At_chr1	594056	595000	945	579	54	74.51	4.74
At_chr1	608037	609203	1167	315	152	464.58	11.72
At_chr1	624891	625834	944	301	60	98.31	7.56
At_chr1	657406	658406	1001	552	100	291.43	11.57
At_chr1	664566	665927	1362	777	83	95.69	5.76
At_chr1	669058	670289	1232	405	93	119.13	5.61
At_chr1	674023	674966	944	561	111	203.25	6.78
At_chr1	684157	684936	780	262	43	54.21	5.34
At_chr1	686533	687138	606	284	37	61.28	4.89
At_chr1	716359	717318	960	685	60	95.57	6.23
At_chr1	727104	728395	1292	585	74	98	7.56
At_chr1	734364	735069	706	243	39	53.65	4.6
At_chr1	750011	751583	1573	580	79	53.74	4.2
At_chr1	756891	759457	2567	1719	217	150.87	6.16
At_chr1	765181	766099	919	242	53	74.6	5.19
At_chr1	777989	779166	1178	641	69	66.52	5.95
At_chr1	781099	782454	1356	758	95	173.54	6.97
At_chr1	785758	786967	1210	614	75	114.55	8.9
At_chr1	794867	795831	965	702	60	94.73	7.71
At_chr1	806091	807200	1110	667	62	50.21	4.92
At_chr1	816110	816666	557	266	35	61.39	4.89
At_chr1	825774	826802	1029	584	56	69.96	6.23
At_chr1	839783	840972	1190	604	61	66.41	5.19
At_chr1	843303	844204	902	344	61	91.85	5.05
At_chr1	851109	851774	666	330	37	52.01	4.74
At_chr1	857778	859174	1397	877	106	92.02	4.71
At_chr1	872859	873919	1061	382	64	95.03	4.89
At_chr1	878036	878870	835	384	48	68.29	5.63
At_chr1	914898	915417	520	261	36	70	5.34
At_chr1	920711	922613	1903	494	155	56.89	3.53
At_chr1	923957	926355	2399	1285	254	89.45	4.1
At_chr1	930408	931199	792	432	58	56.17	4.41
At_chr1	938884	941566	2683	2128	286	107.03	3.62
At_chr1	948522	950928	2407	979	163	55.27	3.26
At_chr1	960151	960978	828	509	46	61.91	6.38
At_chr1	973355	974322	968	685	100	302.56	10.38
At_chr1	990103	991554	1452	1076	104	135.76	5.28
At_chr1	1026863	1028194	1332	870	94	69.23	4.08
At_chr1	1034142	1036944	2803	987	220	94.03	3.06
At_chr1	1044048	1045092	1045	689	78	57.06	4.66
At_chr1	1046662	1049610	2949	1261	202	86.14	4.92
At_chr1	1055084	1055844	761	347	42	56.81	5.63
At_chr1	1057317	1058797	1481	951	80	73.9	4.07
At_chr1	1062775	1064081	1307	637	77	107	8.15
At_chr1	1070120	1071019	900	318	79	184.06	6.1
At_chr1	1073616	1074760	1145	609	67	56.36	4.33
At_chr1	1075453	1076380	928	641	56	51.8	5.93
At_chr1	1083064	1083711	648	324	47	97.56	5.93
At_chr1	1107666	1108643	978	654	85	211.9	8.45
At_chr1	1123428	1124624	1197	548	95	82.86	5.2
At_chr1	1132230	1132985	756	428	54	107.65	7.41
At_chr1	1144730	1147342	2613	1176	167	67.57	4
At_chr1	1150167	1151292	1126	696	63	58.12	3.8
At_chr1	1160809	1161328	520	261	59	158.39	7.13
At_chr1	1173802	1174751	950	554	115	274.86	6.59
At_chr1	1180217	1181159	943	275	61	102.68	5.04
At_chr1	1198554	1200004	1451	736	84	51.39	4.71
At_chr1	1200212	1201508	1297	688	82	53.82	3.87
At_chr1	1209006	1210857	1852	1603	103	88.16	6.33
At_chr1	1229207	1231112	1906	481	91	63.86	4.44
At_chr1	1233269	1235268	2000	587	224	254.93	6.47
At_chr1	1265636	1267483	1848	1274	137	187.2	7.3
At_chr1	1282269	1283115	847	565	47	62.86	3.71
At_chr1	1306679	1308212	1534	889	148	140.41	5.59
At_chr1	1311096	1313336	2241	680	118	74.18	5.63
At_chr1	1319006	1319985	980	364	57	80.57	7.12
At_chr1	1341221	1341785	565	300	35	60	4.74
At_chr1	1361767	1362762	996	499	53	63.92	4.3
At_chr1	1434388	1435720	1333	760	77	79.96	4.45
At_chr1	1438011	1439034	1024	368	59	56.32	6.57
At_chr1	1494978	1495539	562	309	42	92.36	5.93
At_chr1	1507535	1509293	1759	1071	112	54.67	3.32
At_chr1	1512049	1513628	1580	740	113	89.3	5.5
At_chr1	1520179	1521664	1486	774	106	151.32	4.3
At_chr1	1530538	1532212	1675	1122	183	149.29	5.68
At_chr1	1546547	1547516	970	485	68	112.68	6.01
At_chr1	1551207	1552669	1463	1091	96	124.5	5.07
At_chr1	1588769	1589455	687	423	42	68.1	5.78
At_chr1	1617624	1619185	1562	495	159	230.29	5.36
At_chr1	1621905	1622885	981	523	58	53.07	3.67
At_chr1	1624040	1625309	1270	578	76	78.07	5.28
At_chr1	1658092	1659690	1599	236	78	85.36	3.26
At_chr1	1695118	1696122	1005	431	61	59.63	5.49
At_chr1	1706815	1708359	1545	821	161	124.88	4.04
At_chr1	1718550	1719540	991	514	56	75.23	6.38
At_chr1	1737137	1738160	1024	615	60	85.31	5.19
At_chr1	1743557	1745641	2085	689	123	61.47	4.89
At_chr1	1808180	1808727	548	287	98	316.5	8.64
At_chr1	1821658	1823192	1535	890	165	220.21	6.02
At_chr1	1829517	1830464	948	592	54	74.07	3.86
At_chr1	1833859	1835191	1333	620	68	65.58	5.23
At_chr1	1846762	1847690	929	595	91	119.73	7.18
At_chr1	1854342	1857181	2840	506	222	66.28	3.68
At_chr1	1864343	1867397	3055	867	525	117.6	3.15
At_chr1	1870054	1872187	2134	1393	137	88.24	3.46
At_chr1	1879944	1882060	2117	1536	235	281.45	6.19
At_chr1	1896102	1897292	1191	616	69	67.92	5.57
At_chr1	1911635	1913078	1444	685	168	186.37	5.36
At_chr1	1931395	1932291	897	289	66	134.28	9.04
At_chr1	1947351	1948830	1480	1224	113	83.4	3.21
At_chr1	1959370	1961037	1668	307	217	324.92	4.68
At_chr1	1964977	1967388	2412	695	186	87.9	3.96
At_chr1	1974546	1975424	879	323	48	62.02	4.6
At_chr1	1977367	1978776	1410	720	110	187.08	6.41
At_chr1	1981659	1982568	910	504	92	191.95	6.95
At_chr1	1984143	1985436	1294	707	106	195.4	8.72
At_chr1	1999902	2000933	1032	408	54	62.72	5.49
At_chr1	2007312	2007916	605	341	47	107.29	6.67
At_chr1	2031826	2032799	974	364	48	50.23	5.19
At_chr1	2050094	2051142	1049	570	52	54.22	3.26
At_chr1	2083529	2084098	570	264	36	63.31	5.19
At_chr1	2085522	2086259	738	434	46	75.85	4.89
At_chr1	2089455	2090214	760	459	71	185.88	7.24
At_chr1	2097159	2098451	1293	743	96	152.03	8.72
At_chr1	2103427	2104722	1296	670	104	58.55	5.48
At_chr1	2122819	2123975	1157	499	95	143.52	6.09
At_chr1	2125923	2127024	1102	602	69	108.31	8.15
At_chr1	2137707	2138577	871	256	45	52.75	5.49
At_chr1	2148724	2150180	1457	712	97	158.72	6.08
At_chr1	2253475	2254862	1388	1047	197	491.78	8.94
At_chr1	2262392	2263363	972	266	96	270.16	12.05
At_chr1	2297235	2298288	1054	404	66	53.47	4.3
At_chr1	2334047	2335551	1505	665	103	125.94	6.78
At_chr1	2366021	2366906	886	558	48	61.08	5.04
At_chr1	2400549	2401483	935	597	52	68.61	5.34
At_chr1	2415964	2418948	2985	1397	423	222.77	4.56
At_chr1	2424020	2424669	650	390	53	118.54	7.11
At_chr1	2430019	2430933	915	680	54	79.02	4.45
At_chr1	2441622	2442831	1210	648	62	67.26	8.01
At_chr1	2460095	2461244	1150	396	72	54.83	4.02
At_chr1	2462178	2462945	768	376	74	119.75	5.91
At_chr1	2469746	2471194	1449	941	82	101.16	4.3
At_chr1	2475444	2477050	1607	862	122	57.84	3.39
At_chr1	2503795	2504945	1151	579	68	96.48	6.97
At_chr1	2521916	2523226	1311	753	72	58.94	3.84
At_chr1	2528026	2529582	1557	1123	233	446.27	7.03
At_chr1	2587331	2588510	1180	571	79	125.34	6.05
At_chr1	2605313	2606254	942	478	73	158.29	5.34
At_chr1	2610163	2611955	1793	976	185	287.57	8.98
At_chr1	2616810	2617823	1014	423	88	84.07	5.59
At_chr1	2621784	2622597	814	502	50	79.39	5.63
At_chr1	2638393	2639311	919	307	76	179.28	9.19
At_chr1	2642583	2643429	847	301	54	90.22	6.82
At_chr1	2655699	2656884	1186	731	107	238.61	9.96
At_chr1	2669529	2670469	941	255	67	125.06	6.38
At_chr1	2761677	2762727	1051	399	70	72.66	5.19
At_chr1	2774063	2774698	636	335	37	56.46	4.74
At_chr1	2774946	2775613	668	251	60	154.76	7.86
At_chr1	2787209	2788360	1152	265	107	105.31	5.43
At_chr1	2799429	2800200	772	325	44	54.4	5.37
At_chr1	2815558	2817357	1800	1216	145	90.48	4.54
At_chr1	2821787	2824175	2389	961	146	80.83	4.32
At_chr1	2824972	2825878	907	402	72	125.35	5.37
At_chr1	2831811	2833081	1271	691	60	54.38	5.04
At_chr1	2834903	2836185	1283	592	93	145.15	5.85
At_chr1	2844638	2845647	1010	414	52	58.81	4
At_chr1	2912342	2913790	1449	651	113	60.29	5.03
At_chr1	2936198	2937848	1651	1020	201	196.76	6.58
At_chr1	3233143	3233711	569	307	37	65.57	5.08
At_chr1	3235991	3237479	1489	669	94	52.12	3.98
At_chr1	3299922	3301767	1846	1153	116	161.28	6.91
At_chr1	3303387	3304547	1161	605	63	76.78	6.97
At_chr1	3317287	3318286	1000	342	69	126.89	7.27
At_chr1	3320791	3321688	898	349	47	56.07	5.34
At_chr1	3342168	3342885	718	466	59	115.62	7.52
At_chr1	3351309	3352078	770	432	58	107.47	6.2
At_chr1	3385038	3387256	2219	1638	183	54.98	3.43
At_chr1	3388246	3390978	2733	1974	259	165.53	4.39
At_chr1	3392989	3393973	985	449	52	52.91	3.72
At_chr1	3414760	3415568	809	545	42	50.45	5.63
At_chr1	3463991	3464656	666	288	43	61.5	5.37
At_chr1	3464913	3465953	1041	264	74	95.23	5.88
At_chr1	3474072	3475160	1089	460	64	90.67	5.04
At_chr1	3488104	3490119	2016	1534	131	111.98	5.24
At_chr1	3584714	3588145	3432	781	466	78.99	2.93
At_chr1	3613845	3614907	1063	663	99	164.04	6.63
At_chr1	3616427	3617114	688	281	51	80.21	5.39
At_chr1	3646168	3647728	1561	438	75	65.2	4.89
At_chr1	3648876	3649864	989	627	84	184.41	6.06
At_chr1	3668763	3669437	675	259	39	58.18	5.34
At_chr1	3679511	3680442	932	660	51	65.44	4.3
At_chr1	3687416	3688599	1184	523	66	84.25	5.93
At_chr1	3694737	3696784	2048	812	134	55.9	4.03
At_chr1	3707262	3708850	1589	932	102	131.19	6.6
At_chr1	3719445	3720434	990	714	52	61.29	5.04
At_chr1	3726191	3727217	1027	630	52	56.77	6.38
At_chr1	3730355	3731324	970	371	84	208.64	9.19
At_chr1	3733275	3733976	702	248	38	50.6	5.19
At_chr1	3735837	3736975	1139	563	59	56.08	6.88
At_chr1	3737051	3738142	1092	643	53	52.52	6.82
At_chr1	3746076	3748838	2763	2183	167	67.2	3.12
At_chr1	3788063	3789282	1220	779	129	205.33	5.66
At_chr1	3798279	3798779	501	251	35	67.45	4.86
At_chr1	3800476	3801403	928	291	83	214.83	10.23
At_chr1	3821694	3822693	1000	351	61	71.26	5.54
At_chr1	3829105	3829763	659	341	71	198.63	8.06
At_chr1	3831935	3832555	621	263	43	61.65	4.81
At_chr1	3848611	3849573	963	536	64	111.89	7.27
At_chr1	3868053	3869918	1866	702	143	197.71	4.98
At_chr1	3874176	3875496	1321	621	68	73.38	5.04
At_chr1	3878609	3879241	633	310	45	91.3	5.19
At_chr1	3905163	3905815	653	312	44	82.71	5.78
At_chr1	3985298	3986266	969	351	52	64	4.15
At_chr1	4111610	4112315	706	442	53	113.73	6.23
At_chr1	4131393	4132543	1151	588	65	85.27	6.52
At_chr1	4134003	4135169	1167	519	57	53.47	6.23
At_chr1	4142106	4143840	1735	637	114	74.13	3.96
At_chr1	4155943	4156590	648	384	37	54.64	5.04
At_chr1	4593587	4595894	2308	1618	196	137.11	6.88
At_chr1	4628720	4629309	590	301	39	72.6	5.34
At_chr1	4630376	4630940	565	258	42	91.68	6.08
At_chr1	4640971	4642184	1214	464	75	113.89	6.38
At_chr1	4656774	4657635	862	419	59	109.1	6.38
At_chr1	4662437	4663031	595	355	39	71.66	5.49
At_chr1	4695955	4696603	649	359	36	50.76	4.6
At_chr1	4712706	4713822	1117	590	80	121.22	6.93
At_chr1	4767230	4769847	2618	1606	238	188.87	6.84
At_chr1	4801754	4802787	1034	489	51	52.8	4.74
At_chr1	4807832	4808548	717	290	51	101.79	7.12
At_chr1	4818511	4819239	729	298	63	100.33	5.17
At_chr1	4837672	4839617	1946	287	203	286.21	6.83
At_chr1	4863637	4865037	1401	528	78	97.1	4.89
At_chr1	4877355	4878468	1114	514	67	98.37	8.45
At_chr1	4912280	4913129	850	622	52	81.51	7.12
At_chr1	4941868	4943527	1660	708	210	353.38	8.92
At_chr1	4954158	4955401	1244	426	98	138.51	5.9
At_chr1	4957427	4958343	917	312	86	199.46	9.88
At_chr1	4986095	4987045	951	617	98	166.62	6.37
At_chr1	4998896	5000086	1191	574	149	341.45	10.3
At_chr1	5001695	5003081	1387	841	79	102.66	4.89
At_chr1	5027445	5028239	795	290	52	91.04	5.93
At_chr1	5128155	5131078	2924	2134	200	70.42	4.25
At_chr1	5190352	5192285	1934	646	149	150.35	6.38
At_chr1	5214458	5216049	1592	1258	91	73.88	3.92
At_chr1	5227362	5228568	1207	776	77	70.32	4.26
At_chr1	5266809	5267742	934	396	54	76.13	4.6
At_chr1	5270906	5272166	1261	1002	84	107.16	5
At_chr1	5300403	5302212	1810	939	269	203.87	5.42
At_chr1	5315913	5318926	3014	528	487	220.44	4.49
At_chr1	5324390	5325166	777	296	80	244.47	11.57
At_chr1	5341523	5342404	882	598	48	61.62	5.93
At_chr1	5405117	5406046	930	665	91	205.09	10.65
At_chr1	5409049	5409671	623	333	48	108.07	6.23
At_chr1	5473944	5474638	695	416	45	79.22	6.23
At_chr1	5503689	5504928	1240	809	189	233.14	7.24
At_chr1	5505898	5506861	964	246	121	111.62	4.34
At_chr1	5527121	5527932	812	435	112	434.51	10.72
At_chr1	5591752	5592357	606	345	58	167.53	7.86
At_chr1	5614895	5615882	988	367	110	345.25	11.15
At_chr1	5630343	5631103	761	356	64	135.11	7.97
At_chr1	5632359	5633210	852	539	72	139.56	7.04
At_chr1	5661422	5662823	1402	821	118	180.81	7.74
At_chr1	5667284	5669290	2007	620	139	142.11	3.77
At_chr1	5802402	5803844	1443	728	109	123.14	7.96
At_chr1	5816138	5817918	1781	1190	117	97.88	4.09
At_chr1	5869647	5870712	1066	441	54	51.34	4.61
At_chr1	5872200	5873074	875	450	106	78.27	4.54
At_chr1	5884156	5885016	861	444	108	317.75	10.34
At_chr1	5888628	5889245	618	315	91	298.09	9.03
At_chr1	5890435	5890932	498	250	71	150.93	5.4
At_chr1	5891349	5892392	1044	534	83	131.07	6.89
At_chr1	5910548	5911200	653	264	38	57.71	4.6
At_chr1	5916618	5917154	537	274	53	159.82	7.71
At_chr1	5930892	5931719	828	544	52	85.2	6.82
At_chr1	5993615	5994862	1248	638	97	69.03	4.32
At_chr1	6003392	6004392	1001	578	56	73.81	5.34
At_chr1	6045373	6046803	1431	653	78	69.54	5.07
At_chr1	6053039	6054231	1193	640	104	161.74	6.94
At_chr1	6056475	6057512	1038	549	62	76.88	3.66
At_chr1	6089454	6090083	630	253	42	78.24	5.34
At_chr1	6094502	6097124	2623	504	279	176.44	5.16
At_chr1	6118042	6120069	2028	780	128	89.81	3.83
At_chr1	6148029	6150453	2425	1101	122	83.93	4.01
At_chr1	6154728	6155768	1041	624	74	141.4	9.19
At_chr1	6167728	6169676	1949	1262	109	54.81	5.99
At_chr1	6211992	6212839	848	554	45	55.67	4
At_chr1	6254132	6255366	1235	982	96	204.38	6.38
At_chr1	6259409	6260670	1262	608	93	183.76	7.41
At_chr1	6262214	6263188	975	592	60	93.07	6.97
At_chr1	6293851	6294605	755	294	91	279.66	9.36
At_chr1	6297200	6298035	836	264	52	54.58	5.1
At_chr1	6316180	6317401	1222	723	92	187.73	7.41
At_chr1	6319226	6320094	869	594	47	59.84	4.3
At_chr1	6324969	6327582	2614	2025	267	119.62	5.13
At_chr1	6331267	6332955	1689	1086	132	187.48	5.35
At_chr1	6348986	6349995	1010	471	75	152.68	6.38
At_chr1	6384729	6385603	875	308	64	129.51	7.56
At_chr1	6421479	6422413	935	498	61	57.84	5.15
At_chr1	6422735	6423579	845	534	90	166.01	6.18
At_chr1	6429733	6430748	1016	704	74	50.45	5.34
At_chr1	6436303	6437280	978	450	50	56.14	4.74
At_chr1	6438503	6439262	760	287	42	56.95	5.63
At_chr1	6448894	6449724	831	282	73	142.52	5.96
At_chr1	6453994	6456750	2757	2146	220	68.32	2.99
At_chr1	6459363	6460242	880	445	125	265.93	6.66
At_chr1	6462907	6463532	626	264	90	335.73	11.18
At_chr1	6469112	6470061	950	450	67	91.19	4.59
At_chr1	6474112	6475129	1018	676	50	51.5	3.56
At_chr1	6490621	6491240	620	355	48	108.78	6.52
At_chr1	6519840	6521067	1228	579	70	86.16	6.86
At_chr1	6527241	6529731	2491	565	205	53.88	4.9
At_chr1	6545512	6546948	1437	641	143	268.55	8.55
At_chr1	6548972	6549822	851	550	51	77.37	6.23
At_chr1	6563045	6563718	674	279	47	73.08	5
At_chr1	6569805	6571070	1266	618	71	74.44	4.04
At_chr1	6598868	6599947	1080	527	54	56.96	4.74
At_chr1	6601942	6603088	1147	420	73	68.81	4.43
At_chr1	6609561	6610469	909	319	91	215.17	8.68
At_chr1	6610807	6611580	774	256	60	86.27	6.59
At_chr1	6614964	6616832	1869	864	218	298.42	6.37
At_chr1	6621465	6622325	861	264	64	132.56	5.78
At_chr1	6631822	6633117	1296	666	65	51.26	5.84
At_chr1	6651005	6651666	662	409	56	139.96	7.41
At_chr1	6655405	6656588	1184	719	71	85.73	6.6
At_chr1	6703701	6706894	3194	1265	226	65.13	3.88
At_chr1	6711405	6712172	768	338	73	182.71	7.01
At_chr1	6725596	6726253	658	289	55	135.65	7.27
At_chr1	6735365	6736330	966	567	59	90.54	7.27
At_chr1	6756475	6757319	845	545	44	52.65	4.45
At_chr1	6759906	6760716	811	186	44	57.09	5.19
At_chr1	6763931	6765178	1248	641	61	59.77	6.08
At_chr1	6824615	6825712	1098	416	54	54.92	3.71
At_chr1	6825820	6826621	802	572	49	77.34	4.15
At_chr1	6836495	6838415	1921	776	213	319.7	6.87
At_chr1	6854949	6856015	1067	658	81	169.04	9.19
At_chr1	6873144	6873891	748	351	42	58.66	5.63
At_chr1	6906707	6907643	937	483	61	100.21	6.82
At_chr1	6911370	6913674	2305	1837	186	193.55	6.8
At_chr1	6930281	6931198	918	494	107	358.6	13.5
At_chr1	6946140	6947045	906	425	78	193.4	6.82
At_chr1	6949430	6951414	1985	1381	209	291.71	6.21
At_chr1	6953450	6955807	2358	1390	190	140.17	6.18
At_chr1	6964407	6965959	1553	1053	120	84.58	6.1
At_chr1	6967245	6969109	1865	1254	105	70.12	4.42
At_chr1	6974768	6975942	1175	718	93	100.72	4.63
At_chr1	6980655	6981719	1065	706	110	284	9.49
At_chr1	6987576	6989097	1522	1156	104	66.93	3.31
At_chr1	6992422	6993686	1265	542	107	241.57	7.58
At_chr1	7010533	7011709	1177	432	78	72.55	4.46
At_chr1	7030419	7030892	474	238	48	166.94	7.12
At_chr1	7043604	7044949	1346	1112	72	80.18	4.15
At_chr1	7064683	7066610	1928	1185	186	109.68	4.85
At_chr1	7075163	7075747	585	326	35	56.66	4.89
At_chr1	7103525	7104560	1036	638	66	107.26	6.38
At_chr1	7112053	7113065	1013	657	53	61.75	4.45
At_chr1	7120638	7122177	1540	676	113	151.44	4.77
At_chr1	7128451	7131488	3038	1928	260	93.21	2.63
At_chr1	7140938	7142902	1965	1337	133	83.24	3.78
At_chr1	7145019	7146418	1400	1031	165	272.31	7.2
At_chr1	7150423	7152530	2108	564	120	54.19	3.58
At_chr1	7164893	7168260	3368	1064	294	57.93	2.97
At_chr1	7180214	7182902	2689	2198	281	128.78	3.91
At_chr1	7185509	7186484	976	297	83	201.61	10.68
At_chr1	7191223	7192337	1115	409	61	75.95	5.93
At_chr1	7200245	7201922	1678	1226	169	81.67	3.5
At_chr1	7202178	7203048	871	384	92	58.52	4.42
At_chr1	7208248	7210199	1952	477	109	117.37	8.05
At_chr1	7214482	7215892	1411	766	134	312.98	12.4
At_chr1	7233053	7233823	771	320	44	62.74	4
At_chr1	7253441	7254587	1147	585	65	50.69	4.68
At_chr1	7270158	7271018	861	603	50	71.95	4
At_chr1	7271982	7272897	916	289	53	68.1	6.2
At_chr1	7277358	7279519	2162	784	164	101.59	5.64
At_chr1	7282365	7285331	2967	300	201	74.79	3.39
At_chr1	7303061	7304188	1128	532	67	96.18	7.71
At_chr1	7373319	7374581	1263	665	59	52.31	6.82
At_chr1	7382104	7382923	820	580	54	95.08	7.41
At_chr1	7405287	7406290	1004	719	77	163.76	8.15
At_chr1	7408457	7408997	541	266	60	196.08	8.75
At_chr1	7411205	7412699	1495	737	101	135.99	5.81
At_chr1	7453031	7454026	996	659	111	323.98	9.76
At_chr1	7476077	7476980	904	640	57	72.29	4.39
At_chr1	7477416	7478318	903	399	52	57.5	6.06
At_chr1	7484319	7486447	2129	436	297	378.32	5.86
At_chr1	7544821	7545570	750	409	49	69.73	5.79
At_chr1	7549447	7550988	1542	783	110	83.2	3.61
At_chr1	7552762	7554823	2062	689	175	72.93	4.46
At_chr1	7557886	7559382	1497	305	116	67.61	4.13
At_chr1	7583034	7583990	957	600	94	232.14	8.12
At_chr1	7607533	7608164	632	248	58	113.87	6.43
At_chr1	7649869	7650776	908	590	46	51.54	4.89
At_chr1	7665183	7667610	2428	1730	214	50.45	3.8
At_chr1	7672662	7673610	949	559	55	77.66	6.67
At_chr1	7696248	7697773	1526	264	117	156.28	6.47
At_chr1	7733910	7734789	880	439	51	72.89	5.63
At_chr1	7743908	7744635	728	365	93	350.6	11.12
At_chr1	7767541	7768981	1441	800	146	216.51	8.67
At_chr1	7786601	7787468	868	295	62	62.53	4.12
At_chr1	7788608	7790951	2344	1850	296	265.16	5.73
At_chr1	7794464	7795359	896	259	58	98.38	5.34
At_chr1	7800158	7800809	652	388	76	265.27	10.82
At_chr1	7806844	7807865	1022	391	56	63.88	4.36
At_chr1	7807914	7808710	797	434	45	55	5
At_chr1	7825719	7826462	744	400	57	124.76	6.97
At_chr1	7840533	7841525	993	263	62	98.16	4.45
At_chr1	7859727	7861035	1309	568	104	226.98	8.45
At_chr1	7874182	7875589	1408	1021	96	105.36	4.56
At_chr1	7878190	7879011	822	482	65	136.38	7.6
At_chr1	7880807	7881902	1096	517	53	52.09	4.89
At_chr1	7884000	7885255	1256	547	108	234.39	9.57
At_chr1	7919725	7920769	1045	690	88	85.4	5.28
At_chr1	7936969	7938356	1388	970	130	256.9	5.57
At_chr1	7968192	7968813	622	372	39	66.8	5.49
At_chr1	7980313	7983493	3181	1535	231	63.8	3.29
At_chr1	7991592	7992902	1311	745	105	75.39	7.79
At_chr1	7995574	7998701	3128	727	352	126.63	4.43
At_chr1	8005256	8007857	2602	352	192	83.19	4.21
At_chr1	8008741	8010041	1301	755	98	121.42	7.09
At_chr1	8022783	8023750	968	373	67	124.2	6.08
At_chr1	8039355	8042506	3152	669	281	60.92	3.45
At_chr1	8049473	8052147	2675	1088	294	166.37	6.51
At_chr1	8065038	8065878	841	298	48	67.4	5.04
At_chr1	8067449	8068161	713	318	51	92.82	5.96
At_chr1	8110578	8111158	581	321	47	76.98	5.18
At_chr1	8111553	8112416	864	560	56	69.6	5.1
At_chr1	8129897	8130879	983	398	60	91.76	3.41
At_chr1	8147077	8148033	957	262	60	92.02	5.78
At_chr1	8193726	8196634	2909	1028	254	52.13	4.81
At_chr1	8207600	8209402	1803	710	98	76.82	4.2
At_chr1	8223952	8225192	1241	563	81	68.24	5
At_chr1	8229040	8231927	2888	2033	169	81.22	3.23
At_chr1	8257558	8260206	2649	1401	211	83.16	3.36
At_chr1	8270029	8271746	1718	683	114	96.62	6.6
At_chr1	8275908	8278992	3085	1086	271	93.41	3.24
At_chr1	8284843	8286765	1923	1126	119	86.26	4.49
At_chr1	8305317	8307853	2537	1928	177	76.84	3.21
At_chr1	8317769	8319433	1665	996	151	110.14	3.78
At_chr1	8321669	8324339	2671	530	231	104.5	3.79
At_chr1	8325769	8327485	1717	468	128	62.27	5.84
At_chr1	8355943	8358824	2882	668	238	67.81	4.08
At_chr1	8363541	8365574	2034	1358	164	63.44	6.03
At_chr1	8367317	8368644	1328	708	92	50.22	3.81
At_chr1	8372831	8375493	2663	1758	330	187.9	5.78
At_chr1	8379758	8382957	3200	2437	242	51.3	3.77
At_chr1	8386319	8387401	1083	766	125	340.2	7.07
At_chr1	8398039	8399541	1503	694	158	176.18	6.17
At_chr1	8406015	8408776	2762	1499	177	63.77	3.5
At_chr1	8427931	8428913	983	518	50	55.54	4
At_chr1	8449134	8450700	1567	1162	87	102.75	5.78
At_chr1	8460163	8461413	1251	837	86	99.11	4.3
At_chr1	8464229	8465345	1117	699	68	80.42	5.76
At_chr1	8469313	8470544	1232	533	147	254.88	9.45
At_chr1	8474917	8475869	953	671	78	160.23	9.77
At_chr1	8478471	8479363	893	358	65	92.35	6.72
At_chr1	8496083	8499053	2971	2275	293	131.25	4.8
At_chr1	8510982	8512393	1412	663	81	82.22	3.4
At_chr1	8518946	8521133	2188	1402	261	116.78	3.82
At_chr1	8537457	8539190	1734	1246	155	232.07	6.06
At_chr1	8551421	8552505	1085	713	110	233.42	7.42
At_chr1	8563054	8564041	988	587	49	51.15	4.28
At_chr1	8589587	8591107	1521	916	88	116.38	5.19
At_chr1	8597025	8598780	1756	1102	102	73.32	4.74
At_chr1	8600281	8603550	3270	2702	245	74.93	4.5
At_chr1	8618715	8619383	669	383	64	183.17	7.41
At_chr1	8624071	8625196	1126	694	87	100.06	6.31
At_chr1	8636759	8637195	437	219	40	88.27	4.57
At_chr1	8642059	8644451	2393	1387	198	81.54	4.19
At_chr1	8646123	8648094	1972	1592	198	137.94	6.02
At_chr1	8651006	8652829	1824	1206	161	134.16	5.27
At_chr1	8671032	8674172	3141	716	299	52.18	3.69
At_chr1	8684842	8686824	1983	821	192	158.15	3.85
At_chr1	8698652	8699627	976	631	71	141.01	9.64
At_chr1	8706870	8708782	1913	800	112	59.43	3.79
At_chr1	8736346	8737227	882	357	108	180.26	5.81
At_chr1	8745187	8746263	1077	393	66	100.36	7.56
At_chr1	8757426	8759761	2336	1798	225	65.06	5.07
At_chr1	8770113	8772283	2171	356	149	145.87	5.94
At_chr1	8784317	8787278	2962	2424	287	78.15	4.01
At_chr1	8790293	8791577	1285	666	84	138.79	8.75
At_chr1	8813653	8814729	1077	664	69	112.6	5.93
At_chr1	8837697	8838635	939	457	54	75.39	6.08
At_chr1	8859380	8861533	2154	1143	218	70.44	4.48
At_chr1	8926141	8927113	973	259	66	118.76	5.63
At_chr1	8956404	8958005	1602	361	166	251.91	5.14
At_chr1	8978849	8981112	2264	368	137	96.48	4.55
At_chr1	8983477	8984450	974	534	103	80.83	3.18
At_chr1	9019552	9020566	1015	699	89	143.96	7.99
At_chr1	9038356	9040444	2089	1487	165	191.23	4.39
At_chr1	9046284	9047482	1199	540	113	292.39	12.44
At_chr1	9068191	9069676	1486	754	144	149.87	6.05
At_chr1	9086223	9086712	490	246	44	125.75	6.52
At_chr1	9094243	9095158	916	372	69	144.54	8.45
At_chr1	9098416	9099273	858	426	45	54.38	5.93
At_chr1	9107740	9108727	988	353	105	96	5.76
At_chr1	9109213	9110020	808	506	123	258.05	8.34
At_chr1	9145480	9146373	894	630	81	178.49	8.78
At_chr1	9149803	9151982	2180	1078	216	95.43	4.74
At_chr1	9171109	9173114	2006	1459	161	105.01	4.81
At_chr1	9193748	9195128	1381	639	93	69.05	6.04
At_chr1	9210097	9210857	761	277	55	111.3	7.71
At_chr1	9248753	9250063	1311	656	65	65.05	5.19
At_chr1	9252458	9253939	1482	791	136	85.3	6.15
At_chr1	9296837	9297835	999	675	50	53.66	3.86
At_chr1	9344231	9345471	1241	585	89	71.38	5.92
At_chr1	9360160	9361324	1165	743	97	79.05	4.08
At_chr1	9363897	9365308	1412	693	115	98.93	6.57
At_chr1	9388018	9390438	2421	1885	149	100.72	5.63
At_chr1	9415632	9416851	1220	449	133	232.38	7.72
At_chr1	9436084	9437165	1082	524	81	165.68	8.01
At_chr1	9446945	9448830	1886	1298	183	290.46	6.31
At_chr1	9471895	9472555	661	344	69	98.85	4.49
At_chr1	9493339	9494387	1049	333	75	143.18	4.87
At_chr1	9496764	9497701	938	323	66	72.14	6.1
At_chr1	9504045	9505507	1463	764	100	64.34	4.57
At_chr1	9507094	9508132	1039	432	68	52.39	4.66
At_chr1	9508256	9509349	1094	676	74	78.79	5.75
At_chr1	9544788	9545937	1150	657	55	52.3	4
At_chr1	9591438	9592480	1043	753	159	236.48	8.07
At_chr1	9598138	9599560	1423	766	127	184.29	8.44
At_chr1	9611599	9613752	2154	1373	132	82.04	3.47
At_chr1	9630112	9631348	1237	550	78	118.13	5.34
At_chr1	9634920	9636437	1518	832	101	59.35	4.89
At_chr1	9637558	9639196	1639	642	124	98.37	4.13
At_chr1	9642975	9644622	1648	666	190	74.25	3.31
At_chr1	9648356	9649372	1017	720	58	78.84	4.6
At_chr1	9666386	9667713	1328	713	82	123.18	7.12
At_chr1	9679034	9680334	1301	878	71	79	4.36
At_chr1	9713516	9714372	857	481	44	51.16	4.74
At_chr1	9745097	9746206	1110	391	104	113.25	6.63
At_chr1	9747035	9748761	1727	1233	103	75.59	3.86
At_chr1	9757487	9758027	541	302	35	62.17	4.94
At_chr1	9785094	9786396	1303	783	81	62.93	4.11
At_chr1	9793963	9795679	1717	452	139	105.01	5.61
At_chr1	9799689	9800489	801	538	46	65.81	4.3
At_chr1	9801215	9802037	823	263	51	65.48	4.45
At_chr1	9807573	9809573	2001	1090	200	147.36	3.99
At_chr1	9814543	9815681	1139	691	66	84.62	4.43
At_chr1	9819099	9820116	1018	464	51	54.63	4.45
At_chr1	9831926	9832961	1036	598	54	62.22	4.15
At_chr1	9836879	9837594	716	398	84	284.89	10.52
At_chr1	9851350	9851991	642	266	72	224.44	7.3
At_chr1	9888890	9889999	1110	494	55	56.67	5.19
At_chr1	9930541	9932069	1529	931	267	561.93	5.84
At_chr1	9948929	9949511	583	285	45	102.42	6.23
At_chr1	9959355	9960635	1281	409	95	92.25	4.38
At_chr1	9993786	9995919	2134	542	203	199.96	4.58
At_chr1	10003669	10004540	872	562	55	90.03	7.27
At_chr1	10007793	10008470	678	416	55	130.51	7.71
At_chr1	10012470	10013045	576	320	40	79.84	5.78
At_chr1	10020866	10021759	894	501	80	157.63	6.28
At_chr1	10022244	10023029	786	278	69	131.99	6.49
At_chr1	10037373	10037915	543	280	64	218.7	8.8
At_chr1	10039428	10040290	863	621	53	64.6	5.81
At_chr1	10052105	10053767	1663	396	143	128.97	6.5
At_chr1	10068498	10070173	1676	292	143	123.73	3.56
At_chr1	10073166	10074011	846	237	45	55.93	5.63
At_chr1	10093849	10096302	2454	1998	198	153.67	4.81
At_chr1	10136774	10137880	1107	315	116	132.02	5.38
At_chr1	10144776	10145870	1095	337	66	82.54	3.8
At_chr1	10158016	10158580	565	320	47	117.29	6.82
At_chr1	10181836	10182902	1067	682	60	66.07	5.16
At_chr1	10185201	10186055	855	275	45	54.76	5.34
At_chr1	10189275	10191243	1969	1587	126	115.65	5.02
At_chr1	10221401	10224032	2632	1401	175	70.37	3.21
At_chr1	10233368	10236011	2644	1626	319	153.21	4.13
At_chr1	10237783	10239920	2138	760	153	90.77	5.8
At_chr1	10287860	10289273	1414	827	79	84.26	4.19
At_chr1	10299297	10300678	1382	682	76	92.62	4.3
At_chr1	10313075	10314846	1772	1091	130	150.28	5.13
At_chr1	10316548	10317896	1349	615	95	51.21	5.79
At_chr1	10346047	10347503	1457	720	117	65.54	7.11
At_chr1	10349681	10350832	1152	624	70	67.96	5.4
At_chr1	10351283	10351917	635	285	43	67.8	5.19
At_chr1	10374886	10376526	1641	1274	159	115.69	4.28
At_chr1	10380334	10382689	2356	254	187	139.55	3.8
At_chr1	10396723	10397881	1159	489	85	52.38	3.81
At_chr1	10420255	10422615	2361	1719	145	76.92	3.91
At_chr1	10424121	10425356	1236	557	62	64.21	5.34
At_chr1	10436739	10437684	946	286	83	68.61	5.43
At_chr1	10437775	10439214	1440	712	102	52.87	3.44
At_chr1	10449918	10450756	839	289	82	176.45	7.54
At_chr1	10456041	10457331	1291	619	104	142.57	5.8
At_chr1	10472856	10475116	2261	1531	165	110.74	4.29
At_chr1	10479216	10481199	1984	568	118	71.44	4.92
At_chr1	10498446	10499881	1436	741	92	58.57	3.94
At_chr1	10505526	10506822	1297	607	137	183.79	7.94
At_chr1	10524900	10526368	1469	1139	78	84.8	5.19
At_chr1	10545235	10548143	2909	1065	328	79.16	4.65
At_chr1	10560203	10562389	2187	1658	195	179.74	4.24
At_chr1	10564696	10566753	2058	449	162	166.58	5.11
At_chr1	10568071	10570306	2236	699	225	177.59	5.42
At_chr1	10571554	10572897	1344	946	88	140.92	6.23
At_chr1	10578100	10579436	1337	667	74	91.68	6.82
At_chr1	10581908	10585483	3576	3123	322	69.33	3.49
At_chr1	10631737	10633382	1646	1203	116	114.79	4.63
At_chr1	10662950	10664444	1495	847	88	83.94	5.49
At_chr1	10690475	10691086	612	352	58	165.65	7.86
At_chr1	10694051	10696641	2591	728	174	61.49	4.62
At_chr1	10733557	10734490	934	281	86	93.18	5.15
At_chr1	10741327	10742339	1013	335	60	52.34	3.49
At_chr1	10742556	10743454	899	376	52	61.61	4.3
At_chr1	10751875	10754672	2798	1911	234	65.38	2.9
At_chr1	10783375	10785207	1833	601	138	92.24	4.22
At_chr1	10797714	10798403	690	304	38	50.97	3.66
At_chr1	10823113	10824057	945	485	64	115.29	6.08
At_chr1	10826656	10828066	1411	720	79	77.39	4.35
At_chr1	10844536	10846086	1551	1095	170	333.53	6.51
At_chr1	10851129	10852319	1191	516	108	264.4	11.21
At_chr1	10879769	10881225	1457	699	105	70.75	5.49
At_chr1	10882436	10883502	1067	404	76	59.11	5.27
At_chr1	10886254	10887746	1493	485	101	71.79	3.9
At_chr1	10904900	10906677	1778	1226	90	86.73	4.89
At_chr1	10908883	10909745	863	404	57	95.82	6.38
At_chr1	10944736	10946525	1790	624	125	72.39	4.23
At_chr1	10949592	10950541	950	585	59	93.18	4.89
At_chr1	10952454	10953273	820	347	49	74.44	4
At_chr1	10959202	10961182	1981	499	232	147.67	4.06
At_chr1	10973159	10974283	1125	442	65	65.23	4.97
At_chr1	10988486	10989719	1234	649	88	108.98	7.33
At_chr1	10996245	10997015	771	305	42	55.43	5.49
At_chr1	11002131	11003326	1196	612	88	174.27	7.41
At_chr1	11009957	11010776	820	488	50	65.94	5.52
At_chr1	11011532	11012863	1332	1042	84	78.43	4.45
At_chr1	11019554	11020560	1007	742	75	153.34	6.23
At_chr1	11024105	11025241	1137	485	124	157.36	7.29
At_chr1	11031572	11032503	932	263	53	72.69	4.74
At_chr1	11061949	11064812	2864	393	182	62.15	3.12
At_chr1	11076472	11078423	1952	1233	185	206.1	6.53
At_chr1	11081371	11083201	1831	414	201	122.27	6.32
At_chr1	11109670	11110472	803	262	51	81.24	6.97
At_chr1	11114004	11114848	845	394	72	50.11	3.31
At_chr1	11120529	11123255	2727	1079	295	55.6	5.88
At_chr1	11146918	11149375	2458	1322	217	134.32	4.52
At_chr1	11150520	11152517	1998	1298	212	186.18	10.14
At_chr1	11160973	11162587	1615	645	175	85.9	4.21
At_chr1	11168027	11169053	1027	728	77	158.56	7.71
At_chr1	11183727	11184782	1056	566	69	56.65	3.12
At_chr1	11184809	11185532	724	262	46	64.38	5.19
At_chr1	11193243	11194155	913	283	130	282.17	7.49
At_chr1	11197261	11198631	1371	778	104	80.79	4.23
At_chr1	11203200	11204140	941	360	53	66.55	5.15
At_chr1	11205532	11207031	1500	779	111	95.9	6.18
At_chr1	11249071	11249849	779	299	54	98.49	5.91
At_chr1	11251448	11252045	598	302	40	75.49	5.19
At_chr1	11255169	11257000	1832	833	215	258.79	5.35
At_chr1	11259294	11260422	1129	674	88	113.99	5.66
At_chr1	11269411	11272166	2756	1926	252	73.49	4.61
At_chr1	11289186	11291000	1815	1212	117	86.46	3.56
At_chr1	11306163	11307170	1008	682	74	148.35	7.56
At_chr1	11322011	11323070	1060	403	97	106.26	5.93
At_chr1	11329588	11331887	2300	828	257	143.92	6.56
At_chr1	11340490	11341313	824	318	90	224.75	8.65
At_chr1	11345179	11346722	1544	537	133	116.1	4.62
At_chr1	11352515	11353685	1171	537	73	72.5	6.04
At_chr1	11355475	11358278	2804	1052	298	120.23	3.32
At_chr1	11378221	11379724	1504	323	92	87.96	4.77
At_chr1	11383047	11384102	1056	300	70	120.62	6.52
At_chr1	11404108	11405424	1317	871	131	247.14	5.2
At_chr1	11430472	11431794	1323	616	89	153.29	7.27
At_chr1	11444966	11446159	1194	834	70	88.4	4.22
At_chr1	11450825	11452085	1261	410	174	394.57	8.33
At_chr1	11483077	11484385	1309	910	112	86.72	4.48
At_chr1	11491589	11492862	1274	668	69	82.64	4.6
At_chr1	11529081	11531563	2483	713	142	67.17	5.24
At_chr1	11554637	11555840	1204	477	75	69.87	6.24
At_chr1	11565063	11566194	1132	657	61	64.06	3.88
At_chr1	11575783	11577055	1273	566	116	113.85	6.05
At_chr1	11600229	11601885	1657	996	122	59.28	4.32
At_chr1	11607009	11608334	1326	663	123	133.94	6.93
At_chr1	11631250	11632547	1298	886	96	52.4	3.83
At_chr1	11637667	11638729	1063	635	62	87.01	6.82
At_chr1	11654533	11655976	1444	695	107	98.03	5.03
At_chr1	11689015	11689678	664	266	63	178.84	8.9
At_chr1	11694750	11695651	902	342	63	93.51	6.15
At_chr1	11725684	11726530	847	287	44	52.4	3.71
At_chr1	11732536	11733364	829	497	56	102.13	6.67
At_chr1	11740681	11741540	860	254	45	54.13	6.08
At_chr1	11755920	11759019	3100	1781	217	73.62	4.05
At_chr1	11771537	11772622	1086	749	60	76.35	3.86
At_chr1	11777494	11779717	2224	626	185	157.94	3.87
At_chr1	11788648	11789946	1299	739	103	60.44	3.9
At_chr1	11805316	11806791	1476	676	121	60.09	4.63
At_chr1	11835469	11836211	743	381	47	79.14	4.3
At_chr1	11846216	11847531	1316	667	69	66.71	6.1
At_chr1	11864586	11866060	1475	292	96	53.9	3.12
At_chr1	11875025	11876048	1024	411	100	157.84	6.83
At_chr1	11888794	11891833	3040	748	232	53.92	4.96
At_chr1	11901774	11903559	1786	1328	116	57.08	4.13
At_chr1	11916029	11917024	996	379	67	118.79	7.27
At_chr1	11927982	11929821	1840	1145	110	51.44	4.8
At_chr1	11937717	11939952	2236	467	201	92.7	2.97
At_chr1	11963142	11965601	2460	1056	250	107.55	4.55
At_chr1	11968625	11969702	1078	469	52	51.02	4.45
At_chr1	11971161	11972097	937	430	53	67.11	6.43
At_chr1	11976026	11979046	3021	1447	346	89.83	3.82
At_chr1	11982834	11984136	1303	758	101	71.93	5.78
At_chr1	11987544	11989194	1651	1014	207	155.8	5.85
At_chr1	12005060	12007177	2118	952	129	126.04	4.65
At_chr1	12010508	12012851	2344	1007	297	99.7	4.02
At_chr1	12024392	12025538	1147	637	74	121.21	9.93
At_chr1	12053725	12055750	2026	1186	213	133.75	5.43
At_chr1	12060997	12063493	2497	2101	218	65.77	4.68
At_chr1	12079237	12079897	661	410	46	90.17	6.52
At_chr1	12146129	12147244	1116	688	68	78.29	7.23
At_chr1	12164646	12166515	1870	1173	150	175.17	6.14
At_chr1	12172471	12174379	1909	662	112	65.46	4.82
At_chr1	12175689	12177721	2033	1093	162	121.52	4.66
At_chr1	12180341	12181601	1261	620	80	54.04	5.34
At_chr1	12192586	12193682	1097	779	76	139.24	5.19
At_chr1	12216447	12217889	1443	774	197	450.37	6.92
At_chr1	12247355	12249738	2384	713	188	57.5	3.27
At_chr1	12287016	12287631	616	356	37	59.63	4.74
At_chr1	12314639	12315889	1251	632	69	66.72	6.33
At_chr1	12322600	12323874	1275	468	115	129.88	5.17
At_chr1	12329898	12332739	2842	1315	397	125.78	3.34
At_chr1	12334743	12335698	956	378	52	65.73	5.34
At_chr1	12340327	12343444	3118	512	265	59.19	3.17
At_chr1	12363356	12364486	1131	389	123	115.63	6.15
At_chr1	12377169	12379171	2003	1093	190	73.18	4.1
At_chr1	12389267	12390545	1279	633	152	141.5	6.16
At_chr1	12458194	12460575	2382	1313	193	101.73	5.2
At_chr1	12470053	12470819	767	347	53	100.81	4.89
At_chr1	12535384	12536977	1594	613	100	74.63	4.17
At_chr1	12540268	12541895	1628	741	127	91.24	4.21
At_chr1	12548881	12550695	1815	1125	209	189.2	4.6
At_chr1	12575861	12577970	2110	1684	192	127.09	4.13
At_chr1	12590235	12591211	977	628	80	185.48	9.19
At_chr1	12593260	12593964	705	289	58	134.14	6.97
At_chr1	12605655	12606580	926	265	67	104.25	7.13
At_chr1	12614291	12615675	1385	673	102	78.37	5.26
At_chr1	12645129	12645824	696	302	73	147.09	6.38
At_chr1	12657056	12658280	1225	314	138	315.43	9.53
At_chr1	12671135	12672212	1078	526	94	141.38	6.46
At_chr1	12674866	12676178	1313	610	72	59.71	4.37
At_chr1	12695799	12696627	829	571	73	127.39	6.88
At_chr1	12704002	12704613	612	344	56	148.35	7.12
At_chr1	12717193	12718091	899	284	48	59.35	6.67
At_chr1	12733901	12735020	1120	597	72	69.62	4.77
At_chr1	12778311	12780583	2273	772	149	68.44	3.15
At_chr1	12787188	12787704	517	259	41	98.93	6.08
At_chr1	12794457	12795643	1187	386	80	80.27	4.76
At_chr1	12804589	12805681	1093	317	82	85.12	4.56
At_chr1	12809652	12811826	2175	1298	191	107.92	5.91
At_chr1	12814044	12814925	882	306	73	166.49	7.92
At_chr1	12819256	12820205	950	355	52	66.54	4.3
At_chr1	12830594	12832432	1839	979	182	77.97	4.06
At_chr1	12848071	12848923	853	263	64	50.39	4.61
At_chr1	12894768	12895788	1021	462	81	134.73	6.36
At_chr1	12907892	12909703	1812	689	116	75.45	5.29
At_chr1	12917876	12919083	1208	633	68	64.8	3.85
At_chr1	12926018	12926639	622	316	52	129.06	6.97
At_chr1	12940817	12942293	1477	833	90	70.43	5.24
At_chr1	12944118	12945021	904	277	62	53.33	4.4
At_chr1	12996671	12997727	1057	387	70	120.44	8.15
At_chr1	12999362	13001463	2102	1336	204	116.34	4.91
At_chr1	13006606	13007699	1094	839	99	256.88	7.71
At_chr1	13011035	13012692	1658	1383	102	141.5	6
At_chr1	13014832	13016128	1297	529	96	180.27	6.15
At_chr1	13028291	13029556	1266	593	73	98.09	6.52
At_chr1	13061575	13062434	860	609	53	58.24	5.63
At_chr1	13064129	13067079	2951	588	291	103.71	3.2
At_chr1	13084005	13085636	1632	1143	107	57.14	3.76
At_chr1	13086099	13086571	473	237	45	95.65	5.08
At_chr1	13108303	13109435	1133	639	70	107.18	8.75
At_chr1	13111726	13112721	996	718	61	93.63	4.89
At_chr1	13128458	13129676	1219	475	93	144.43	6.65
At_chr1	13132601	13134983	2383	1674	206	84.47	4.41
At_chr1	13143155	13144241	1087	258	96	56.91	4.04
At_chr1	13169394	13171045	1652	574	140	264.14	5.73
At_chr1	13173247	13173832	586	237	36	52.02	4.61
At_chr1	13174816	13175793	978	358	101	76.22	3.04
At_chr1	13176725	13178242	1518	766	162	85.33	5.38
At_chr1	13193120	13194188	1069	450	75	96.39	4.17
At_chr1	13198828	13201068	2241	1667	125	80.11	4.36
At_chr1	13205757	13207115	1359	580	77	99.37	3.71
At_chr1	13211261	13213211	1951	1071	206	51.1	3.59
At_chr1	13220352	13222683	2332	1316	274	141.6	3.1
At_chr1	13229165	13231085	1921	392	135	53.43	2.65
At_chr1	13264412	13265167	756	294	74	214.91	8.6
At_chr1	13282248	13284203	1956	577	121	64.89	4.46
At_chr1	13285038	13286060	1023	703	64	72.22	5.7
At_chr1	13295222	13296504	1283	794	120	117.31	4.92
At_chr1	13296880	13299785	2906	2047	272	107.73	5.35
At_chr1	13315087	13316662	1576	597	103	163.23	6.73
At_chr1	13320844	13322157	1314	700	72	87.75	7.71
At_chr1	13333056	13333656	601	313	37	62.12	5.04
At_chr1	13370171	13370963	793	490	42	52.49	5.49
At_chr1	13386683	13388164	1482	1016	97	61.7	3.43
At_chr1	13396677	13398242	1566	619	101	69.69	3.64
At_chr1	13402502	13403409	908	588	65	127.22	7.71
At_chr1	13431290	13432224	935	297	62	65.03	3.84
At_chr1	13445380	13446601	1222	636	61	57.68	6.72
At_chr1	13468492	13469712	1221	328	161	383.35	7.37
At_chr1	13482613	13483612	1000	578	55	70.36	5.78
At_chr1	13524038	13526534	2497	1899	178	50.73	5.73
At_chr1	13527743	13530052	2310	1851	254	218.93	5.55
At_chr1	13554156	13555069	914	531	56	87.04	5.34
At_chr1	13566657	13567363	707	334	63	166.02	6.67
At_chr1	13588477	13590185	1709	925	143	59.94	4.7
At_chr1	13602318	13603599	1282	615	69	64.06	5.84
At_chr1	13608415	13610334	1920	733	148	111.95	5.89
At_chr1	13631150	13632262	1113	852	61	76.22	3.71
At_chr1	13668713	13669979	1267	728	71	86.93	6.97
At_chr1	13671997	13675225	3229	1039	287	88.24	3.49
At_chr1	13677827	13679292	1466	633	102	60.48	4.19
At_chr1	13685045	13685957	913	465	68	124.3	7.93
At_chr1	13709233	13710183	951	619	52	66.4	5.04
At_chr1	13730834	13734105	3272	934	221	84.96	3.21
At_chr1	13737032	13738740	1709	1055	113	115.97	3.26
At_chr1	13743094	13744138	1045	543	84	185.82	6.73
At_chr1	13745219	13745852	634	370	36	52.94	4.3
At_chr1	13770658	13771357	700	380	58	91.95	5.71
At_chr1	13771485	13772712	1228	508	85	54.28	3.04
At_chr1	13788793	13791481	2689	730	164	69.12	5.06
At_chr1	13807883	13808921	1039	581	62	60.75	3.4
At_chr1	13826721	13827525	805	261	56	106.84	5.78
At_chr1	13830699	13832805	2107	608	123	68.7	3.62
At_chr1	13836070	13837288	1219	707	99	117.53	6.14
At_chr1	13896925	13897978	1054	575	58	56.34	4.41
At_chr1	13901799	13903839	2041	1191	174	71.84	3.15
At_chr1	13909735	13910356	622	284	96	356.03	9.67
At_chr1	13915927	13918320	2394	953	210	90.01	4.3
At_chr1	13923030	13924777	1748	386	182	211.29	5.1
At_chr1	13939275	13940579	1305	589	81	54.66	4.29
At_chr1	13995128	13996109	982	675	54	61.5	5.17
At_chr1	14008255	14011024	2770	1270	237	83.24	4.05
At_chr1	14017050	14018443	1394	709	86	128.34	6.97
At_chr1	14020823	14021967	1145	290	78	138.81	5.49
At_chr1	14024682	14026499	1818	878	219	211.25	6.31
At_chr1	14046435	14047576	1142	421	73	117.91	9.64
At_chr1	14057864	14058613	750	235	44	65.92	5.93
At_chr1	14072698	14073565	868	551	81	146.3	6.24
At_chr1	14076420	14077680	1261	581	82	58.2	5.31
At_chr1	14098944	14101165	2222	1040	186	157.52	5.23
At_chr1	14112792	14115171	2380	854	215	130.79	3.72
At_chr1	14130687	14132437	1751	1303	92	56	3.6
At_chr1	14138760	14140190	1431	827	114	51.09	4.11
At_chr1	14162040	14163860	1821	1234	169	160.28	4.48
At_chr1	14207797	14209083	1287	587	76	106.24	6.82
At_chr1	14232824	14234229	1406	306	133	190.35	6.37
At_chr1	14259447	14260541	1095	438	63	61.06	3.39
At_chr1	14274039	14275120	1082	757	61	80.51	4.45
At_chr1	14287653	14288757	1105	521	59	70.33	6.23
At_chr1	14306992	14309472	2481	2225	139	64.61	2.75
At_chr1	14312290	14314298	2009	600	114	69.26	3.14
At_chr1	14342139	14343344	1206	651	63	63.47	5.49
At_chr1	14344983	14346288	1306	704	107	136.95	6.66
At_chr1	14391766	14393030	1265	571	108	205.32	11.81
At_chr1	14428802	14431444	2643	1859	240	92.68	4.13
At_chr1	14440762	14442219	1458	572	117	91.68	4.81
At_chr1	14443738	14444992	1255	385	87	108.58	5.76
At_chr1	14448637	14449590	954	431	60	85.97	4.3
At_chr1	14453220	14455319	2100	639	166	97.66	5.81
At_chr1	14463432	14464782	1351	520	100	117.9	4.19
At_chr1	14472323	14473045	723	302	46	78.45	6.08
At_chr1	14484277	14487173	2897	2250	216	66.61	3.57
At_chr1	14494995	14495874	880	500	49	65.47	4.89
At_chr1	14523775	14525248	1474	740	135	156.69	6.36
At_chr1	14587922	14589510	1589	914	133	54.27	3.77
At_chr1	14620737	14621698	962	265	57	81.33	7.02
At_chr1	14632409	14634589	2181	1518	163	82.64	5.09
At_chr1	14645200	14646564	1365	713	135	94.69	6.53
At_chr1	14648766	14650469	1704	545	150	105.63	4.49
At_chr1	14655130	14657015	1886	1141	138	108.56	3.99
At_chr1	14659266	14660569	1304	674	65	61.63	6.05
At_chr1	14666902	14669563	2662	1386	279	97.57	4.35
At_chr1	14673945	14675188	1244	469	76	60.66	3.99
At_chr1	14702086	14703579	1494	1135	105	136.83	4.96
At_chr1	14707986	14708692	707	323	42	64.85	5.63
At_chr1	14719575	14721866	2292	512	246	240.85	6.61
At_chr1	14734678	14736904	2227	778	205	122.83	4.35
At_chr1	14763202	14765466	2265	1585	176	55.23	4.02
At_chr1	14790656	14793302	2647	316	218	113.03	3.78
At_chr1	14826905	14829093	2189	622	128	57.24	3.69
At_chr1	14841965	14842778	814	447	58	114.21	7.41
At_chr1	14859470	14860783	1314	688	71	84.28	6.67
At_chr1	14886274	14886939	666	240	46	89.16	6.52
At_chr1	14896666	14897770	1105	356	74	64.68	5.02
At_chr1	14898863	14899693	831	339	70	128.78	6.2
At_chr1	14908580	14909756	1177	760	58	58.44	4.15
At_chr1	14930439	14932247	1809	1034	136	87.04	4.42
At_chr1	14947577	14949416	1840	1234	96	98.46	5.19
At_chr1	14953738	14954942	1205	685	62	67.86	6.23
At_chr1	14967715	14968851	1137	618	64	83.62	5.78
At_chr1	14977704	14978515	812	319	45	60.53	4.6
At_chr1	15002417	15004312	1896	544	160	150.98	3.75
At_chr1	15022797	15025060	2264	671	138	132.33	4.87
At_chr1	15071139	15072755	1617	722	128	73.09	4.86
At_chr1	15074402	15076225	1824	1260	98	65.57	4.01
At_chr1	15109880	15110841	962	487	57	75.74	5.63
At_chr1	15145423	15147622	2200	1638	127	68.16	3.83
At_chr1	15150214	15151043	830	222	44	54.57	5.63
At_chr1	15182027	15182603	577	259	44	95.99	6.24
At_chr1	15185150	15187111	1962	672	113	88.38	5.32
At_chr1	15190929	15191812	884	483	62	118.31	6.67
At_chr1	15233374	15234509	1136	699	79	112.33	7.26
At_chr1	15243163	15245349	2187	1489	205	89.08	4.76
At_chr1	15248765	15250100	1336	511	99	78.65	4.17
At_chr1	15252422	15253221	800	401	43	55.05	4.3
At_chr1	15267685	15269988	2304	292	223	199.76	6.65
At_chr1	15293006	15294246	1241	504	77	54.81	5.75
At_chr1	15310205	15311640	1436	644	84	55.75	4.9
At_chr1	15326377	15328341	1965	1506	104	102.48	4.61
At_chr1	15364045	15365127	1083	480	52	50.48	5.04
At_chr1	15391263	15392251	989	484	78	127.59	5.23
At_chr1	15432674	15433568	895	472	53	78.25	4.15
At_chr1	15521050	15522221	1172	743	68	93.31	5.78
At_chr1	15535562	15536743	1182	558	74	112.54	5.41
At_chr1	15544501	15545825	1325	982	120	180.8	5.02
At_chr1	15547432	15548739	1308	617	70	81.64	6.82
At_chr1	15585034	15585899	866	497	59	103.52	6.77
At_chr1	15592145	15593443	1299	876	96	79.07	4.42
At_chr1	15601207	15602539	1333	646	68	71.95	4.45
At_chr1	15608676	15609983	1308	675	91	165.03	5.93
At_chr1	15626694	15627997	1304	961	90	68.97	3.77
At_chr1	15653011	15653806	796	371	44	59.15	4.6
At_chr1	15715875	15717333	1459	618	106	55.93	3.88
At_chr1	15768205	15769628	1424	593	80	66.97	3.7
At_chr1	15779652	15780888	1237	696	85	132.26	5.27
At_chr1	15822537	15823339	803	261	55	102.72	5.93
At_chr1	15880260	15881197	938	530	85	197.58	8.76
At_chr1	15910727	15912418	1692	954	97	53.11	3.05
At_chr1	15915289	15916012	724	317	44	66.09	5.34
At_chr1	15922661	15923608	948	303	60	97.62	6.38
At_chr1	15926412	15927625	1214	676	57	51.52	4.6
At_chr1	15930921	15933304	2384	1779	230	157.96	6.85
At_chr1	15948646	15949494	849	426	82	226.92	10.38
At_chr1	15956918	15959356	2439	1020	162	91.6	4.49
At_chr1	15961966	15963106	1141	726	83	75.32	4.83
At_chr1	15963730	15964450	721	351	57	63.34	4.15
At_chr1	15967041	15968455	1415	1007	109	124.29	4.5
At_chr1	15997568	15998564	997	333	58	81.8	4.89
At_chr1	16000793	16002107	1315	551	86	69.08	5.54
At_chr1	16014325	16015268	944	560	51	60.24	4.47
At_chr1	16018023	16019828	1806	1250	112	55.18	4.32
At_chr1	16024008	16024973	966	651	69	103.36	6.45
At_chr1	16036949	16038184	1236	675	89	54.35	4.14
At_chr1	16055679	16056725	1047	625	55	54.73	4.82
At_chr1	16060836	16063301	2466	758	203	81.75	5.17
At_chr1	16071047	16072323	1277	719	103	177.9	9.36
At_chr1	16077880	16079048	1169	678	89	179.48	10.02
At_chr1	16108371	16109560	1190	615	60	63.21	4.89
At_chr1	16115157	16116121	965	714	65	73.71	6.24
At_chr1	16126940	16128110	1171	642	87	129.83	8.13
At_chr1	16160822	16163358	2537	613	187	91.55	5.09
At_chr1	16195813	16197203	1391	680	89	56.78	4.73
At_chr1	16209446	16210395	950	262	93	139.44	6.78
At_chr1	16239103	16240155	1053	625	69	116.88	7.71
At_chr1	16241854	16244215	2362	720	154	121.58	5.41
At_chr1	16322969	16325084	2116	883	153	173.3	4.37
At_chr1	16328763	16330101	1339	970	104	123.44	4.39
At_chr1	16360115	16361492	1378	694	80	107.67	6.38
At_chr1	16407554	16408324	771	431	41	51.91	5.04
At_chr1	16440509	16441402	894	388	61	81.38	5.42
At_chr1	16466276	16469043	2768	2206	216	106.11	4.86
At_chr1	16497899	16499654	1756	1008	208	121.95	4.47
At_chr1	16512312	16514880	2569	507	203	165.37	3.98
At_chr1	16549926	16550799	874	486	46	55.74	4.45
At_chr1	16553816	16554699	884	331	50	68.56	6.08
At_chr1	16561577	16563583	2007	321	158	99.89	3.48
At_chr1	16569533	16571883	2351	1320	201	179.54	4.42
At_chr1	16589311	16590611	1301	772	138	75.84	5.45
At_chr1	16627065	16628495	1431	734	84	65.24	5.51
At_chr1	16634893	16636822	1930	717	107	55.51	5.12
At_chr1	16680764	16682040	1277	644	82	125.43	8.21
At_chr1	16683717	16686329	2613	877	190	74.29	3.06
At_chr1	16686554	16689871	3318	1815	259	52.02	3.46
At_chr1	16703797	16705700	1904	1200	105	62.46	3.88
At_chr1	16711665	16713618	1954	659	116	59.68	3.22
At_chr1	16716257	16717579	1323	726	85	81.16	4.91
At_chr1	16718852	16720410	1559	1012	108	69.93	3.37
At_chr1	16721197	16722057	861	447	73	55.7	3.98
At_chr1	16737399	16738438	1040	387	54	61.73	3.86
At_chr1	16750931	16752298	1368	789	116	256.1	7.88
At_chr1	16797636	16798795	1160	443	71	105.72	4.42
At_chr1	16829501	16830748	1248	636	63	65.98	4
At_chr1	16840396	16841606	1211	540	117	109.97	7.21
At_chr1	16841841	16842847	1007	665	86	54.34	4.7
At_chr1	16855025	16856270	1246	679	72	56.97	5.47
At_chr1	16867010	16869800	2791	613	176	53.72	3.08
At_chr1	16870687	16872672	1986	1512	117	76.02	6.63
At_chr1	16903083	16904326	1244	609	85	128.43	5.79
At_chr1	16924607	16926007	1401	648	113	145.82	8.94
At_chr1	16931009	16932632	1624	725	128	86.51	4.41
At_chr1	16935726	16936741	1016	282	54	59.08	4.11
At_chr1	16937869	16939482	1614	1177	160	201.33	6.94
At_chr1	16944971	16947778	2808	1300	230	62.26	3.62
At_chr1	16948465	16949461	997	685	69	79.97	6.39
At_chr1	16964897	16965959	1063	486	64	94.71	5.19
At_chr1	16967956	16968598	643	257	43	80.18	5.34
At_chr1	16985863	16987463	1601	844	149	106.24	3.98
At_chr1	17010796	17012614	1819	947	170	82.31	4.67
At_chr1	17019219	17020327	1109	674	88	99.81	7.01
At_chr1	17032961	17034663	1703	700	203	279.55	7.76
At_chr1	17038750	17040749	2000	822	205	85.07	4.11
At_chr1	17085453	17088011	2559	1752	240	92.97	4.03
At_chr1	17101450	17103471	2022	1374	125	64.35	3.33
At_chr1	17117778	17118713	936	472	65	121.52	8.3
At_chr1	17120455	17120926	472	237	37	93.85	5.49
At_chr1	17137554	17139934	2381	501	124	54.35	3.6
At_chr1	17185279	17186977	1699	1081	96	116.52	7.27
At_chr1	17197873	17198727	855	395	56	97.27	6.67
At_chr1	17217737	17218333	597	292	35	54.75	4.6
At_chr1	17221415	17222484	1070	683	52	51.88	3.86
At_chr1	17239418	17240686	1269	715	112	113.74	7.37
At_chr1	17261731	17262696	966	308	56	67.47	5.06
At_chr1	17266341	17267511	1171	650	70	73.73	5.19
At_chr1	17279010	17281970	2961	734	272	76.33	4.17
At_chr1	17290317	17291589	1273	608	61	51.31	4.82
At_chr1	17306963	17309502	2540	1875	168	59.19	3.93
At_chr1	17312032	17312814	783	295	42	53.81	4.74
At_chr1	17366830	17369207	2378	551	164	62.77	4.25
At_chr1	17378048	17380675	2628	1595	261	157.14	5.24
At_chr1	17386139	17387064	926	610	56	85.1	6.67
At_chr1	17393210	17393746	537	281	41	90.51	5.81
At_chr1	17409851	17410712	862	527	50	71.8	6.23
At_chr1	17436918	17437827	910	595	48	57.93	4
At_chr1	17441392	17443253	1862	1065	200	267.96	6.99
At_chr1	17461947	17462776	830	354	77	209.48	9.64
At_chr1	17490039	17491337	1299	706	95	103.33	8.77
At_chr1	17492494	17495545	3052	2189	283	123.68	3.71
At_chr1	17525781	17526506	726	369	75	179.75	7.32
At_chr1	17550960	17551939	980	287	56	58.08	4.26
At_chr1	17563095	17565226	2132	638	148	78.79	4.35
At_chr1	17571021	17572625	1605	1116	97	63.11	3.75
At_chr1	17575076	17576245	1170	389	89	106.2	4.68
At_chr1	17580473	17581318	846	263	65	140.84	6.82
At_chr1	17588442	17589276	835	313	84	145.3	7.93
At_chr1	17594915	17597451	2537	1835	228	89	4.97
At_chr1	17627687	17629362	1676	646	108	64.94	4.56
At_chr1	17641724	17643083	1360	699	98	128.05	5.8
At_chr1	17659437	17661147	1711	372	116	52.33	4.86
At_chr1	17698461	17699972	1512	438	142	323.63	7.97
At_chr1	17723212	17723826	615	262	70	222.16	8.95
At_chr1	17761389	17762140	752	399	45	54.46	4.55
At_chr1	17771223	17772305	1083	411	61	53.12	3.79
At_chr1	17782645	17785214	2570	1281	186	63	3.59
At_chr1	17815659	17817174	1516	814	99	82.18	5.78
At_chr1	17828177	17830898	2722	2316	224	86.45	5.24
At_chr1	17840867	17842841	1975	1255	157	131.54	6.45
At_chr1	17869146	17870797	1652	630	98	130.58	4.6
At_chr1	17897667	17898753	1087	734	61	50.97	3.02
At_chr1	17934581	17937948	3368	2221	224	66.05	4.45
At_chr1	17939248	17941610	2363	1731	179	83.35	7.08
At_chr1	17943156	17944542	1387	389	140	127.81	4.46
At_chr1	17966486	17967457	972	691	59	89.57	5.63
At_chr1	17978190	17979572	1383	697	115	89.16	7.18
At_chr1	18002998	18003661	664	412	37	52.29	5.04
At_chr1	18014263	18015369	1107	654	73	98.82	9.03
At_chr1	18017404	18020088	2685	827	202	66.36	4.68
At_chr1	18030306	18032190	1885	979	122	52.12	3.05
At_chr1	18033378	18034624	1247	612	162	169.4	4.97
At_chr1	18039122	18041973	2852	2375	161	84.37	5
At_chr1	18045258	18046231	974	381	52	63.34	5.78
At_chr1	18049826	18052039	2214	1589	144	63.48	4.39
At_chr1	18074117	18075090	974	455	59	61.22	4.41
At_chr1	18099799	18101160	1362	514	96	120.93	6.08
At_chr1	18112338	18113848	1511	925	166	262.99	9.05
At_chr1	18117617	18118945	1329	657	95	175.36	10.39
At_chr1	18141344	18142373	1030	564	68	61.55	4.28
At_chr1	18167291	18168240	950	266	59	93.18	7.41
At_chr1	18181080	18182032	953	257	63	74.68	4.2
At_chr1	18218485	18219850	1366	1018	97	74.81	4.2
At_chr1	18227611	18228897	1287	665	62	58.58	5.34
At_chr1	18232273	18233140	868	503	67	145.67	8.15
At_chr1	18238142	18240135	1994	1266	166	210.17	7.85
At_chr1	18277424	18280059	2636	1754	154	53.58	3.75
At_chr1	18305098	18305776	679	409	45	60.56	4.96
At_chr1	18320078	18322004	1927	641	99	70.44	4.16
At_chr1	18323034	18325371	2338	1686	155	113.3	5.38
At_chr1	18327277	18328102	826	504	70	171.65	9.04
At_chr1	18332125	18333575	1451	703	102	93.07	6.83
At_chr1	18367941	18370145	2205	1518	180	118.9	4.23
At_chr1	18377595	18380481	2887	592	217	69.81	3.12
At_chr1	18412225	18413187	963	389	52	64.79	5.63
At_chr1	18423012	18424024	1013	548	66	111.33	5.93
At_chr1	18429096	18430455	1360	668	89	130.56	4.86
At_chr1	18475702	18476482	781	264	54	79.95	6.24
At_chr1	18478654	18481592	2939	637	199	67.69	3.5
At_chr1	18500039	18501136	1098	676	76	93.76	7.59
At_chr1	18533890	18534670	781	518	41	50.62	3.71
At_chr1	18536472	18537443	972	613	56	78	6.08
At_chr1	18553853	18554913	1061	638	58	72.68	5.78
At_chr1	18576851	18577743	893	295	48	60.14	3.41
At_chr1	18582059	18583191	1133	642	54	51.13	5.93
At_chr1	18599286	18601166	1881	1033	161	90.67	3.93
At_chr1	18674498	18675661	1164	685	66	87.07	6.23
At_chr1	18679164	18680767	1604	1095	91	108.87	4.39
At_chr1	18682184	18683607	1424	697	93	148.55	11.27
At_chr1	18707011	18707576	566	245	37	68.33	5.34
At_chr1	18719307	18720529	1223	578	73	104.59	5.78
At_chr1	18729666	18730838	1173	546	61	68.48	6.08
At_chr1	18750666	18752191	1526	412	103	159.49	6.53
At_chr1	18760067	18760780	714	315	43	63.75	5.19
At_chr1	18763505	18764533	1029	620	53	59.78	5.63
At_chr1	18829680	18831147	1468	725	113	72.57	5.99
At_chr1	18855973	18858043	2071	1233	138	130.42	5.33
At_chr1	18859491	18860416	926	614	48	55.91	5.19
At_chr1	18870620	18871592	973	660	86	218.79	8.15
At_chr1	18882344	18883682	1339	728	68	70.39	5.31
At_chr1	18896051	18897161	1111	470	57	62.92	6.38
At_chr1	18900292	18902246	1955	1095	144	175.62	6.59
At_chr1	18956117	18957082	966	610	66	120.12	8.3
At_chr1	18961798	18962782	985	728	50	55.31	3.71
At_chr1	18972842	18975577	2736	868	239	66.25	4.61
At_chr1	18991090	18992711	1622	989	97	85	5.61
At_chr1	18995839	18997560	1722	634	120	94.01	4.61
At_chr1	19008061	19008912	852	495	54	89.34	6.67
At_chr1	19025441	19026395	955	415	66	79.73	5
At_chr1	19034614	19035413	800	500	49	53.22	3.16
At_chr1	19041361	19042331	971	401	65	64.14	5.57
At_chr1	19046058	19048617	2560	992	272	150.43	4.29
At_chr1	19078084	19079477	1394	703	100	59.1	7.25
At_chr1	19088021	19090132	2112	525	105	74.71	4.18
At_chr1	19110746	19111797	1052	283	74	139.16	5.78
At_chr1	19116980	19118347	1368	610	106	140.93	7.4
At_chr1	19148574	19151350	2777	1278	211	106.77	5.25
At_chr1	19152216	19153896	1681	957	115	93.83	6.31
At_chr1	19161031	19162102	1072	671	67	105.22	6.67
At_chr1	19165277	19166219	943	430	62	106.95	6.67
At_chr1	19174016	19175697	1682	867	118	90.57	3.8
At_chr1	19176633	19179308	2676	2023	195	53.82	4.28
At_chr1	19187186	19188547	1362	713	95	68.14	5.67
At_chr1	19196744	19197756	1013	327	72	70.89	5.69
At_chr1	19215314	19216207	894	331	55	66.84	4.91
At_chr1	19218981	19220834	1854	1610	129	91.81	4.22
At_chr1	19256855	19258361	1507	761	89	80.25	4.86
At_chr1	19267335	19268827	1493	670	122	91.74	6.58
At_chr1	19278718	19280227	1510	677	119	93.15	5.16
At_chr1	19286630	19287588	959	389	78	60.55	5.11
At_chr1	19292487	19294031	1545	1009	143	95.1	4.79
At_chr1	19299002	19301730	2729	405	166	58	3.2
At_chr1	19337175	19338500	1326	647	81	75.51	6.52
At_chr1	19340881	19342632	1752	1199	95	106.02	4.45
At_chr1	19348040	19349612	1573	747	136	80.42	4.04
At_chr1	19355802	19357232	1431	674	103	114.15	7.16
At_chr1	19367540	19368709	1170	529	69	66.55	3.94
At_chr1	19389812	19390982	1171	552	58	59.11	5.19
At_chr1	19523531	19524709	1179	572	66	84.95	5.93
At_chr1	19527606	19530558	2953	612	304	121.3	4.09
At_chr1	19551700	19553329	1630	877	153	123.74	6.62
At_chr1	19589149	19592396	3248	2053	214	55.24	3.33
At_chr1	19593861	19594759	899	303	60	90.72	7.14
At_chr1	19606900	19609768	2869	637	178	54.78	5.14
At_chr1	19645034	19646531	1498	788	143	143.98	7.18
At_chr1	19668093	19669048	956	594	49	55.54	5.34
At_chr1	19669064	19670091	1028	394	55	63.22	4.45
At_chr1	19673891	19675128	1238	605	62	63.98	5.34
At_chr1	19705194	19706312	1119	550	62	66.8	5.06
At_chr1	19712951	19713666	716	258	53	63.2	5.44
At_chr1	19738569	19739612	1044	346	51	51.69	4
At_chr1	19743211	19745926	2716	663	215	90.95	5.46
At_chr1	19751007	19753691	2685	855	228	73.42	3.15
At_chr1	19757082	19759881	2800	1430	223	91.42	3
At_chr1	19772758	19774396	1639	1182	94	61.49	5.19
At_chr1	19780472	19781889	1418	734	122	140.39	7.09
At_chr1	19794919	19796307	1389	1135	84	117.38	6.08
At_chr1	19808032	19809684	1653	730	161	104.75	4.09
At_chr1	19819728	19821052	1325	655	78	62.8	5.32
At_chr1	19829154	19830130	977	530	60	80.03	3.83
At_chr1	19830141	19830712	572	300	40	52.94	3.94
At_chr1	19841917	19843409	1493	753	120	242.48	9.08
At_chr1	19865663	19867251	1589	893	93	68.21	4.88
At_chr1	19877212	19878080	869	555	45	53	4.45
At_chr1	19882114	19883032	919	378	56	86.23	6.08
At_chr1	19894594	19895817	1224	560	59	56.35	6.08
At_chr1	19934259	19935392	1134	530	66	91.46	7.12
At_chr1	19947601	19949400	1800	1274	108	86.9	6.09
At_chr1	19955392	19956421	1030	279	59	80.65	4.6
At_chr1	19973049	19973832	784	261	45	64.58	5.19
At_chr1	19991539	19992740	1202	401	90	182.52	5.78
At_chr1	19996645	19997695	1051	350	106	193.31	9.21
At_chr1	20074845	20075704	860	603	44	50.79	4.89
At_chr1	20093297	20094073	777	326	57	117.36	6.97
At_chr1	20094593	20095483	891	345	49	60.41	5.04
At_chr1	20114186	20115406	1221	627	61	54.85	6.29
At_chr1	20126029	20127715	1687	1109	96	86.19	4.81
At_chr1	20132447	20133404	958	489	56	80.1	5.78
At_chr1	20168758	20169764	1007	709	92	154.33	8.29
At_chr1	20171744	20173173	1430	698	101	79.51	5.05
At_chr1	20179199	20180058	860	491	67	88.73	5.52
At_chr1	20209360	20211348	1989	1348	160	124.79	4.59
At_chr1	20242363	20243719	1357	818	185	134.25	4.56
At_chr1	20260737	20262109	1373	536	126	249.02	8.09
At_chr1	20271333	20274257	2925	1335	293	69.26	3.6
At_chr1	20281035	20283929	2895	647	240	97.62	4.75
At_chr1	20336856	20338369	1514	735	141	182.46	9.04
At_chr1	20340328	20341281	954	518	49	55.78	5.63
At_chr1	20353219	20356004	2786	1057	192	75.65	3.81
At_chr1	20363292	20366131	2840	1086	258	118.15	4.02
At_chr1	20369168	20370445	1278	998	91	95.46	5.15
At_chr1	20380767	20382131	1365	591	148	68.77	5.51
At_chr1	20386178	20387996	1819	1258	146	114.31	4.81
At_chr1	20410891	20412958	2068	1432	282	281.22	5.28
At_chr1	20438162	20439160	999	703	57	55.23	3.02
At_chr1	20442727	20444145	1419	724	112	92.01	6.57
At_chr1	20463194	20464399	1206	610	69	64.96	4.27
At_chr1	20491973	20493451	1479	758	90	96.54	5.86
At_chr1	20499795	20501997	2203	1695	211	148.29	5.13
At_chr1	20547187	20549337	2151	910	124	59.58	3.33
At_chr1	20553582	20554586	1005	686	69	69.16	5.49
At_chr1	20557744	20560478	2735	1443	251	69.78	3.81
At_chr1	20575502	20576877	1376	549	90	54.1	3.59
At_chr1	20648512	20650634	2123	1475	197	86.88	3.22
At_chr1	20677875	20680767	2893	2155	244	61.65	3.36
At_chr1	20690672	20691669	998	573	80	144.49	8.66
At_chr1	20703067	20705555	2489	703	215	95.67	4.43
At_chr1	20727438	20730524	3087	1565	219	60.95	4.72
At_chr1	20739643	20742165	2523	1802	275	178.25	5.39
At_chr1	20745739	20746769	1031	352	70	122.69	8.05
At_chr1	20761505	20762402	898	601	65	73.79	5.49
At_chr1	20807743	20809719	1977	763	181	55.19	3.55
At_chr1	20845965	20847589	1625	673	146	197.96	6.54
At_chr1	20851500	20853199	1700	881	162	162.31	4.95
At_chr1	20938838	20940069	1232	665	79	73.78	6.88
At_chr1	20958214	20960730	2517	1182	269	89.85	6.09
At_chr1	20974371	20975646	1276	606	67	75.6	6.08
At_chr1	20979085	20981753	2669	2050	184	84.94	7
At_chr1	20990941	20992086	1146	409	108	239.1	8.1
At_chr1	20996490	20997362	873	431	55	89.86	5.93
At_chr1	21003940	21005149	1210	648	73	66.18	5.65
At_chr1	21020957	21021982	1026	565	62	92.75	6.67
At_chr1	21063475	21065750	2276	960	146	75.23	3.04
At_chr1	21077918	21078763	846	263	47	63	4.3
At_chr1	21083458	21084239	782	441	56	91.86	5.11
At_chr1	21085296	21087573	2278	1788	134	86.34	5.55
At_chr1	21110284	21112520	2237	1110	200	76.56	3.36
At_chr1	21139321	21140044	724	348	51	88.52	5.6
At_chr1	21174275	21174991	717	472	42	63.29	5.34
At_chr1	21185587	21187501	1915	697	185	138.54	5.86
At_chr1	21209822	21210961	1140	524	63	66.26	5.56
At_chr1	21227524	21229746	2223	432	149	104.46	5.13
At_chr1	21238422	21239396	975	315	69	131.9	5.19
At_chr1	21244276	21245918	1643	560	171	59.73	3.5
At_chr1	21259618	21260716	1099	427	88	108.71	5.38
At_chr1	21284437	21285920	1484	747	93	136.35	4.36
At_chr1	21410830	21411777	948	618	48	53.24	3.26
At_chr1	21418502	21419284	783	520	42	53.81	3.71
At_chr1	21421669	21424093	2425	1907	177	95.06	4.43
At_chr1	21445396	21446726	1331	711	112	117.46	8.67
At_chr1	21463800	21465432	1633	953	113	92.71	4.35
At_chr1	21472579	21473702	1124	664	141	292.57	7.71
At_chr1	21487717	21489175	1459	752	105	74.45	6.7
At_chr1	21499206	21500592	1387	796	104	66.28	3.44
At_chr1	21503156	21505716	2561	1901	163	89.53	4.61
At_chr1	21508444	21509567	1124	540	57	61.37	5.93
At_chr1	21520156	21521376	1221	532	155	181.81	6.4
At_chr1	21523554	21525664	2111	891	110	96.77	3.77
At_chr1	21528290	21529694	1405	743	155	174.57	8.33
At_chr1	21539681	21540562	882	626	53	80.3	7.56
At_chr1	21546056	21548199	2144	1574	194	144.2	7.75
At_chr1	21561739	21562490	752	250	46	73.5	6.52
At_chr1	21579811	21580793	983	660	58	83.93	5.93
At_chr1	21596258	21597229	972	336	56	78	6.08
At_chr1	21600497	21601349	853	503	51	72.18	3.72
At_chr1	21607901	21608518	618	327	41	76.11	5.63
At_chr1	21672585	21673537	953	300	72	115.53	6.37
At_chr1	21682226	21683770	1545	557	109	93.96	4.6
At_chr1	21689776	21691398	1623	857	131	144.35	5.25
At_chr1	21717101	21719261	2161	1578	128	63.34	4.15
At_chr1	21720752	21722448	1697	1122	79	55.63	3.5
At_chr1	21738638	21741182	2545	1873	227	136.89	3.54
At_chr1	21749647	21750951	1305	551	67	71.2	4.87
At_chr1	21756217	21757537	1321	815	71	79.98	4.45
At_chr1	21766257	21767199	943	528	50	60.51	5.34
At_chr1	21803555	21804586	1032	404	94	246.68	11.71
At_chr1	21807277	21808956	1680	1004	104	120.65	6.15
At_chr1	21812399	21814770	2372	604	171	143.98	5.03
At_chr1	21867281	21868449	1169	604	65	59.69	6.88
At_chr1	21879678	21881870	2193	1426	233	75.04	4.81
At_chr1	21889860	21891935	2076	586	167	186.21	4.68
At_chr1	21892794	21895435	2642	1473	187	91.46	3.85
At_chr1	21903121	21906831	3711	1389	287	52.01	3.17
At_chr1	21955120	21956072	953	652	75	116.26	8.01
At_chr1	22008908	22010907	2000	952	143	89.01	3.44
At_chr1	22022013	22024786	2774	1804	188	79.59	3.34
At_chr1	22026859	22028084	1226	527	71	96.53	6.08
At_chr1	22030833	22031583	751	492	40	51.07	4.3
At_chr1	22056357	22058270	1914	468	112	95.96	5.05
At_chr1	22150108	22150955	848	294	50	73.94	6.23
At_chr1	22179212	22179797	586	263	51	133.37	6.67
At_chr1	22184087	22184659	573	262	34	54.61	4.89
At_chr1	22203209	22204196	988	417	57	79.38	6.52
At_chr1	22212113	22213410	1298	911	206	364.61	6.4
At_chr1	22282476	22283514	1039	323	59	79.35	4.89
At_chr1	22307785	22309076	1292	313	92	172.79	5.49
At_chr1	22314914	22316537	1624	1157	126	167.4	5.94
At_chr1	22323115	22323901	787	279	76	216.91	10.23
At_chr1	22336647	22337894	1248	625	86	154.41	8.15
At_chr1	22386461	22387323	863	581	50	71.65	6.38
At_chr1	22401546	22402887	1342	641	72	61.54	3.62
At_chr1	22408923	22409963	1041	690	51	52.02	3.71
At_chr1	22441383	22442344	962	590	53	68.45	5.04
At_chr1	22453788	22456185	2398	1781	175	62.5	3.73
At_chr1	22460573	22462463	1891	475	105	60.32	4.04
At_chr1	22465330	22466312	983	489	60	50	4.54
At_chr1	22489624	22490815	1192	694	85	118.03	7.27
At_chr1	22505008	22506362	1355	571	116	124.52	6.88
At_chr1	22552771	22553831	1061	804	67	103	5.04
At_chr1	22561122	22562217	1096	482	68	105.26	8.01
At_chr1	22576402	22577767	1366	573	112	80.01	5.11
At_chr1	22590683	22592009	1327	644	68	50.37	4.84
At_chr1	22603765	22606052	2288	1770	111	51.79	4.39
At_chr1	22639502	22641097	1596	987	88	70	4.15
At_chr1	22652254	22653570	1317	1013	69	72.99	3.98
At_chr1	22673273	22674307	1035	706	52	55.83	4
At_chr1	22683069	22684418	1350	684	91	152.59	5.34
At_chr1	22714498	22716002	1505	686	134	129.31	5.42
At_chr1	22722296	22725235	2940	2057	224	90.86	4.48
At_chr1	22727644	22730460	2817	827	359	161.06	5.18
At_chr1	22740159	22741222	1064	317	93	122.02	6.47
At_chr1	22796119	22797829	1711	1381	101	106.21	3.98
At_chr1	22808745	22809801	1057	541	112	256.55	6.59
At_chr1	22817363	22818220	858	509	52	80.2	6.82
At_chr1	22830238	22830905	668	297	47	93.35	6.23
At_chr1	22837790	22840108	2319	385	132	84.21	4.03
At_chr1	22858928	22859992	1065	650	79	105.71	5.66
At_chr1	22875087	22876262	1176	747	82	149.34	6.93
At_chr1	22888499	22889854	1356	674	106	99.42	3.92
At_chr1	22897869	22900537	2669	2090	318	98.63	3.56
At_chr1	22911105	22912279	1175	910	107	58.69	3.07
At_chr1	22912709	22913845	1137	404	111	54.74	4.33
At_chr1	22940993	22942172	1180	466	63	74.3	5.49
At_chr1	22946712	22949168	2457	1321	249	52.42	4.56
At_chr1	22950485	22953171	2687	1113	275	121.65	4.05
At_chr1	22962517	22965002	2486	1758	142	50.24	3.12
At_chr1	22967540	22968579	1040	304	81	135.03	5.87
At_chr1	23028704	23031462	2759	1158	190	63.77	3.19
At_chr1	23034720	23035650	931	655	56	72.57	5.47
At_chr1	23110979	23112085	1107	599	72	118.81	6.34
At_chr1	23137945	23139310	1366	608	140	297.36	9.71
At_chr1	23141881	23145015	3135	1016	264	86.95	5.63
At_chr1	23150743	23151377	635	373	51	120.47	7.12
At_chr1	23155956	23157313	1358	647	91	81.5	8.03
At_chr1	23160059	23161330	1272	672	67	57.37	4.85
At_chr1	23163543	23165068	1526	837	107	77.54	3.8
At_chr1	23170856	23172140	1285	714	64	55.5	4.44
At_chr1	23175021	23176992	1972	649	138	104.68	4.02
At_chr1	23217307	23218739	1433	893	78	63.08	3.82
At_chr1	23268713	23270024	1312	904	77	106.25	4
At_chr1	23296128	23297363	1236	637	65	59.73	6.6
At_chr1	23306333	23308258	1926	880	206	124.84	4.28
At_chr1	23309851	23311541	1691	992	130	110.99	4.47
At_chr1	23334065	23335859	1795	1066	128	135.94	5.18
At_chr1	23355902	23357177	1276	664	59	51.03	5.49
At_chr1	23371627	23373193	1567	970	83	80.88	5.25
At_chr1	23418852	23420134	1283	688	89	105.41	6.91
At_chr1	23456576	23457569	994	288	52	54.48	2.96
At_chr1	23478748	23479907	1160	499	63	76.92	7.71
At_chr1	23496579	23497348	770	366	50	82.78	5.19
At_chr1	23499206	23501585	2380	1415	207	117.77	3.77
At_chr1	23503081	23503846	766	449	57	119.77	6.38
At_chr1	23510834	23512126	1293	562	100	134.76	7.11
At_chr1	23559945	23561289	1345	782	115	57.72	3.61
At_chr1	23575708	23577880	2173	1103	174	131.32	3.54
At_chr1	23588031	23589338	1308	693	89	63.76	5.21
At_chr1	23617361	23619587	2227	890	189	98.99	4.05
At_chr1	23639392	23641757	2366	1537	183	114.27	4.89
At_chr1	23663808	23665517	1710	1179	144	108.51	4.07
At_chr1	23668674	23670671	1998	1317	128	65.56	3.37
At_chr1	23686202	23687342	1141	750	199	479.8	11.43
At_chr1	23700080	23702037	1958	1409	95	103.69	6.08
At_chr1	23707713	23709360	1648	420	163	165.98	6.85
At_chr1	23710387	23711578	1192	688	91	118.06	8.03
At_chr1	23724251	23725385	1135	621	59	66.55	4.15
At_chr1	23743787	23745026	1240	684	86	92.24	6.69
At_chr1	23750223	23753140	2918	1944	221	82.11	3.85
At_chr1	23767514	23770917	3404	508	327	53.18	3.8
At_chr1	23803529	23804899	1371	800	118	205.75	9
At_chr1	23806818	23807742	925	660	69	126.23	5.6
At_chr1	23811459	23814862	3404	1263	388	88.15	3.65
At_chr1	23817448	23819238	1791	1117	117	96.49	3.87
At_chr1	23839187	23841878	2692	607	159	84.4	3.85
At_chr1	23861088	23863033	1946	1384	152	61.82	2.93
At_chr1	23877160	23878048	889	434	46	53.85	3.71
At_chr1	23924595	23925880	1286	633	68	77.69	4.74
At_chr1	23929889	23930693	805	298	43	54.38	4
At_chr1	23932473	23933810	1338	653	111	163.14	5.65
At_chr1	23952815	23954782	1968	1487	155	87.17	4.38
At_chr1	23970400	23971184	785	359	50	84.34	5.63
At_chr1	23973743	23974675	933	377	79	191.56	8.3
At_chr1	24014567	24017046	2480	2040	175	77.98	5.12
At_chr1	24035114	24036595	1482	865	89	71.52	4.45
At_chr1	24039670	24040964	1295	903	73	57.84	3.65
At_chr1	24043780	24046016	2237	539	140	70.56	5.08
At_chr1	24054271	24056014	1744	1109	146	180.12	6.14
At_chr1	24066832	24068124	1293	926	93	101.56	4.03
At_chr1	24070188	24071326	1139	634	61	56.3	4.09
At_chr1	24076883	24077927	1045	340	71	58.12	6.31
At_chr1	24110813	24111635	823	302	92	93.65	5.3
At_chr1	24119737	24121224	1488	682	109	77.52	5.97
At_chr1	24153558	24154618	1061	715	75	57.31	4.23
At_chr1	24166288	24167621	1334	838	99	75.96	4.02
At_chr1	24176811	24177996	1186	633	78	61.03	4.4
At_chr1	24234981	24236907	1927	269	171	148.73	5.14
At_chr1	24240672	24241747	1076	324	74	95.15	6.44
At_chr1	24245739	24248120	2382	1596	222	66.14	3.44
At_chr1	24262685	24263789	1105	745	59	52.63	3.25
At_chr1	24276830	24277662	833	575	62	107.47	8.08
At_chr1	24281239	24282201	963	651	77	173.47	10.23
At_chr1	24288192	24290092	1901	1060	130	123.99	4.1
At_chr1	24292869	24294739	1871	876	168	155.28	4.16
At_chr1	24301278	24303369	2092	1518	152	97.25	4.41
At_chr1	24332995	24334654	1660	558	157	177.96	6.13
At_chr1	24382096	24383211	1116	842	91	174.04	5.24
At_chr1	24396926	24398071	1146	427	88	59.24	5.77
At_chr1	24407340	24408674	1335	593	89	67.61	6.24
At_chr1	24410389	24411154	766	431	55	95.16	5.39
At_chr1	24413734	24416461	2728	629	175	88.42	3.61
At_chr1	24429522	24430750	1229	876	99	53.27	4.08
At_chr1	24462224	24463887	1664	1040	182	294.17	8.41
At_chr1	24509049	24510156	1108	714	71	115.52	5.34
At_chr1	24569999	24570953	955	633	53	69.42	3.86
At_chr1	24576392	24578164	1773	1136	140	102.78	3.78
At_chr1	24584320	24585225	906	548	56	88.37	4.89
At_chr1	24624161	24625490	1330	711	111	120.86	8.32
At_chr1	24641858	24643174	1317	363	77	57.24	3.95
At_chr1	24670102	24672522	2421	1511	169	71.01	4.23
At_chr1	24689275	24691720	2446	1895	151	66.03	4.29
At_chr1	24698134	24699069	936	408	148	489.15	10.38
At_chr1	24700893	24701675	783	395	75	212.26	8.15
At_chr1	24706749	24707683	935	524	47	51.56	5.19
At_chr1	24719776	24720607	832	488	75	197.51	9.64
At_chr1	24761361	24762083	723	342	67	184.06	7.71
At_chr1	24766014	24766585	572	313	70	257.6	9.79
At_chr1	24780989	24782313	1325	729	71	82.85	5.49
At_chr1	24791956	24794152	2197	798	147	70.53	4.32
At_chr1	24848664	24850189	1526	843	108	138.96	5.2
At_chr1	24858553	24859930	1378	963	81	87.49	4.15
At_chr1	24872016	24873246	1231	611	100	216.83	9.36
At_chr1	24876816	24877743	928	526	49	59.03	4.45
At_chr1	24925515	24927165	1651	973	130	94.35	4.45
At_chr1	24971387	24972232	846	477	44	52.52	4.74
At_chr1	24992350	24994460	2111	571	116	50.21	3.77
At_chr1	24996795	24997482	688	330	106	286.85	8.32
At_chr1	25043957	25044821	865	625	57	95.46	5.34
At_chr1	25052485	25053476	992	579	70	84.24	5.02
At_chr1	25062227	25063417	1191	618	61	66.29	8.15
At_chr1	25075776	25077690	1915	332	132	100.84	3.09
At_chr1	25096305	25097047	743	486	57	58.03	4.11
At_chr1	25097261	25098472	1212	551	127	206.08	4.82
At_chr1	25113823	25115029	1207	509	61	59.35	3.72
At_chr1	25166466	25169122	2657	1308	252	104.11	3.81
At_chr1	25202039	25204922	2884	2026	232	50.8	4.92
At_chr1	25223536	25226019	2484	675	223	87.33	3.27
At_chr1	25227721	25229392	1672	465	107	50.12	3.44
At_chr1	25234135	25234951	817	534	47	67.2	4.45
At_chr1	25262306	25263306	1001	409	59	85	6.97
At_chr1	25274044	25276030	1987	418	103	67.15	3.95
At_chr1	25276439	25279751	3313	1749	409	86.48	4.15
At_chr1	25296891	25298134	1244	710	126	228.51	9
At_chr1	25350504	25352117	1614	541	87	56.49	3.94
At_chr1	25365387	25368182	2796	812	205	65.51	3.88
At_chr1	25376579	25379693	3115	2302	222	65.4	4.3
At_chr1	25391722	25392594	873	280	47	59.31	5.78
At_chr1	25393484	25394187	704	295	40	50.34	4.72
At_chr1	25402335	25403946	1612	525	140	162.31	4.63
At_chr1	25413974	25414965	992	396	56	64.88	3.17
At_chr1	25435191	25436191	1001	266	58	74.71	4.54
At_chr1	25449641	25450757	1117	400	73	81.54	6.56
At_chr1	25475513	25476572	1060	413	53	56.1	4.6
At_chr1	25481940	25483620	1681	866	176	53.44	4.72
At_chr1	25489909	25492017	2109	1799	118	53.05	4.17
At_chr1	25495236	25496649	1414	1130	99	65.53	3.21
At_chr1	25536060	25537439	1380	619	81	93.31	6.65
At_chr1	25542546	25544222	1677	550	104	75.96	3.55
At_chr1	25555208	25556125	918	587	80	75.83	4.6
At_chr1	25596002	25598140	2139	925	140	66.51	3.87
At_chr1	25618234	25620591	2358	1923	133	74.18	3.79
At_chr1	25657104	25660568	3465	381	357	61.29	3
At_chr1	25694120	25695199	1080	668	66	94.86	6.34
At_chr1	25704642	25706202	1561	829	96	55.32	3.69
At_chr1	25709294	25711324	2031	596	121	85.57	7.22
At_chr1	25728629	25729151	523	262	34	61.23	5.04
At_chr1	25731339	25732365	1027	651	61	88.69	7.12
At_chr1	25742208	25745046	2839	2096	220	61.78	3.76
At_chr1	25754653	25757551	2899	1342	237	79.79	3.72
At_chr1	25805263	25806163	901	320	61	96.73	6.29
At_chr1	25849619	25851674	2056	1067	173	74.86	3.65
At_chr1	25861220	25863606	2387	1670	166	111.94	5.19
At_chr1	25877042	25878273	1232	972	87	162.1	5.78
At_chr1	25889711	25890971	1261	606	74	102.59	8.75
At_chr1	25901501	25903331	1831	1080	142	50.42	4.36
At_chr1	25905904	25906790	887	498	57	65.85	3.6
At_chr1	25909033	25910789	1757	1021	172	56.64	3.81
At_chr1	25919033	25920728	1696	1118	134	123.37	4.35
At_chr1	25972971	25973952	982	436	76	163.9	7.41
At_chr1	25976069	25976739	671	262	57	98.59	5.71
At_chr1	25981936	25983737	1802	1541	117	103.89	4.57
At_chr1	26019511	26020539	1029	565	51	53.37	4.6
At_chr1	26025057	26026833	1777	644	117	123.75	6.36
At_chr1	26056290	26057250	961	263	81	111.55	6.73
At_chr1	26075654	26076779	1126	504	66	57.68	6.4
At_chr1	26109888	26112747	2860	783	205	81.05	4.42
At_chr1	26119616	26120649	1034	689	56	69.29	4.6
At_chr1	26126953	26129107	2155	1600	150	126.77	4.27
At_chr1	26133641	26134634	994	597	74	151.4	7.12
At_chr1	26146517	26148125	1609	822	164	91.82	5.73
At_chr1	26180048	26181110	1063	502	76	82.08	5.92
At_chr1	26231180	26232673	1494	822	94	115.62	5.28
At_chr1	26276456	26279110	2655	1798	246	76.45	3.33
At_chr1	26301799	26304043	2245	1514	167	65.82	3.52
At_chr1	26332014	26333110	1097	420	64	61	3.45
At_chr1	26381132	26382169	1038	414	68	90.43	6.97
At_chr1	26386023	26388981	2959	2493	181	60.34	2.79
At_chr1	26390737	26391744	1008	298	55	69.27	3.71
At_chr1	26396180	26397715	1536	539	106	178.87	6.91
At_chr1	26403399	26405516	2118	1493	126	80.11	3.3
At_chr1	26409777	26410606	830	429	74	191.17	9.14
At_chr1	26415529	26416747	1219	506	89	111.65	7.21
At_chr1	26424385	26427476	3092	1768	219	55.21	4.13
At_chr1	26451752	26453401	1650	931	121	82.79	4.57
At_chr1	26478652	26479983	1332	626	88	121.46	5.58
At_chr1	26484367	26486901	2535	1868	157	63.55	3.51
At_chr1	26490766	26493131	2366	1716	160	94.58	5.24
At_chr1	26499110	26500222	1113	582	66	94.65	8.6
At_chr1	26557420	26558382	963	438	48	51.49	6.52
At_chr1	26580446	26583085	2640	1499	192	54.55	3.36
At_chr1	26593820	26595135	1316	599	72	57.39	4.07
At_chr1	26601487	26602646	1160	757	110	191.38	9.2
At_chr1	26647731	26648382	652	302	78	196.93	6.93
At_chr1	26663096	26665413	2318	700	167	101.78	5.82
At_chr1	26667118	26669224	2107	697	180	122.47	4.29
At_chr1	26703190	26704088	899	285	46	52.62	6.08
At_chr1	26724963	26726421	1459	796	101	74.33	4.25
At_chr1	26747096	26748053	958	487	88	134.85	5.16
At_chr1	26787958	26788737	780	289	46	69.01	5.49
At_chr1	26819906	26820559	654	376	46	91.6	6.38
At_chr1	26825846	26829283	3438	1733	360	56.34	3.58
At_chr1	26845125	26847711	2587	738	213	89.15	4.81
At_chr1	26862773	26864004	1232	543	76	107.65	5.58
At_chr1	26877118	26878281	1164	688	116	301.11	12.89
At_chr1	26885476	26886757	1282	486	116	131.78	5.62
At_chr1	26894977	26896206	1230	646	96	71.84	4.12
At_chr1	26898260	26901361	3102	510	235	67.18	4.17
At_chr1	26934278	26936979	2702	767	266	104.23	3.61
At_chr1	26956568	26959468	2901	1480	229	62.54	3.83
At_chr1	26965705	26966738	1034	683	84	76.25	3.36
At_chr1	26982808	26984754	1947	1434	102	113.51	4.72
At_chr1	27206323	27207671	1349	1085	70	66.35	3.4
At_chr1	27231221	27232484	1264	323	116	181.59	7.59
At_chr1	27240021	27241265	1245	838	83	97.54	4.35
At_chr1	27246190	27246877	688	310	59	131.67	7.41
At_chr1	27257976	27259722	1747	1036	113	120.27	3.92
At_chr1	27269326	27270024	699	461	46	82.8	3.86
At_chr1	27288487	27289325	839	480	43	50.06	4.45
At_chr1	27302083	27302981	899	664	54	81.53	4
At_chr1	27315089	27316804	1716	1083	140	75.23	3.52
At_chr1	27323479	27325531	2053	1375	156	142.8	7.79
At_chr1	27339986	27340947	962	621	88	198.9	6.29
At_chr1	27362797	27364279	1483	877	84	56.73	3.91
At_chr1	27371154	27371984	831	531	54	88.84	4.45
At_chr1	27400735	27402952	2218	1596	145	102.56	6.31
At_chr1	27409332	27410095	764	504	47	75.56	5.34
At_chr1	27412870	27414809	1940	751	147	122.49	4.99
At_chr1	27461381	27462138	758	266	42	52.6	5.39
At_chr1	27473405	27474055	651	390	48	101.7	6.82
At_chr1	27482079	27482873	795	508	61	132.8	7.27
At_chr1	27488232	27489631	1400	689	95	136.27	9.03
At_chr1	27491862	27494126	2265	751	170	103.06	6.82
At_chr1	27498760	27499618	859	415	56	92.3	6.08
At_chr1	27530781	27531976	1196	691	69	53.07	3.68
At_chr1	27538246	27539257	1012	597	51	55.33	4.45
At_chr1	27544974	27546069	1096	602	54	55.14	3.41
At_chr1	27555684	27556910	1227	620	129	223.8	9.41
At_chr1	27560074	27562345	2272	775	139	55.5	4.25
At_chr1	27569007	27571353	2347	802	189	83.87	4.97
At_chr1	27577884	27578625	742	435	45	71.13	5.49
At_chr1	27589759	27590594	836	350	50	75.82	5.34
At_chr1	27598413	27600513	2101	1026	219	206.24	5.32
At_chr1	27606105	27607064	960	431	68	80.8	5.3
At_chr1	27622178	27623756	1579	899	95	62.6	4.68
At_chr1	27651262	27652157	896	389	64	125.07	7.56
At_chr1	27660922	27662035	1114	523	54	50.17	5.19
At_chr1	27672334	27673212	879	489	79	189.84	7.21
At_chr1	27703251	27705048	1798	1091	185	94.79	6.3
At_chr1	27708147	27710717	2571	1099	229	72.9	3.55
At_chr1	27711741	27714434	2694	2094	240	80.51	3.22
At_chr1	27716858	27718728	1871	1301	122	149.09	4.29
At_chr1	27722627	27723749	1123	452	73	121.27	6.52
At_chr1	27737089	27739319	2231	617	152	139.22	4.25
At_chr1	27743717	27744751	1035	386	63	77.32	4.61
At_chr1	27756610	27757595	986	423	63	93.47	6.43
At_chr1	27796521	27797389	869	393	56	94.74	6.52
At_chr1	27834533	27836334	1802	1147	111	83.96	3.34
At_chr1	27855907	27857204	1298	664	76	57.78	6.81
At_chr1	27888442	27890341	1900	1042	141	119.38	5.12
At_chr1	27894017	27896531	2515	734	159	101.28	5.59
At_chr1	27898406	27901861	3456	1616	295	52.84	2.53
At_chr1	27902461	27903841	1381	643	133	85.95	6.45
At_chr1	27912459	27915798	3340	2229	458	141.95	4.33
At_chr1	27923082	27924306	1225	481	123	176.98	8.36
At_chr1	27934996	27935749	754	439	40	50.68	4.45
At_chr1	27941174	27942519	1346	664	99	105.85	7.41
At_chr1	27961629	27962977	1349	751	81	102.15	6.1
At_chr1	27990681	27992087	1407	742	84	80.82	5.54
At_chr1	28014950	28015950	1001	644	50	53.43	5.49
At_chr1	28028635	28029836	1202	686	79	132.52	5.19
At_chr1	28036253	28037402	1150	264	154	133.04	4.09
At_chr1	28050646	28052231	1586	1159	83	70.72	3.8
At_chr1	28062248	28064365	2118	613	120	64.55	4.87
At_chr1	28074126	28075636	1511	909	85	106.86	4.89
At_chr1	28112259	28113360	1102	327	77	102.84	5.26
At_chr1	28139302	28140178	877	439	48	62.3	6.38
At_chr1	28148474	28149549	1076	432	62	85.07	6.08
At_chr1	28179393	28180695	1303	643	68	60.85	6.74
At_chr1	28183185	28184290	1106	479	61	67.36	5.83
At_chr1	28209857	28212355	2499	1685	219	121.52	5.33
At_chr1	28217154	28218474	1321	631	75	85.27	5.96
At_chr1	28246463	28248455	1993	1425	121	55.76	3.67
At_chr1	28250302	28251427	1126	587	93	205.23	6.72
At_chr1	28256899	28257805	907	314	53	76.41	5.34
At_chr1	28264908	28265571	664	345	44	80.61	5.63
At_chr1	28316916	28318311	1396	621	111	210.05	8.06
At_chr1	28324820	28325728	909	447	74	171.37	6.97
At_chr1	28337865	28340511	2647	769	198	68.61	4.37
At_chr1	28342224	28344216	1993	1251	166	116.69	5.17
At_chr1	28357345	28358943	1599	997	119	68.63	5.11
At_chr1	28363079	28365472	2394	2060	136	107.12	3.3
At_chr1	28371897	28372639	743	440	40	52.14	4.45
At_chr1	28376760	28379294	2535	1858	160	59.82	3.73
At_chr1	28380757	28382498	1742	1112	128	98.68	5.34
At_chr1	28383981	28386181	2201	858	171	91.09	3.67
At_chr1	28398138	28400943	2806	265	191	92.03	3.92
At_chr1	28445047	28446267	1221	524	62	62.79	3.86
At_chr1	28466318	28467558	1241	729	114	126.18	7.72
At_chr1	28505954	28506842	889	626	61	60.79	6.17
At_chr1	28520414	28521853	1440	754	113	128.89	6.38
At_chr1	28531282	28532856	1575	357	99	79.07	3.94
At_chr1	28567802	28568734	933	447	52	68.89	5.19
At_chr1	28574680	28576744	2065	603	117	69.26	4.68
At_chr1	28585150	28586497	1348	697	140	90.37	6.3
At_chr1	28617824	28618692	869	425	46	56.38	5.19
At_chr1	28674533	28675837	1305	639	118	68.28	6.45
At_chr1	28685355	28686352	998	735	60	86.02	4.65
At_chr1	28727213	28728679	1467	502	89	57.86	4.08
At_chr1	28733863	28735213	1351	650	86	92.5	6.44
At_chr1	28737295	28738296	1002	559	57	77.32	5.49
At_chr1	28756997	28758280	1284	651	65	50.62	4.58
At_chr1	28814566	28816488	1923	666	87	63.6	4.89
At_chr1	28820941	28822057	1117	324	72	89.64	4.71
At_chr1	28833573	28835773	2201	1469	168	135.48	4.36
At_chr1	28838706	28841482	2777	1064	233	106.61	5.27
At_chr1	28852062	28853045	984	674	79	131.51	7.49
At_chr1	28878383	28879906	1524	991	110	80.25	4.54
At_chr1	28886553	28888591	2039	1648	127	151.55	4.58
At_chr1	28898380	28899785	1406	781	153	277.49	9.99
At_chr1	28908645	28911220	2576	976	259	55.54	3.6
At_chr1	28912648	28916251	3604	1902	483	61.86	3.33
At_chr1	28927361	28928369	1009	671	75	152.9	8.75
At_chr1	28998349	28999425	1077	400	53	54.18	5.49
At_chr1	29026154	29027563	1410	971	105	57.62	3.42
At_chr1	29034223	29035891	1669	736	123	146.04	4.37
At_chr1	29058544	29060339	1796	1532	97	110.31	5.11
At_chr1	29067744	29068660	917	355	124	350.14	10.65
At_chr1	29096768	29097742	975	579	59	89.08	6.08
At_chr1	29100439	29101726	1288	665	91	131.15	9.04
At_chr1	29122651	29123971	1321	340	90	51.94	3.76
At_chr1	29129485	29130785	1301	564	88	70.56	4.15
At_chr1	29136183	29137154	972	335	51	60.2	6.23
At_chr1	29149663	29150631	969	305	80	187.51	10.38
At_chr1	29154472	29157684	3213	2476	230	71.05	4.28
At_chr1	29175840	29176924	1085	696	76	60.47	4.63
At_chr1	29191249	29192437	1189	684	105	169.37	8.1
At_chr1	29250045	29251189	1145	639	82	123.9	6.8
At_chr1	29254950	29256874	1925	812	129	71.68	2.85
At_chr1	29262717	29263654	938	536	74	156.11	8.86
At_chr1	29303352	29304239	888	280	83	226.58	8.9
At_chr1	29328617	29330230	1614	332	84	71.36	3.9
At_chr1	29346088	29346961	874	537	47	59.18	5.63
At_chr1	29378322	29378932	611	284	58	165.96	7.41
At_chr1	29392033	29393780	1748	672	136	142.73	6.04
At_chr1	29397455	29398680	1226	423	78	60.16	3.68
At_chr1	29401453	29402600	1148	558	76	129.53	5.78
At_chr1	29426763	29427934	1172	550	84	54.63	5.64
At_chr1	29455060	29455902	843	258	46	59.83	6.52
At_chr1	29462718	29463829	1112	748	107	189.23	6.49
At_chr1	29467715	29469919	2205	1180	165	86.43	3.98
At_chr1	29471859	29472892	1034	261	102	230.55	8.93
At_chr1	29475575	29476938	1364	765	96	172.82	5.71
At_chr1	29487437	29488968	1532	905	135	163.45	6.46
At_chr1	29532516	29533201	686	390	41	64.26	5.34
At_chr1	29539617	29540249	633	305	40	69.07	4.74
At_chr1	29540255	29541023	769	442	58	119.11	7.41
At_chr1	29561042	29561691	650	281	46	92.42	5.63
At_chr1	29572089	29572629	541	277	33	55.83	4.74
At_chr1	29586805	29587764	960	324	54	72.34	4.3
At_chr1	29596529	29597710	1182	499	82	144.54	10.45
At_chr1	29603973	29604982	1010	692	63	66.04	6
At_chr1	29615445	29617047	1603	837	131	50.98	3.95
At_chr1	29658655	29659986	1332	877	82	98.84	3.77
At_chr1	29667824	29668682	859	460	51	67.35	4.3
At_chr1	29672598	29673804	1207	654	80	118.28	6.56
At_chr1	29681145	29682221	1077	660	52	51.12	5.34
At_chr1	29691478	29693485	2008	1397	120	97.7	4.15
At_chr1	29700149	29701409	1261	741	88	92.95	6.5
At_chr1	29707574	29709571	1998	557	105	88.11	5.29
At_chr1	29723234	29724193	960	400	50	54.04	4.72
At_chr1	29738648	29739673	1026	568	70	126.29	6.38
At_chr1	29757289	29758476	1188	627	75	80.75	7.54
At_chr1	29782935	29783769	835	253	46	60.93	3.41
At_chr1	29806669	29807312	644	339	87	212.81	7.62
At_chr1	29829605	29831544	1940	568	89	57.13	4.47
At_chr1	29835938	29836750	813	550	44	56.82	4.89
At_chr1	29858177	29859751	1575	515	80	69.66	4.51
At_chr1	29870454	29870938	485	243	39	65.11	4.54
At_chr1	29874209	29875709	1501	1187	76	74.62	4.45
At_chr1	29878261	29879693	1433	735	127	169.57	9.41
At_chr1	29881203	29883208	2006	545	152	109.64	5.58
At_chr1	29892943	29894169	1227	533	67	81.93	4.74
At_chr1	29903819	29904349	531	266	38	52.38	4.37
At_chr1	29905570	29906400	831	483	45	54.44	4.3
At_chr1	29919530	29921308	1779	662	167	198.65	5.08
At_chr1	29943963	29945354	1392	1024	96	165.23	6.1
At_chr1	29979610	29980413	804	443	50	58.99	3.62
At_chr1	29989034	29990097	1064	343	81	64.06	4.98
At_chr1	30002113	30003277	1165	705	67	89.67	4.72
At_chr1	30043439	30045279	1841	1087	167	73.63	4.71
At_chr1	30055240	30056073	834	529	45	50.27	3.33
At_chr1	30082214	30084733	2520	667	172	78.4	4.77
At_chr1	30128389	30130255	1867	1089	187	127.25	5.2
At_chr1	30178328	30179365	1038	341	64	86.39	5.92
At_chr1	30189842	30191750	1909	1515	140	110.78	4.13
At_chr1	30197835	30198946	1112	454	87	176.87	9.93
At_chr1	30219998	30222527	2530	1869	190	60.93	3.18
At_chr1	30225778	30226978	1201	676	76	120.13	9.34
At_chr1	30233522	30236404	2883	2243	216	58.12	3.94
At_chr1	30243556	30244688	1133	510	54	51.13	4.6
At_chr1	30256172	30257829	1658	663	142	210.1	7.62
At_chr1	30271926	30273249	1324	332	115	139.37	4.37
At_chr1	30282903	30286647	3745	1799	357	50.38	4.14
At_chr1	30302663	30305508	2846	565	219	54.51	3.36
At_chr1	30313810	30315354	1545	727	92	124.04	6.23
At_chr1	30322449	30323468	1020	721	67	114.33	5.19
At_chr1	30342533	30344793	2261	1468	244	88.63	3.62
At_chr1	30348722	30349706	985	374	51	58.58	6.08
At_chr1	30368199	30369300	1102	485	62	81.31	5.93
At_chr1	30372236	30373425	1190	525	65	79.89	5.49
At_chr1	30390125	30391993	1869	1401	132	120.03	5.16
At_chr1	30394019	30396865	2847	1031	186	56.79	2.96
At_chr1	30437407	30438307	901	288	92	177.39	8
At_chr1	30456236	30458088	1853	1323	160	161.31	5.25
At_chr1	30460139	30461885	1747	575	141	184.91	4.55
At_chr1	30479920	30481431	1512	737	94	89.42	4.86
At_chr1	30487609	30488491	883	249	47	57.99	3.56
At_chr1	30501209	30502097	889	360	57	78.09	5.16
At_chr1	30535151	30538291	3141	1104	249	82.84	4.66
At_chr1	30567603	30569386	1784	1254	190	52.48	2.79
At_chr1	30575965	30577686	1722	944	157	86.4	4.21
At_chr1	30589114	30592540	3427	2487	384	55.39	3.58
At_chr1	30593530	30595872	2343	1626	192	107.37	4.05
At_chr1	30602615	30603234	620	359	39	63.01	5.04
At_chr1	30607042	30608230	1189	598	61	66.53	6.08
At_chr1	30622044	30623194	1151	669	63	77.27	6.93
At_chr1	30626646	30627785	1140	513	56	56.4	5.78
At_chr1	30633864	30635017	1154	757	69	99.87	4.74
At_chr1	30692984	30694298	1315	1053	84	56.46	3.2
At_chr1	30704144	30705140	997	400	56	74.37	5.19
At_chr1	30731769	30733412	1644	1188	80	71.16	4.3
At_chr1	30750891	30752185	1295	760	114	161.13	5.73
At_chr1	30812349	30813248	900	535	51	53.7	3.38
At_chr1	30827018	30828011	994	401	61	93.95	6.23
At_chr1	30835548	30837761	2214	725	181	159.12	7.33
At_chr1	30842264	30843453	1190	691	97	101.85	5.77
At_chr1	30849569	30851168	1600	402	92	56.72	5.07
At_chr1	30862418	30863352	935	313	74	82.61	6.6
At_chr1	30871234	30872601	1368	753	75	51.97	4.68
At_chr1	30911207	30912227	1021	496	126	330.12	9.64
At_chr1	30913970	30914971	1002	480	68	78.79	6.75
At_chr1	30930509	30932374	1866	667	105	112.61	4.65
At_chr1	30937325	30938021	697	314	50	101.3	6.38
At_chr1	30950789	30951885	1097	369	77	130.91	4.61
At_chr1	30963079	30965107	2029	392	163	50.22	3.83
At_chr1	30973729	30974786	1058	727	57	69.59	5.78
At_chr1	31010606	31011577	972	345	54	61.85	5.27
At_chr1	31019452	31020936	1485	972	69	55.81	4.74
At_chr1	31055214	31057714	2501	1297	199	82.06	3.88
At_chr1	31067041	31067967	927	622	49	56.66	3.77
At_chr1	31072252	31073136	885	451	54	83.79	5.49
At_chr1	31081101	31081969	869	250	51	74.56	4.45
At_chr1	31107272	31109664	2393	1680	152	60.89	5.47
At_chr1	31119866	31121638	1773	649	131	77.86	4.34
At_chr1	31122739	31125595	2857	1501	181	59.01	3.18
At_chr1	31127178	31128484	1307	619	71	82.91	5.56
At_chr1	31146415	31147471	1057	326	75	136.53	6.48
At_chr1	31149895	31152281	2387	774	174	90.46	5.06
At_chr1	31153407	31155581	2175	1709	156	90.32	3.8
At_chr1	31160771	31162400	1630	609	133	111.07	5.23
At_chr1	31163510	31164455	946	694	55	78.11	4.6
At_chr1	31174693	31176548	1856	1058	123	166.08	5.12
At_chr1	31230305	31231510	1206	769	72	103.37	5.63
At_chr1	31233654	31235278	1625	490	103	57.44	3.65
At_chr1	31272470	31273694	1225	677	83	92.3	7.18
At_chr1	31286145	31287309	1165	486	87	176.25	7.86
At_chr1	31324898	31327609	2712	565	160	75.32	5.19
At_chr1	31337271	31338500	1230	646	111	146.22	8.07
At_chr1	31370414	31371487	1074	649	70	70.17	6.13
At_chr1	31376326	31377125	800	545	63	136.15	8.21
At_chr1	31397718	31399245	1528	581	128	185.29	7.56
At_chr1	31400917	31402044	1128	699	82	160.48	8.75
At_chr1	31414901	31416918	2018	1326	154	79.28	6.16
At_chr1	31427467	31429884	2418	1058	181	96.47	3.4
At_chr1	31430578	31432316	1739	1082	211	120.61	3.67
At_chr1	31432925	31435511	2587	1977	252	142.24	4.36
At_chr1	31438001	31440442	2442	1379	219	120.15	4.77
At_chr1	31446580	31447946	1367	719	82	67.62	5.97
At_chr1	31475086	31478119	3034	824	302	70.2	3.5
At_chr1	31495637	31496694	1058	458	104	100.98	5.55
At_chr1	31510091	31511953	1863	672	182	158.73	6.14
At_chr1	31538499	31539654	1156	646	123	116.73	7.08
At_chr1	31579875	31580925	1051	717	120	234.65	5.66
At_chr1	31587429	31588644	1216	487	95	171.32	7.78
At_chr1	31608463	31609377	915	265	50	64.21	4.45
At_chr1	31616048	31617055	1008	559	76	116.74	7.34
At_chr1	31622486	31623750	1265	636	72	94.55	5.93
At_chr1	31646975	31648207	1233	618	74	91.61	3.69
At_chr1	31654222	31655023	802	264	42	51.34	3.86
At_chr1	31655614	31656437	824	375	50	62.67	5.16
At_chr1	31666621	31667324	704	266	44	59.78	4.88
At_chr1	31668198	31669117	920	258	58	80.57	7.06
At_chr1	31689332	31690962	1631	1349	85	51.6	3.16
At_chr1	31702172	31703208	1037	405	58	75.98	5.78
At_chr1	31706974	31710021	3048	708	263	79.27	3.51
At_chr1	31711803	31712874	1072	538	57	50.69	3.9
At_chr1	31714935	31716096	1162	584	103	207.79	7.92
At_chr1	31792473	31794218	1746	854	108	93.82	3.39
At_chr1	31837992	31839622	1631	715	126	87.05	4.36
At_chr1	31886441	31888923	2483	1302	272	93.2	4.3
At_chr1	31900634	31902148	1515	890	113	119.43	5.92
At_chr1	31904285	31906108	1824	880	150	126.18	4.44
At_chr1	31920773	31924269	3497	2624	229	51.38	4.07
At_chr1	31937492	31939008	1517	376	112	153.69	5.35
At_chr1	31953184	31956121	2938	1689	270	100.46	6.06
At_chr1	31990737	31991428	692	418	45	79.76	5.93
At_chr1	32018856	32019827	972	321	64	103.79	6.43
At_chr1	32024336	32025874	1539	761	150	176.56	7.32
At_chr1	32028539	32030503	1965	337	132	87.36	5.88
At_chr1	32067488	32069242	1755	1444	161	188.9	6.58
At_chr1	32071109	32072682	1574	629	103	139.26	5.89
At_chr1	32153761	32155172	1412	558	117	50.41	4.32
At_chr1	32182125	32183501	1377	710	84	115.19	7.58
At_chr1	32187462	32188283	822	311	46	62.75	3.71
At_chr1	32197695	32198804	1110	456	71	69.95	4.94
At_chr1	32213019	32215202	2184	1449	162	53.9	3.23
At_chr1	32240322	32241514	1193	552	88	170.19	9.04
At_chr1	32268101	32269769	1669	942	190	192.72	6.04
At_chr1	32273636	32275065	1430	763	109	153.69	7.42
At_chr1	32285451	32286982	1532	726	150	197.39	5.2
At_chr1	32328659	32330449	1791	706	112	133.94	5.08
At_chr1	32346320	32347348	1029	696	59	80.8	4
At_chr1	32376181	32377078	898	257	55	85.66	5.78
At_chr1	32382606	32383802	1197	870	79	52.32	3.27
At_chr1	32386747	32387794	1048	433	89	206.72	7.78
At_chr1	32394639	32395503	865	502	58	64.85	4.44
At_chr1	32420633	32422150	1518	351	123	171.7	5.65
At_chr1	32439578	32440603	1026	574	58	77.54	6.67
At_chr1	32465480	32466634	1155	758	65	84.71	4.45
At_chr1	32483907	32485029	1123	573	102	137.12	6.43
At_chr1	32491060	32493680	2621	528	186	60.46	3.57
At_chr1	32497837	32498540	704	266	57	134.39	7.27
At_chr1	32508334	32509973	1640	1052	118	70.13	4.31
At_chr1	32551855	32552676	822	304	43	52.18	5.34
At_chr1	32559486	32561608	2123	661	112	78.37	5.69
At_chr1	32570249	32571731	1483	883	104	63.36	3.89
At_chr1	32588944	32590367	1424	892	133	216.48	7.57
At_chr1	32594195	32595249	1055	615	63	70.38	4.65
At_chr1	32608768	32611103	2336	1690	184	100.4	5.55
At_chr1	32703011	32704200	1190	549	64	59.12	4.75
At_chr1	32706091	32707611	1521	567	70	55.14	3.56
At_chr1	32775211	32777285	2075	1408	133	104.8	3.72
At_chr1	32793872	32795869	1998	1059	179	94.83	3.7
At_chr1	32801404	32802710	1307	674	69	59.1	4.98
At_chr1	32828462	32831201	2740	380	250	75.43	3.15
At_chr1	32842294	32843099	806	487	45	61.38	4.15
At_chr1	32895040	32896440	1401	879	101	141.93	5.4
At_chr1	32928308	32928950	643	287	99	391.71	12.09
At_chr1	32930770	32931854	1085	695	68	79.55	4.56
At_chr1	32935246	32936833	1588	801	121	62.93	4.38
At_chr1	32971276	32972150	875	587	46	55.61	4.15
At_chr1	32981308	32983597	2290	1466	151	56.68	5.72
At_chr1	33002422	33004775	2354	317	168	81.58	4.98
At_chr1	33028534	33031438	2905	2313	225	123.12	4.35
At_chr1	33033369	33034885	1517	722	163	221.25	7.66
At_chr1	33047695	33048977	1283	574	83	100.8	5.69
At_chr1	33052476	33053021	546	258	33	55	4.74
At_chr1	33055272	33057773	2502	669	169	97.28	4.07
At_chr1	33091130	33092107	978	686	65	113.44	7.27
At_chr1	33115156	33117732	2577	1440	203	91.29	4.66
At_chr1	33127077	33129456	2380	1129	202	90.01	3.97
At_chr1	33135618	33136389	772	439	48	70.7	5.03
At_chr1	33149993	33151758	1766	529	90	54.58	3.24
At_chr1	33156502	33157216	715	291	45	75.67	4.89
At_chr1	33188846	33189945	1100	476	59	61.69	4.99
At_chr1	33211613	33213809	2197	992	202	110.89	4.68
At_chr1	33248019	33249117	1099	565	57	64.38	5.19
At_chr1	33256427	33258844	2418	498	291	183.74	4.82
At_chr1	33268658	33269817	1160	554	60	52.88	5.22
At_chr1	33281050	33282425	1376	682	80	107.96	8.01
At_chr1	33300447	33301418	972	427	57	70.07	4.51
At_chr1	33319991	33320638	648	264	36	50.9	4.45
At_chr1	33336177	33339141	2965	663	243	72.75	3.75
At_chr1	33343467	33344227	761	259	41	53.24	3.56
At_chr1	33347092	33348078	987	675	71	138.69	8.9
At_chr1	33350758	33352027	1270	729	84	87.03	4.94
At_chr1	33353653	33354664	1012	533	53	61.88	6.08
At_chr1	33391050	33393427	2378	1068	198	104.66	3.7
At_chr1	33408119	33411382	3264	1672	278	50.22	4.91
At_chr1	33412853	33413878	1026	649	58	77.54	7.27
At_chr1	33430429	33432141	1713	629	146	145.34	4.86
At_chr1	33433788	33434982	1195	482	65	79.22	6.08
At_chr1	33438821	33439720	900	422	50	53.82	4.95
At_chr1	33442542	33443497	956	317	59	86.46	7.15
At_chr1	33459826	33461382	1557	729	109	98.97	5.2
At_chr1	33468851	33470138	1288	302	98	202.07	8.01
At_chr1	33484000	33485453	1454	251	137	223.74	5.54
At_chr1	33491278	33492327	1050	611	99	204.94	9.48
At_chr1	33494364	33495550	1187	552	60	63.56	6.23
At_chr1	33520206	33522665	2460	1032	192	59.99	3.2
At_chr1	33527689	33528288	600	297	36	58.23	4.89
At_chr1	33529282	33531186	1905	1439	115	54.27	3.8
At_chr1	33560561	33561695	1135	473	68	61.38	4.24
At_chr1	33568120	33569050	931	602	53	51.84	5.66
At_chr1	33573742	33574732	991	677	64	78.14	4.37
At_chr1	33583639	33584811	1173	909	103	233.11	6.88
At_chr1	33595363	33598718	3356	2462	253	67.07	5.27
At_chr1	33606389	33608615	2227	1012	286	183.75	6.55
At_chr1	33623213	33624902	1690	647	129	86.99	4.21
At_chr1	33632506	33634276	1771	705	151	55.62	3.56
At_chr1	33651632	33654291	2660	285	224	110.66	3.89
At_chr1	33669723	33670326	604	309	47	75.3	5.07
At_chr1	33697678	33699510	1833	719	151	55	2.81
At_chr1	33709334	33710804	1471	828	109	83.23	5.97
At_chr1	33722510	33723655	1146	790	117	326.62	10.42
At_chr1	33726309	33727554	1246	715	89	126.41	8.61
At_chr1	33732293	33732924	632	343	57	153.86	7.27
At_chr1	33743258	33744809	1552	1061	89	56.09	3.61
At_chr1	33749202	33751579	2378	1050	144	96.37	4.27
At_chr1	33788127	33789128	1002	445	51	56.51	4.15
At_chr1	33805613	33807192	1580	480	98	57.36	5.34
At_chr1	33819444	33820261	818	499	52	86.93	5.93
At_chr1	33838869	33839883	1015	346	52	58.2	3.71
At_chr1	33848577	33849573	997	654	60	89.51	4.6
At_chr1	33853194	33854395	1202	688	74	111.86	8.01
At_chr1	33869942	33871345	1404	469	133	73.05	3.3
At_chr1	33911045	33911905	861	308	51	75.8	6.52
At_chr1	33947045	33948068	1024	527	101	79.91	5.5
At_chr1	33950287	33952697	2411	698	168	102.55	5.1
At_chr1	33958334	33959250	917	250	75	174.56	6.52
At_chr1	33963622	33964619	998	470	53	52.69	4.75
At_chr1	34022383	34024401	2019	755	148	66.55	3.25
At_chr1	34035134	34038125	2992	1199	381	131.31	3.82
At_chr1	34038249	34040426	2178	1833	172	62.72	3.67
At_chr1	34046574	34049672	3099	812	274	82.67	3.73
At_chr1	34057725	34059528	1804	1494	188	311.89	6.85
At_chr1	34078413	34079436	1024	353	72	135.69	6.67
At_chr1	34092743	34093836	1094	627	59	71.77	5.19
At_chr1	34113114	34114222	1109	780	98	78.72	2.97
At_chr1	34118209	34120933	2725	1861	290	169.02	4.85
At_chr1	34130602	34131957	1356	861	71	75.66	4.45
At_chr1	34157984	34158820	837	488	61	61.48	4.63
At_chr1	34165550	34166887	1338	662	83	89.79	8.11
At_chr1	34169672	34170762	1091	628	53	52.63	4.89
At_chr1	34189441	34190605	1165	778	99	50.45	4.29
At_chr1	34198345	34201109	2765	1984	220	70.17	5.8
At_chr1	34203573	34205036	1464	640	96	110.04	5.63
At_chr1	34207706	34208575	870	257	62	114.65	4.29
At_chr1	34269924	34271931	2008	624	168	94.37	4.18
At_chr1	34276746	34277565	820	470	50	55.86	5.58
At_chr1	34292143	34293470	1328	627	82	85.45	3.7
At_chr1	34297585	34298881	1297	723	80	120.27	6.67
At_chr1	34318191	34319841	1651	816	109	81.47	3.93
At_chr1	34333424	34334695	1272	582	67	76.1	6.38
At_chr1	34399057	34400190	1134	520	68	60.59	5.5
At_chr1	34401336	34402941	1606	723	130	98.03	3.8
At_chr1	34420680	34423784	3105	1327	206	55.24	4.05
At_chr1	34438924	34441443	2520	1803	196	100.54	3.87
At_chr1	34446825	34448099	1275	910	86	144.89	4.74
[truncated: 140,037 more rows]
