# Supplementary material for: Global analysis of DNA methylation in young (J1) and senescent (J2) Gossypium hirsutum L. cotyledons by MeDIP-Seq
Source: PLoS One. 2017 Jul 17;12(7):e0179141. doi: 10.1371/journal.pone.0179141 (PMC5513416; doi:10.1371/journal.pone.0179141)
Supplement: S6 Table — (XLSX) [file pone.0179141.s006.xlsx]

## Sheet: Sheet1
S6 Table. Highly methylated regions in J2.
chr	start	end	length	summit	tags	#NAME?	fold_enrichment
At_chr1	24960	26736	1777	1190	103	53.56	3.21
At_chr1	29100	30210	1111	848	74	73.15	3.86
At_chr1	50563	51279	717	408	72	215.75	9.46
At_chr1	66055	67021	967	606	94	150.7	7.56
At_chr1	92977	94037	1061	599	66	103.08	7.83
At_chr1	137770	139092	1323	703	84	118.96	6.54
At_chr1	168906	169724	819	415	87	91.85	4.83
At_chr1	169889	170923	1035	330	84	51.17	3.55
At_chr1	176028	178931	2904	758	193	65.6	3.71
At_chr1	188969	190351	1383	662	80	65.37	4.49
At_chr1	192949	195186	2238	1513	177	70.8	3.89
At_chr1	223508	225342	1835	682	116	53.01	4.55
At_chr1	228886	230108	1223	689	139	181.93	6.81
At_chr1	249438	250649	1212	946	84	152.62	5.91
At_chr1	293870	295850	1981	321	261	311.29	7.49
At_chr1	300164	302925	2762	720	219	81.25	4.04
At_chr1	303175	304723	1549	1038	122	103.19	4.82
At_chr1	327855	329024	1170	564	56	53.21	5.76
At_chr1	379339	381127	1789	549	89	71.36	4.87
At_chr1	393077	394450	1374	401	84	109.24	5.11
At_chr1	408286	409413	1128	443	54	51.71	3.99
At_chr1	415734	416876	1143	761	81	75.8	5.3
At_chr1	431014	432698	1685	308	98	99.99	5.29
At_chr1	453292	454243	952	489	59	92.92	6.06
At_chr1	459991	460752	762	514	42	56.72	5.91
At_chr1	465976	467264	1289	684	98	79.2	3.26
At_chr1	470323	471744	1422	657	93	96.62	4.66
At_chr1	494292	495988	1697	990	144	118.68	5.41
At_chr1	516460	518027	1568	775	222	475.43	9.33
At_chr1	548703	549577	875	335	89	56.07	3.18
At_chr1	562975	563529	555	292	34	57.62	4.88
At_chr1	579372	580050	679	315	38	53.87	4.88
At_chr1	588239	589558	1320	339	121	287.3	9.47
At_chr1	594002	594956	955	609	59	92.42	5.47
At_chr1	608065	609162	1098	267	103	278.64	9.46
At_chr1	624914	625462	549	259	35	62.85	5.02
At_chr1	657478	658392	915	462	79	196.5	9.01
At_chr1	664423	666447	2025	890	169	185.99	6.22
At_chr1	669132	670298	1167	406	82	109.85	5.37
At_chr1	673869	675126	1258	751	78	81.42	6.22
At_chr1	715362	717637	2276	1630	150	163.03	7.07
At_chr1	727361	728423	1063	340	57	69	4.88
At_chr1	745613	746401	789	344	100	155.18	6.12
At_chr1	749966	751247	1282	636	72	50.22	3.87
At_chr1	755312	756738	1427	729	143	75.85	6.36
At_chr1	758079	759410	1332	551	147	132.74	5.17
At_chr1	764951	765967	1017	470	53	61.31	6.06
At_chr1	778031	779103	1073	632	56	50.28	5.29
At_chr1	786189	786992	804	240	45	61.71	5.02
At_chr1	806147	807269	1123	661	65	89.41	7.24
At_chr1	816027	816932	906	312	46	51.82	4.88
At_chr1	819196	820687	1492	992	77	51.72	4.17
At_chr1	858016	858998	983	657	60	71.71	6.35
At_chr1	872711	873859	1149	532	69	100.73	5.47
At_chr1	914740	915886	1147	523	69	52.22	5.46
At_chr1	924005	927100	3096	1745	324	71.46	4.68
At_chr1	943490	944758	1269	674	71	63.07	4.26
At_chr1	960397	960954	558	294	40	83.64	5.62
At_chr1	973403	974186	784	579	69	177.75	8.28
At_chr1	990044	991573	1530	1058	134	138.12	5.71
At_chr1	1027322	1029954	2633	465	147	51.15	4.15
At_chr1	1034332	1037354	3023	903	237	90.94	4.66
At_chr1	1044024	1045104	1081	693	107	115.71	6.25
At_chr1	1062765	1064126	1362	736	94	143.11	9.93
At_chr1	1067123	1067995	873	334	63	102.52	7.06
At_chr1	1070019	1070933	915	413	66	113.74	6.08
At_chr1	1089202	1089959	758	353	54	107.31	6.95
At_chr1	1107848	1108600	753	434	62	148.23	6.21
At_chr1	1126012	1127525	1514	1287	77	80.58	4.88
At_chr1	1144507	1146330	1824	589	107	83.98	4.72
At_chr1	1160800	1161432	633	249	64	159.13	7.59
At_chr1	1173606	1174705	1100	814	86	184.71	6.46
At_chr1	1180110	1181094	985	435	55	72.5	5.02
At_chr1	1187072	1188032	961	616	53	60	3.87
At_chr1	1190486	1191318	833	230	57	105.89	6.65
At_chr1	1209983	1210984	1002	634	65	100.8	6.95
At_chr1	1216837	1220081	3245	644	240	74.91	4.88
At_chr1	1228706	1231053	2348	244	134	73.28	4.04
At_chr1	1233329	1235512	2184	430	264	250.67	4.57
At_chr1	1265550	1267508	1959	1318	132	168.96	6.43
At_chr1	1282293	1283444	1152	553	74	113.04	5.27
At_chr1	1297072	1298864	1793	1059	103	68.08	3.96
At_chr1	1306645	1308142	1498	805	163	161.49	4.65
At_chr1	1333150	1334816	1667	759	113	74.91	3.9
At_chr1	1341048	1341780	733	467	40	53.54	5.17
At_chr1	1361504	1362659	1156	606	62	74.06	5.17
At_chr1	1434224	1435749	1526	577	111	152	6.42
At_chr1	1438050	1439096	1047	326	64	60.34	4.43
At_chr1	1445873	1446696	824	339	44	55.4	5.17
At_chr1	1494979	1495741	763	259	64	156.24	9.01
At_chr1	1511922	1513935	2014	739	130	55.56	5.06
At_chr1	1520288	1521661	1374	732	87	97.74	4.1
At_chr1	1530324	1532399	2076	1275	207	77.09	5.16
At_chr1	1545431	1546399	969	706	66	76.42	6.91
At_chr1	1546578	1547382	805	448	62	87.83	4.95
At_chr1	1551608	1552768	1161	701	61	70.03	4.43
At_chr1	1597015	1598332	1318	1061	82	95.33	4.57
At_chr1	1617598	1619549	1952	503	159	139.74	4.51
At_chr1	1624016	1625258	1243	823	88	102.59	4.49
At_chr1	1663590	1664897	1308	712	81	52.52	3.14
At_chr1	1706301	1708663	2363	1346	212	52.29	3.7
At_chr1	1718567	1719561	995	513	58	82.17	6.8
At_chr1	1724748	1726005	1258	481	63	64.89	4.73
At_chr1	1727777	1729089	1313	685	94	78.46	5.34
At_chr1	1743677	1744913	1237	722	98	99.79	4.5
At_chr1	1808166	1808767	602	307	100	293.02	8.57
At_chr1	1809011	1809966	956	309	89	83.58	6.35
At_chr1	1811226	1812448	1223	615	88	52.26	3.49
At_chr1	1821700	1823866	2167	834	263	216.11	5.01
At_chr1	1829549	1830465	917	619	49	60.5	4.14
At_chr1	1833909	1835154	1246	519	101	123.72	5.18
At_chr1	1846876	1847688	813	435	73	130.15	7.37
At_chr1	1854134	1856838	2705	701	233	84.91	4.32
At_chr1	1864704	1867680	2977	1552	645	219.57	2.98
At_chr1	1870372	1872253	1882	1125	188	177.77	4.23
At_chr1	1879761	1881791	2031	1674	259	307.44	5.89
At_chr1	1896083	1896990	908	589	61	78.41	6.51
At_chr1	1910963	1913086	2124	1341	198	120.86	6.1
At_chr1	1931388	1932020	633	265	37	56.97	5.02
At_chr1	1941032	1942968	1937	532	119	79.21	3.73
At_chr1	1959138	1961192	2055	1574	209	134.2	5.21
At_chr1	1965169	1967457	2289	515	183	88.55	3.81
At_chr1	1977401	1978675	1275	668	97	200.26	7.54
At_chr1	1981584	1982582	999	568	109	293.53	9.14
At_chr1	1984326	1985506	1181	509	70	99.61	7.24
At_chr1	2031860	2032508	649	382	36	50.8	4.29
At_chr1	2053386	2054366	981	256	51	58.4	4.11
At_chr1	2081114	2081750	637	376	36	52.54	4.88
At_chr1	2085467	2086244	778	480	46	69.38	4.73
At_chr1	2089458	2090525	1068	452	65	97.92	7.54
At_chr1	2097532	2098273	742	360	56	120.35	5.76
At_chr1	2122864	2123999	1136	441	92	161.47	7.84
At_chr1	2125963	2126801	839	524	64	137.59	7.83
At_chr1	2148746	2150160	1415	792	88	129	5.76
At_chr1	2253484	2255072	1589	982	171	346.5	9.06
At_chr1	2262258	2263381	1124	419	86	180.69	9.75
At_chr1	2297104	2298238	1135	698	67	86.28	4.63
At_chr1	2325834	2327791	1958	592	164	61.99	3.61
At_chr1	2333357	2335438	2082	1465	132	115.7	5.08
At_chr1	2386805	2387666	862	361	60	96.34	4.66
At_chr1	2400688	2401876	1189	487	64	76.62	6.35
At_chr1	2407732	2408580	849	588	53	85.79	7.54
At_chr1	2416081	2418976	2896	1352	392	217.49	4.75
At_chr1	2423289	2424849	1561	1124	74	62.41	5.17
At_chr1	2430141	2430988	848	462	66	145.45	6.21
At_chr1	2460106	2461219	1114	303	107	175.47	7.2
At_chr1	2463207	2463982	776	529	46	60.67	6.08
At_chr1	2475424	2477655	2232	637	180	92.43	2.93
At_chr1	2480916	2481568	653	245	44	82.76	5.76
At_chr1	2521642	2523251	1610	1004	132	148.61	4.62
At_chr1	2528393	2529667	1275	747	231	621.62	7.76
At_chr1	2538239	2539128	890	645	72	139.03	8.61
At_chr1	2587297	2588474	1178	614	67	88.8	4.88
At_chr1	2605301	2606167	867	570	45	53.3	3.84
At_chr1	2610119	2612003	1885	1025	204	279.31	7.83
At_chr1	2613886	2616647	2762	1938	208	53.18	3.16
At_chr1	2622844	2623861	1018	399	80	149.81	6.89
At_chr1	2638360	2639359	1000	362	59	85.22	7.09
At_chr1	2655737	2656856	1120	711	107	287.68	12.15
At_chr1	2668607	2670423	1817	623	84	65.4	5.17
At_chr1	2700948	2701929	982	466	58	84.15	5.32
At_chr1	2742403	2743248	846	387	78	210.55	7.09
At_chr1	2747109	2747965	857	603	47	61.52	6.65
At_chr1	2761729	2762799	1071	357	89	71.47	4.85
At_chr1	2774885	2775490	606	314	41	69.69	5.62
At_chr1	2815533	2817387	1855	1217	163	74	3.39
At_chr1	2821839	2823491	1653	955	112	72.08	4.81
At_chr1	2831792	2833093	1302	554	81	123.55	7.24
At_chr1	2834890	2836784	1895	661	209	272.55	5.82
At_chr1	2912344	2913780	1437	647	105	52.61	5.55
At_chr1	2932829	2933822	994	438	86	93.76	6.01
At_chr1	2935958	2937964	2007	1235	229	166.41	6.82
At_chr1	3126329	3127008	680	268	41	65.27	4.58
At_chr1	3290854	3293059	2206	774	171	56.08	4.01
At_chr1	3311483	3312210	728	422	46	77.63	6.35
At_chr1	3317314	3317961	648	275	77	254	9.05
At_chr1	3320813	3321702	890	349	52	75.24	6.65
At_chr1	3342032	3342897	866	591	66	141.27	8.57
At_chr1	3351375	3352265	891	320	82	111.78	6.22
At_chr1	3359463	3360522	1060	403	55	62.63	5.91
At_chr1	3363170	3365403	2234	1074	174	62.72	3.77
At_chr1	3389503	3390776	1274	762	93	91.45	5.61
At_chr1	3393117	3394344	1228	611	65	70.5	5.31
At_chr1	3465075	3466401	1327	696	67	52.46	6.04
At_chr1	3488616	3490111	1496	1004	115	167.63	7.94
At_chr1	3492496	3495605	3110	1579	297	65.37	3.91
At_chr1	3502744	3505319	2576	1588	184	50.12	2.86
At_chr1	3583817	3588047	4231	2778	775	51.85	2.91
At_chr1	3613946	3615071	1126	573	84	103.89	7.73
At_chr1	3616449	3617435	987	323	66	82.65	5.73
At_chr1	3634600	3635386	787	403	44	60.47	4.43
At_chr1	3646287	3647801	1515	822	136	176.03	7.31
At_chr1	3668746	3669409	664	267	47	89.62	6.21
At_chr1	3671691	3672577	887	263	62	79.93	6.3
At_chr1	3683228	3683788	561	267	34	56.61	4.88
At_chr1	3686977	3688244	1268	971	88	115.65	4.17
At_chr1	3719386	3720331	946	615	59	93.92	5.91
At_chr1	3726114	3727474	1361	703	81	114.11	9.75
At_chr1	3730055	3731374	1320	683	86	139.68	8.08
At_chr1	3746767	3748869	2103	1510	126	80.11	3.67
At_chr1	3788096	3789291	1196	800	105	173.68	4.98
At_chr1	3800408	3801376	969	360	128	352.45	12.33
At_chr1	3829012	3829789	778	393	47	73.31	5.91
At_chr1	3831166	3831686	521	261	35	68.23	5.1
At_chr1	3848831	3849576	746	306	66	171.78	7.98
At_chr1	3868125	3869876	1752	553	151	235.23	6.18
At_chr1	3874175	3875266	1092	621	60	75.6	4.29
At_chr1	3878553	3879176	624	305	35	50.7	4.73
At_chr1	3918566	3919102	537	276	33	56.55	4.73
At_chr1	3944324	3944909	586	268	34	52.6	4.73
At_chr1	4111615	4112304	690	471	55	122.49	6.06
At_chr1	4131358	4132546	1189	597	64	76.62	6.65
At_chr1	4139459	4140299	841	498	51	50.08	3.75
At_chr1	4142216	4143833	1618	1116	117	80.2	3.75
At_chr1	4371496	4372255	760	504	42	57	4.88
At_chr1	4578252	4579423	1172	546	98	120.91	6.05
At_chr1	4586869	4588388	1520	914	83	58.92	5.4
At_chr1	4593654	4595697	2044	1586	185	160.97	7.14
At_chr1	4630378	4631032	655	204	47	96.12	6.5
At_chr1	4641249	4642081	833	262	43	50.85	3.55
At_chr1	4660510	4661618	1109	687	53	50.75	4.14
At_chr1	4709885	4711053	1169	540	56	53.31	6.65
At_chr1	4712665	4713814	1150	662	117	190.37	8.32
At_chr1	4765096	4766184	1089	813	74	81.68	4.44
At_chr1	4767827	4769929	2103	1002	326	332.17	7.03
At_chr1	4793440	4794308	869	554	46	56.43	5.91
At_chr1	4801957	4802733	777	338	48	77.51	5.17
At_chr1	4816940	4817899	960	265	72	149.37	6.35
At_chr1	4837312	4839625	2314	654	193	183.53	9.28
At_chr1	4860274	4861051	778	258	45	65.53	3.99
At_chr1	4863621	4864990	1370	555	70	74.06	4.29
At_chr1	4877621	4878474	854	250	55	93.25	7.98
At_chr1	4893225	4894132	908	645	57	58.34	3.38
At_chr1	4902041	4902938	898	249	48	59.54	5.32
At_chr1	4912309	4913198	890	568	53	79.1	7.09
At_chr1	4917243	4917815	573	250	35	58.68	4.88
At_chr1	4941815	4943453	1639	725	318	509.67	8.35
At_chr1	4954222	4955410	1189	367	123	184.21	6.55
At_chr1	4957472	4958349	878	260	71	155.65	7.41
At_chr1	4986110	4987034	925	604	95	139.48	6.19
At_chr1	4995455	4996603	1149	825	95	220.36	7.68
At_chr1	4998882	5000210	1329	591	158	336.62	11.06
At_chr1	5001948	5003074	1127	650	57	61.07	4.43
At_chr1	5008840	5009503	664	398	39	59.92	5.02
At_chr1	5027444	5028235	792	268	49	79.06	5.76
At_chr1	5132841	5134407	1567	1155	122	183.39	6.78
At_chr1	5190371	5192457	2087	650	145	132.92	6.22
At_chr1	5214251	5216152	1902	728	106	53.92	3.65
At_chr1	5270594	5272470	1877	1318	133	101.88	3.67
At_chr1	5276058	5277316	1259	563	70	58.43	4.17
At_chr1	5300435	5303641	3207	936	392	55.08	4.56
At_chr1	5307337	5308073	737	346	52	102.36	6.65
At_chr1	5315758	5319610	3853	792	558	81.82	4.58
At_chr1	5320692	5321854	1163	640	94	89.84	5.55
At_chr1	5324163	5324907	745	499	60	134.67	8.57
At_chr1	5341411	5343170	1760	731	172	274.47	11.29
At_chr1	5405152	5406033	882	628	91	203.94	10.02
At_chr1	5408786	5409676	891	630	48	60.46	6.06
At_chr1	5474047	5474766	720	287	46	59.73	4.92
At_chr1	5475212	5476383	1172	626	83	115.95	5.55
At_chr1	5503749	5504928	1180	748	188	248.58	7.04
At_chr1	5505570	5506834	1265	594	131	66.36	5.01
At_chr1	5527092	5527935	844	509	69	161.78	6.95
At_chr1	5591475	5592369	895	600	65	130.04	8.42
At_chr1	5614826	5615823	998	356	69	127.37	7.68
At_chr1	5630462	5631357	896	253	60	107.08	8.72
At_chr1	5632413	5633214	802	480	48	64.15	4.66
At_chr1	5660598	5662799	2202	1623	200	196.43	5.54
At_chr1	5667304	5669463	2160	509	243	260.13	4.45
At_chr1	5802523	5803755	1233	611	72	89.87	6.31
At_chr1	5816130	5817807	1678	1199	109	114.15	5.06
At_chr1	5869579	5870936	1358	566	81	53.59	4.66
At_chr1	5883101	5883677	577	254	41	54.85	4.32
At_chr1	5884200	5884940	741	387	104	366.96	10.68
At_chr1	5888715	5889364	650	241	41	70.33	5.76
At_chr1	5891483	5892394	912	434	62	108.44	7.39
At_chr1	5916650	5917164	515	258	38	83.61	5.62
At_chr1	5924546	5925443	898	358	54	81.75	6.95
At_chr1	5931149	5931704	556	291	53	153.78	7.54
At_chr1	5995491	5996651	1161	665	82	63.2	4.92
At_chr1	6003421	6004561	1141	549	63	79.55	5.17
At_chr1	6045659	6046829	1171	668	62	60.38	3.68
At_chr1	6053250	6054150	901	449	100	241.31	7.28
At_chr1	6071919	6072756	838	501	72	72.23	4.13
At_chr1	6094312	6097114	2803	669	257	114.25	7.1
At_chr1	6102053	6103389	1337	605	67	50.49	5.74
At_chr1	6117364	6120348	2985	1412	191	62.49	3.8
At_chr1	6149652	6150562	911	284	57	58.73	3.99
At_chr1	6154762	6155713	952	668	74	161.04	7.54
At_chr1	6204752	6205955	1204	606	63	71.33	6.5
At_chr1	6254173	6255422	1250	538	76	112.11	5.02
At_chr1	6259335	6260514	1180	694	75	119.71	5.62
At_chr1	6262289	6263371	1083	546	52	50.53	6.5
At_chr1	6286832	6287537	706	349	41	61.17	5.02
At_chr1	6293763	6294762	1000	367	69	126.98	8.28
At_chr1	6297112	6298063	952	323	72	90.13	6.62
At_chr1	6298954	6299906	953	289	56	61.7	5.4
At_chr1	6316183	6317424	1242	765	74	105.58	4.73
At_chr1	6319308	6320076	769	503	44	58.93	4.41
At_chr1	6324934	6327819	2886	2079	281	95.24	5.35
At_chr1	6331428	6333112	1685	943	120	138.2	5.87
At_chr1	6349091	6349896	806	380	44	57.82	4.43
At_chr1	6390731	6391695	965	626	54	50.56	3.63
At_chr1	6421700	6422460	761	252	77	140.25	6.96
At_chr1	6422800	6423718	919	455	85	88.11	5.41
At_chr1	6430006	6430752	747	326	58	80.3	5.73
At_chr1	6436304	6437110	807	420	48	72.63	4.88
At_chr1	6448886	6449613	728	267	41	57.9	4.29
At_chr1	6459128	6460234	1107	611	136	248.17	7.45
At_chr1	6462936	6463426	491	246	80	337.89	9.57
At_chr1	6467348	6468437	1090	644	68	60.99	5.06
At_chr1	6469141	6470042	902	474	66	98.98	4.05
At_chr1	6476880	6480051	3172	656	193	90.58	5.53
At_chr1	6512860	6513364	505	253	34	69.66	5.02
At_chr1	6517372	6518325	954	532	72	98.38	6.14
At_chr1	6519807	6521084	1278	606	66	63.16	5.57
At_chr1	6526310	6527144	835	283	76	87.44	4.77
At_chr1	6527339	6528406	1068	393	95	76.83	4.62
At_chr1	6530034	6532646	2613	1917	183	69.7	3.14
At_chr1	6545489	6546924	1436	485	118	180.69	7.88
At_chr1	6551636	6554603	2968	1416	333	111.52	3.4
At_chr1	6569821	6571533	1713	1062	107	109.02	3.66
At_chr1	6588986	6589657	672	397	43	74.88	5.76
At_chr1	6598864	6599949	1086	509	52	50.21	4.14
At_chr1	6603677	6604779	1103	529	71	88.32	4.44
At_chr1	6609506	6610379	874	292	107	274.08	9.55
At_chr1	6610834	6611369	536	252	58	112.92	5.66
At_chr1	6614826	6616528	1703	1038	270	426.46	5.45
At_chr1	6621487	6622379	893	291	78	197.06	7.83
At_chr1	6631527	6633087	1561	998	121	144.98	6.18
At_chr1	6654899	6656823	1925	1191	146	143.71	7.42
At_chr1	6674643	6677302	2660	2219	335	74.08	2.87
At_chr1	6704072	6705603	1532	886	121	74.38	5.41
At_chr1	6711397	6712296	900	374	86	140.02	6.22
At_chr1	6725621	6726345	725	261	68	179.54	8.62
At_chr1	6735444	6736628	1185	503	80	140.09	9.61
At_chr1	6754405	6755222	818	258	43	52.74	4.58
At_chr1	6759910	6760710	801	184	43	54.96	5.17
At_chr1	6763867	6765219	1353	652	78	103.99	6.5
At_chr1	6824523	6825746	1224	668	90	144.39	5.05
At_chr1	6836492	6838256	1765	906	215	346.06	6.57
At_chr1	6841521	6844127	2607	554	160	56.6	2.42
At_chr1	6855305	6855996	692	278	44	75.56	5.76
At_chr1	6858835	6859924	1090	714	54	55.87	5.91
At_chr1	6906613	6907600	988	533	49	51.82	4.29
At_chr1	6911603	6913745	2143	1613	192	221.41	6.5
At_chr1	6930345	6931072	728	433	136	544.39	13.94
At_chr1	6946193	6947310	1118	575	65	90.16	5.17
At_chr1	6949323	6951049	1727	1466	138	235.77	8.05
At_chr1	6953644	6955819	2176	1276	177	159.51	5.76
At_chr1	6964383	6966209	1827	1077	124	54.09	5.26
At_chr1	6967028	6969117	2090	1530	114	60.84	3.41
At_chr1	6974708	6976772	2065	721	137	55.02	3.15
At_chr1	6980790	6981773	984	669	61	95.68	6.65
At_chr1	6987134	6989393	2260	1624	167	58.17	4.39
At_chr1	6992418	6993766	1349	571	115	230.94	6.65
At_chr1	6999660	7000538	879	640	48	62.08	4.43
At_chr1	7030371	7030863	493	247	35	78.85	5.17
At_chr1	7033279	7034732	1454	782	94	54.92	4.26
At_chr1	7064657	7067994	3338	691	289	102.71	4.23
At_chr1	7103670	7104688	1019	495	59	82.35	5.02
At_chr1	7120786	7122157	1372	548	123	242.08	8.35
At_chr1	7145213	7146336	1124	832	145	293.89	6.66
At_chr1	7151212	7152541	1330	751	84	106.94	5.69
At_chr1	7166511	7168238	1728	994	149	54.19	3.78
At_chr1	7180855	7183142	2288	1554	265	167.16	5.03
At_chr1	7185503	7186428	926	266	80	198.95	10.94
At_chr1	7200317	7202065	1749	1165	209	93.7	3.73
At_chr1	7208229	7210387	2159	524	119	108.04	6.77
At_chr1	7214741	7215607	867	514	99	333.45	12.12
At_chr1	7233068	7233817	750	305	44	65.97	4.58
At_chr1	7251621	7252859	1239	609	76	56.78	4.72
At_chr1	7260677	7262110	1434	797	98	105.54	4.78
At_chr1	7277682	7279555	1874	486	120	107.37	4.81
At_chr1	7282334	7283581	1248	283	116	142.05	5.29
At_chr1	7303031	7303870	840	531	60	113.56	5.62
At_chr1	7373439	7374592	1154	516	61	70.91	6.06
At_chr1	7382441	7382837	397	199	45	204.61	6.65
At_chr1	7383127	7383814	688	219	42	63.98	5.17
At_chr1	7405341	7406303	963	668	69	134.47	7.54
At_chr1	7408405	7409056	652	334	44	74.21	6.06
At_chr1	7411336	7412270	935	239	49	58.19	3.55
At_chr1	7423148	7424070	923	315	54	77.85	6.8
At_chr1	7453018	7454207	1190	598	103	252.26	9.31
At_chr1	7476108	7476934	827	570	44	55.01	4.58
At_chr1	7484201	7486443	2243	1982	284	317.54	4.7
At_chr1	7544666	7545493	828	568	56	92.33	7.41
At_chr1	7582893	7583972	1080	784	95	150.55	7.66
At_chr1	7586980	7587865	886	588	57	55.99	4.58
At_chr1	7607419	7608080	662	384	105	285.07	8.84
At_chr1	7686452	7688961	2510	999	196	58.92	3.14
At_chr1	7696241	7698359	2119	325	183	195.54	7.05
At_chr1	7734008	7734735	728	276	41	57.9	5.47
At_chr1	7743874	7744603	730	392	66	176.37	7.39
At_chr1	7747863	7749364	1502	684	105	60.16	4.47
At_chr1	7767629	7769068	1440	740	119	137.53	7.76
At_chr1	7770498	7771636	1139	710	68	89.31	7.29
At_chr1	7777416	7779369	1954	959	163	75.78	4.29
At_chr1	7788168	7791042	2875	903	369	111.75	4.44
At_chr1	7794487	7795337	851	254	46	58.8	4.73
At_chr1	7800251	7800823	573	267	65	223.28	9.31
At_chr1	7844785	7847305	2521	266	206	160.9	4.23
At_chr1	7859615	7860909	1295	685	98	200.62	10.05
At_chr1	7874340	7875926	1587	818	121	80.96	5.2
At_chr1	7878298	7879365	1068	439	52	52.15	5.32
At_chr1	7883985	7885228	1244	511	107	218.75	9.52
At_chr1	7890531	7891485	955	261	75	56.1	5.03
At_chr1	7904022	7905912	1891	905	142	57.62	3.67
At_chr1	7936842	7938282	1441	769	162	296.13	6.5
At_chr1	7965209	7965938	730	443	40	53.96	4.58
At_chr1	7977859	7978775	917	534	53	67.95	6.31
At_chr1	7991604	7992902	1299	721	110	99.47	7.7
At_chr1	7995552	7998729	3178	733	441	133.92	5.34
At_chr1	8006299	8007527	1229	454	93	57.8	3.68
At_chr1	8008727	8010124	1398	686	103	105.44	7.34
At_chr1	8018426	8019238	813	550	67	56.93	3.22
At_chr1	8022759	8023690	932	412	74	165.8	5.76
At_chr1	8033691	8034597	907	531	65	53.59	3.96
At_chr1	8049489	8051073	1585	1068	274	339.2	6.19
At_chr1	8067350	8068097	748	485	68	176.07	7.61
At_chr1	8111675	8112460	786	393	45	60.61	4.88
At_chr1	8116241	8117744	1504	707	135	54.33	4.31
At_chr1	8131940	8132608	669	370	38	55.33	5.17
At_chr1	8173432	8174080	649	334	40	66.36	5.32
At_chr1	8186347	8187709	1363	672	91	57.19	4.41
At_chr1	8210527	8213657	3131	2554	277	50.55	3.28
At_chr1	8215221	8217760	2540	1993	135	75.73	4.66
At_chr1	8223272	8225174	1903	1265	148	111.91	6.93
At_chr1	8229141	8231787	2647	1884	180	91.91	3.5
At_chr1	8238485	8239647	1163	661	64	72.02	5.61
At_chr1	8244322	8247004	2683	1936	158	64.57	2.83
At_chr1	8250123	8252340	2218	649	212	104.26	3.21
At_chr1	8257268	8260236	2969	1667	231	58.6	3.37
At_chr1	8270028	8271826	1799	736	116	101.22	5.22
At_chr1	8275890	8278906	3017	981	270	89.92	3.63
At_chr1	8285634	8286584	951	343	79	109.18	4.58
At_chr1	8305349	8307892	2544	642	183	75.5	3.18
At_chr1	8316401	8317152	752	447	74	65.3	3.99
At_chr1	8317724	8319432	1709	1030	145	73.41	3.77
At_chr1	8321575	8324421	2847	2236	240	56.68	3.21
At_chr1	8325921	8326689	769	310	66	82.96	4.85
At_chr1	8332681	8334476	1796	1431	138	60.91	4.11
At_chr1	8363488	8365585	2098	1424	175	70.26	4.72
At_chr1	8367389	8368645	1257	655	88	61.1	3.97
At_chr1	8372833	8375393	2561	1772	271	159.79	5.94
At_chr1	8381779	8383008	1230	725	108	77.02	4.26
At_chr1	8383965	8384743	779	321	58	50.18	4.97
At_chr1	8386317	8387793	1477	834	104	172.86	6.31
At_chr1	8391088	8393033	1946	1285	139	55.58	3.61
At_chr1	8398013	8399758	1746	643	164	133.36	4.66
At_chr1	8400386	8402191	1806	1519	139	153.05	4.09
At_chr1	8406162	8408764	2603	1352	235	74.13	4.29
At_chr1	8460199	8461320	1122	285	89	171.67	5.76
At_chr1	8469220	8470493	1274	637	118	148.92	8.23
At_chr1	8471745	8472389	645	242	53	61.99	4.52
At_chr1	8475335	8475876	542	254	59	195.79	8.57
At_chr1	8478364	8479073	710	449	41	50.57	4.7
At_chr1	8496228	8498959	2732	2136	301	159.79	5.16
At_chr1	8515385	8516269	885	443	45	51.09	4.43
At_chr1	8534061	8534922	862	563	48	64.43	6.06
At_chr1	8537144	8539422	2279	1582	243	215.91	7.69
At_chr1	8551531	8552544	1014	696	81	181.58	6.5
At_chr1	8589751	8591080	1330	786	82	96.99	3.91
At_chr1	8601599	8603657	2059	1281	202	73.27	4.23
At_chr1	8618693	8619330	638	326	54	135.65	6.95
At_chr1	8624121	8625176	1056	683	74	103.63	6.59
At_chr1	8636673	8637408	736	296	68	87.19	5.94
At_chr1	8642184	8644503	2320	1422	176	75.42	4.21
At_chr1	8647008	8648103	1096	740	102	96.51	6.32
At_chr1	8650621	8653505	2885	1616	222	56.67	3.92
At_chr1	8671343	8674337	2995	1878	294	98.81	3.61
At_chr1	8685093	8686809	1717	632	153	172.79	5.46
At_chr1	8699019	8699559	541	265	78	331.03	11.38
At_chr1	8706906	8709189	2284	643	135	78.95	4.26
At_chr1	8736439	8737258	820	353	83	171.98	7.18
At_chr1	8745189	8746231	1043	396	51	51.85	6.5
At_chr1	8757389	8759912	2524	1837	317	96.52	5.59
At_chr1	8770195	8772051	1857	281	129	190.07	8.25
At_chr1	8784309	8787232	2924	1656	421	144.2	4.28
At_chr1	8793730	8794876	1147	647	56	55.68	4.43
At_chr1	8809175	8811443	2269	936	149	55.59	3.03
At_chr1	8812967	8814980	2014	1392	106	109.99	5.32
At_chr1	8856030	8858867	2838	2083	386	70.9	2.83
At_chr1	8859808	8861677	1870	726	186	72.98	4.76
At_chr1	8926203	8927044	842	518	49	71.08	3.99
At_chr1	8956304	8957578	1275	505	118	171.78	6.61
At_chr1	8987726	8988673	948	473	58	56.63	3.4
At_chr1	9019512	9020585	1074	764	117	196.28	7.83
At_chr1	9038595	9040669	2075	1223	146	150.68	4.2
At_chr1	9046457	9047121	665	400	93	373.39	10.05
At_chr1	9068074	9069737	1664	924	151	121.92	6.04
At_chr1	9072358	9073457	1100	571	55	57.11	4.26
At_chr1	9086254	9086720	467	234	40	114.27	5.91
At_chr1	9094200	9095150	951	406	52	66.46	6.06
At_chr1	9100842	9101925	1084	514	84	93.25	4.94
At_chr1	9109381	9109982	602	299	103	378.21	10.57
At_chr1	9134593	9135941	1349	514	136	83.94	5.23
At_chr1	9145439	9146597	1159	660	86	82.39	6.61
At_chr1	9175468	9176438	971	253	55	63.4	4.09
At_chr1	9177423	9180325	2903	2259	191	50.14	2.68
At_chr1	9188367	9189808	1442	1155	84	56.38	4
At_chr1	9193799	9195521	1723	591	167	145.32	6.37
At_chr1	9222626	9224215	1590	753	111	59.08	4.47
At_chr1	9225036	9225496	461	231	36	64.7	4.17
At_chr1	9252441	9254198	1758	813	173	119.98	5.9
At_chr1	9278498	9280934	2437	348	143	97.76	3.09
At_chr1	9291445	9293132	1688	237	124	54.71	3.97
At_chr1	9297250	9298447	1198	704	61	65.52	5.02
At_chr1	9363265	9365567	2303	1332	171	89.23	5.28
At_chr1	9389216	9390572	1357	616	91	101.48	7.74
At_chr1	9415585	9416850	1266	484	102	98.27	5.41
At_chr1	9446998	9448901	1904	1342	129	203.81	5.88
At_chr1	9493027	9494553	1527	594	86	98.95	4.52
At_chr1	9496586	9497522	937	451	99	159.96	7.92
At_chr1	9507091	9509275	2185	1841	166	143.73	4.71
At_chr1	9536793	9540338	3546	1163	411	52.07	3.59
At_chr1	9550150	9550694	545	282	36	67.93	5.17
At_chr1	9574192	9574776	585	252	44	61.7	4.66
At_chr1	9591439	9592488	1050	727	126	209.97	8.17
At_chr1	9598229	9599522	1294	638	152	302.6	8.95
At_chr1	9630003	9631455	1453	627	80	84.38	4.42
At_chr1	9634950	9636424	1475	760	119	93.24	5.96
At_chr1	9637472	9639158	1687	722	118	70.47	4.02
At_chr1	9648042	9649377	1336	605	76	59.04	4.46
At_chr1	9666408	9667681	1274	652	84	140.88	6.06
At_chr1	9674290	9675556	1267	402	71	50.2	3.09
At_chr1	9739400	9740968	1569	465	91	51.91	4.45
At_chr1	9743995	9746041	2047	1478	153	64.09	5.6
At_chr1	9747240	9748509	1270	550	100	53.36	4.32
At_chr1	9778451	9779830	1380	554	109	59.53	3.64
At_chr1	9789784	9791894	2111	392	193	61.17	3.66
At_chr1	9794008	9795589	1582	430	118	72.9	4.19
At_chr1	9807258	9810472	3215	1149	343	132.85	5.24
At_chr1	9814122	9815583	1462	690	100	77.63	5.86
At_chr1	9818957	9820173	1217	606	67	83.35	5.32
At_chr1	9836972	9837590	619	347	69	231.83	9.61
At_chr1	9851321	9851952	632	357	43	82.37	4.43
At_chr1	9868145	9869548	1404	735	88	92.53	5.73
At_chr1	9930551	9932150	1600	1148	197	400.09	6.13
At_chr1	9958183	9958668	486	244	34	63.29	4.53
At_chr1	9993761	9995931	2171	1781	183	175.07	4.44
At_chr1	10003797	10004627	831	450	61	120.08	7.54
At_chr1	10007713	10008680	968	453	53	67.69	6.65
At_chr1	10020822	10021805	984	475	51	55.23	4.02
At_chr1	10022190	10023099	910	347	67	131.57	8.42
At_chr1	10037325	10037905	581	314	61	194.36	8.72
At_chr1	10045575	10046501	927	597	60	91.28	7.69
At_chr1	10051958	10053243	1286	554	95	95.72	6.32
At_chr1	10068545	10069933	1389	1041	104	107.55	4.04
At_chr1	10072782	10074081	1300	624	81	71.36	5.77
At_chr1	10082843	10083824	982	638	50	55.71	5.76
At_chr1	10158043	10158724	682	254	69	209.15	9.75
At_chr1	10180676	10182084	1409	817	79	84.91	4.46
At_chr1	10185165	10186234	1070	312	65	97.6	5.02
At_chr1	10190047	10192053	2007	665	157	97.44	5.45
At_chr1	10217560	10220159	2600	1438	185	71.08	5.55
At_chr1	10233463	10236019	2557	1515	343	193.1	4.74
At_chr1	10237819	10239290	1472	718	107	96.01	6.45
At_chr1	10313141	10314631	1491	1078	119	126.23	5.18
At_chr1	10330539	10331568	1030	533	72	60.67	5.79
At_chr1	10345755	10347222	1468	1046	137	181.61	7.29
At_chr1	10349841	10350800	960	439	49	55.1	5.32
At_chr1	10357400	10358882	1483	764	101	51.46	3.77
At_chr1	10360045	10361282	1238	538	81	50.52	5.49
At_chr1	10374929	10376476	1548	1284	129	89.11	4.27
At_chr1	10381495	10382381	887	307	58	50.07	3.75
At_chr1	10388477	10389665	1189	476	108	100.79	3.8
At_chr1	10400430	10403050	2621	1424	285	64.56	4.61
At_chr1	10420981	10422302	1322	610	66	51.27	5.03
At_chr1	10436732	10437668	937	287	83	89.06	6.59
At_chr1	10449492	10450722	1231	700	68	61.98	5.49
At_chr1	10456020	10457429	1410	853	100	113.35	5.39
At_chr1	10472920	10475243	2324	1368	204	147.15	5.7
At_chr1	10480334	10481527	1194	560	88	76.74	4.28
At_chr1	10505403	10506643	1241	738	141	153.16	8.39
At_chr1	10560195	10562593	2399	1472	200	149.82	4.16
At_chr1	10564687	10565542	856	542	76	74.26	3.96
At_chr1	10565607	10566774	1168	258	108	101.99	4.12
At_chr1	10568033	10570279	2247	739	199	116.06	4
At_chr1	10571813	10573012	1200	647	67	85.69	6.06
At_chr1	10581690	10585342	3653	2138	355	62.46	4.02
At_chr1	10631799	10633510	1712	1341	113	127.5	4.85
At_chr1	10663024	10664345	1322	428	76	79.46	4.99
At_chr1	10690396	10691157	762	341	44	64.14	5.02
At_chr1	10699968	10700883	916	658	63	54.44	3.06
At_chr1	10733172	10734356	1185	639	87	50.01	5.12
At_chr1	10739005	10739570	566	262	44	101.47	6.21
At_chr1	10741293	10743531	2239	1687	169	138.29	5.02
At_chr1	10751898	10754739	2842	1935	262	71.34	3.47
At_chr1	10783337	10784409	1073	669	103	92.21	4.72
At_chr1	10790180	10792220	2041	1348	248	93.6	3.34
At_chr1	10841176	10842620	1445	865	94	137.5	5.57
At_chr1	10844241	10846133	1893	1537	166	233.62	6.63
At_chr1	10851355	10852334	980	318	84	206.04	9.9
At_chr1	10879792	10881099	1308	613	80	73.83	6.1
At_chr1	10882469	10883238	770	309	56	67.37	4.99
At_chr1	10886438	10887816	1379	685	119	86.37	4.34
At_chr1	10905508	10906818	1311	600	67	71.42	4.43
At_chr1	10908942	10909889	948	377	71	128.84	5.81
At_chr1	10945059	10946428	1370	734	99	137.01	5.37
At_chr1	10949584	10950447	864	598	60	113.29	6.35
At_chr1	10959368	10961230	1863	358	240	206.3	4.68
At_chr1	10988483	10989459	977	651	67	118.43	5.93
At_chr1	11002391	11003308	918	366	99	314.15	9.46
At_chr1	11011834	11012848	1015	327	95	212.15	7.74
At_chr1	11019696	11020553	858	412	68	153.17	5.76
At_chr1	11024018	11025290	1273	581	126	153.84	7.94
At_chr1	11042695	11044075	1381	790	84	74.8	5.01
At_chr1	11048239	11049075	837	266	49	71.84	3.99
At_chr1	11063446	11065713	2268	1892	251	160.05	4.35
At_chr1	11076447	11078405	1959	1112	231	252.26	6.04
At_chr1	11080292	11082618	2327	1502	221	80.88	6.61
At_chr1	11109719	11110530	812	266	64	132.45	7.52
At_chr1	11114035	11114824	790	305	69	67.31	4.08
At_chr1	11115513	11118667	3155	1906	438	68.01	3.95
At_chr1	11146892	11148994	2103	1365	172	113.24	4.6
At_chr1	11150521	11152523	2003	1316	212	138.58	9.52
At_chr1	11164286	11165365	1080	679	56	63.47	4.14
At_chr1	11167841	11170157	2317	879	205	167.33	8.84
At_chr1	11191684	11194415	2732	1881	266	145.25	6.52
At_chr1	11197293	11198628	1336	712	104	139.75	6.7
At_chr1	11205613	11206921	1309	708	89	113.7	6.05
At_chr1	11249138	11249864	727	276	49	74.85	4.6
At_chr1	11255123	11256896	1774	835	179	225.29	5.71
At_chr1	11259211	11260390	1180	738	99	96.91	5.86
At_chr1	11269515	11272146	2632	1892	204	74.04	3.75
At_chr1	11306324	11307430	1107	533	87	189.62	10.05
At_chr1	11321704	11323170	1467	741	111	67	6.19
At_chr1	11329529	11331718	2190	888	317	192.23	6.28
At_chr1	11340428	11341117	690	367	92	225.24	7.58
At_chr1	11352677	11353654	978	380	72	69.59	5.63
At_chr1	11378175	11379784	1610	357	91	86.21	3.42
At_chr1	11383145	11384236	1092	852	87	188.15	7.68
At_chr1	11403925	11405402	1478	591	106	121.86	5.57
At_chr1	11408905	11409448	544	265	33	55.37	4.73
At_chr1	11445051	11445901	851	257	45	55.33	5.32
At_chr1	11450853	11452076	1224	353	197	479.99	10.22
At_chr1	11453842	11454859	1018	621	52	57.9	4.73
At_chr1	11458128	11460625	2498	674	195	51.2	5.25
At_chr1	11462942	11463868	927	580	54	61.45	5.78
At_chr1	11481331	11482109	779	430	80	120.56	5.69
At_chr1	11486977	11488859	1883	645	122	53.36	2.84
At_chr1	11491562	11492822	1261	667	64	58.09	5.39
At_chr1	11495447	11496286	840	455	67	152.44	6.21
At_chr1	11501724	11505636	3913	1733	543	51.69	3.42
At_chr1	11508688	11509726	1039	525	55	51.26	5.95
At_chr1	11529229	11530383	1155	468	104	111.33	6.65
At_chr1	11551276	11552557	1282	970	99	98.41	3.89
At_chr1	11554755	11555834	1080	453	62	62.79	6.39
At_chr1	11565085	11566097	1013	343	52	54.03	3.7
At_chr1	11571049	11572152	1104	383	58	67.14	5.62
At_chr1	11575789	11577027	1239	498	107	81.69	5.88
At_chr1	11587607	11589086	1480	653	86	65.83	3.92
At_chr1	11592055	11593141	1087	335	59	50.41	3.51
At_chr1	11596041	11596999	959	361	76	104.52	6.11
At_chr1	11600441	11602459	2019	718	170	86.8	3.83
At_chr1	11606982	11608301	1320	674	115	92.01	5.87
At_chr1	11612405	11613313	909	548	47	54.74	5.62
At_chr1	11637840	11638688	849	457	47	62.63	5.47
At_chr1	11654421	11655908	1488	894	120	131.58	4.91
At_chr1	11672418	11673234	817	426	51	82.2	6.02
At_chr1	11682467	11683730	1264	1000	69	57.98	3.38
At_chr1	11688806	11689679	874	583	74	180.49	9.9
At_chr1	11694722	11696420	1699	385	108	103.15	5.5
At_chr1	11706703	11707611	909	258	65	86.23	5.05
At_chr1	11725707	11726582	876	645	45	52.18	3.55
At_chr1	11732541	11733438	898	527	53	77.85	6.35
At_chr1	11739902	11741255	1354	1122	73	82.6	4.43
At_chr1	11777461	11780049	2589	1870	205	51.95	3.47
At_chr1	11788589	11791196	2608	666	158	56.35	3.55
At_chr1	11810914	11812184	1271	419	99	90.21	4.36
At_chr1	11830380	11831461	1082	384	64	91.81	6.5
At_chr1	11835435	11837095	1661	402	112	103.03	4.78
At_chr1	11846176	11847402	1227	636	60	50.37	4.42
At_chr1	11870485	11871772	1288	618	75	77.18	3.6
At_chr1	11875035	11876202	1168	375	116	137.29	6.36
At_chr1	11876602	11877928	1327	646	103	54.33	5.36
At_chr1	11888846	11890672	1827	660	126	59.16	4.05
At_chr1	11896819	11897734	916	478	63	112.08	5.76
At_chr1	11905804	11906765	962	396	52	64.98	6.65
At_chr1	11913190	11913959	770	268	48	78.69	5.47
At_chr1	11916050	11917069	1020	266	67	114.41	6.65
At_chr1	11930713	11932256	1544	1163	67	52.05	2.5
At_chr1	11937777	11940634	2858	918	221	51.93	3.77
At_chr1	11951221	11952367	1147	715	58	60.08	4.23
At_chr1	11963241	11966206	2966	1002	318	105.96	5.35
At_chr1	11968794	11969682	889	321	68	145.86	5.91
At_chr1	11976329	11978932	2604	871	339	166.96	3.98
At_chr1	11982983	11984380	1398	690	90	52.34	4.74
At_chr1	11986347	11989060	2714	2226	331	216.17	5.56
At_chr1	12005057	12006215	1159	574	63	76.2	4.26
At_chr1	12024778	12025367	590	265	91	405.64	13.15
At_chr1	12049690	12050665	976	375	77	130.36	6.67
At_chr1	12053710	12055763	2054	1164	250	192.21	5.36
At_chr1	12060548	12064393	3846	2549	405	59.11	5.73
At_chr1	12079367	12079897	531	266	48	130.87	7.09
At_chr1	12082116	12083248	1133	503	65	87.94	8.13
At_chr1	12116143	12118245	2103	1175	139	79.36	3.6
At_chr1	12120230	12121066	837	356	54	92.05	5.91
At_chr1	12164584	12166563	1980	1235	217	267.46	6.79
At_chr1	12176042	12177543	1502	753	98	75.57	4.04
At_chr1	12180505	12181628	1124	481	73	59.24	4.59
At_chr1	12192586	12193658	1073	727	70	113.39	4.88
At_chr1	12216282	12217734	1453	454	164	349.98	7.71
At_chr1	12247394	12249644	2251	712	173	63.92	4.28
At_chr1	12250790	12251940	1151	854	75	82.92	4.4
At_chr1	12254551	12256208	1658	728	119	62.68	4.27
At_chr1	12316611	12317592	982	477	91	52.56	3.42
At_chr1	12322623	12324083	1461	471	142	94.18	4.7
At_chr1	12329983	12332794	2812	1630	421	189.95	3.32
At_chr1	12334626	12335496	871	560	46	56.17	4.43
At_chr1	12340403	12343429	3027	892	261	65.68	3.08
At_chr1	12363080	12364530	1451	664	144	105.36	6.6
At_chr1	12372811	12374979	2169	1469	195	79.6	3.9
At_chr1	12377289	12379037	1749	951	207	171.27	5.09
At_chr1	12389505	12390473	969	308	141	205.2	6.51
At_chr1	12442127	12443069	943	645	51	64.02	3.69
At_chr1	12452256	12454487	2232	390	116	97.98	3.9
At_chr1	12470042	12470821	780	533	63	146.63	5.17
At_chr1	12530796	12532982	2187	949	125	67.84	3.36
At_chr1	12535426	12536986	1561	666	105	84.35	4.72
At_chr1	12549079	12550965	1887	894	141	75.61	3.86
At_chr1	12575807	12577985	2179	1548	156	93.86	3.75
At_chr1	12590247	12591175	929	665	81	203.59	9.61
At_chr1	12593177	12593946	770	382	45	66.75	5.17
At_chr1	12643916	12644845	930	626	61	56.23	6
At_chr1	12645151	12646019	869	368	60	64.08	5.69
At_chr1	12657016	12658197	1182	377	140	314.53	9.74
At_chr1	12671022	12672158	1137	725	113	157.86	5.83
At_chr1	12675249	12676240	992	279	58	65.67	4.99
At_chr1	12695777	12696826	1050	593	92	67.61	5.89
At_chr1	12703846	12704913	1068	465	54	58.41	6.95
At_chr1	12713534	12714628	1095	764	61	58.78	3.47
At_chr1	12717191	12718145	955	317	58	88.41	7.98
At_chr1	12720139	12723742	3604	2324	472	72.54	4.83
At_chr1	12732565	12733904	1340	700	114	99.3	5.13
At_chr1	12778287	12779614	1328	687	108	101.74	5.16
At_chr1	12787194	12787964	771	234	45	66.59	6.06
At_chr1	12794536	12795491	956	293	77	83.02	5.52
At_chr1	12809680	12811763	2084	1267	161	99.95	5.52
At_chr1	12813780	12815124	1345	592	88	102.83	6.87
At_chr1	12819276	12820195	920	653	56	86.13	5.32
At_chr1	12845236	12847825	2590	1984	194	67.79	3.98
At_chr1	12864360	12865509	1150	266	107	128.76	5.65
At_chr1	12917629	12919230	1602	960	100	82.95	4.86
At_chr1	12925975	12926772	798	393	54	99.29	6.5
At_chr1	12940768	12941996	1229	822	84	84.13	4.69
At_chr1	12996471	12997680	1210	675	98	152.05	6.26
At_chr1	12999345	13001526	2182	1358	196	58.11	3.73
At_chr1	13011106	13012722	1617	393	93	117.31	5.02
At_chr1	13014635	13016076	1442	731	105	186.38	5.75
At_chr1	13028522	13029560	1039	417	93	237.41	6.9
At_chr1	13061653	13062598	946	449	62	62.52	5.47
At_chr1	13063957	13067232	3276	2039	330	60	2.92
At_chr1	13079751	13082527	2777	2077	268	53.33	3.82
At_chr1	13108258	13109209	952	676	78	181.47	10.64
At_chr1	13111465	13112679	1215	888	67	80.11	4.14
At_chr1	13118434	13119988	1555	957	106	183.9	6.95
At_chr1	13128176	13129709	1534	724	121	143.46	7.3
At_chr1	13132653	13135009	2357	1643	223	112.15	5.1
At_chr1	13150382	13152571	2190	794	107	96.23	4.88
At_chr1	13160365	13161171	807	504	46	64.98	5.62
At_chr1	13169318	13171095	1778	1511	159	265.71	6.45
At_chr1	13174765	13175788	1024	573	110	85.98	3.76
At_chr1	13177123	13178351	1229	361	158	93.7	4.91
At_chr1	13186118	13189849	3732	2836	348	55.89	4.45
At_chr1	13193104	13194174	1071	410	98	109.35	4.92
At_chr1	13205851	13207108	1258	506	80	126.91	5.62
At_chr1	13211302	13213118	1817	831	193	146.83	5.68
At_chr1	13220398	13222445	2048	1785	210	122.05	3.4
At_chr1	13229230	13231096	1867	1139	138	72.72	3.35
At_chr1	13236854	13237778	925	666	48	51.9	3.99
At_chr1	13264367	13265106	740	452	72	208.21	7.09
At_chr1	13282208	13284533	2326	663	190	51.78	3.71
At_chr1	13284800	13286021	1222	931	132	133.35	5.6
At_chr1	13295606	13296468	863	429	87	113.29	4.2
At_chr1	13297004	13300037	3034	1911	351	124.62	4.85
At_chr1	13309288	13311850	2563	1540	422	189.81	4.54
At_chr1	13315444	13316414	971	264	58	85.86	5.76
At_chr1	13320836	13322160	1325	709	75	97.01	8.72
At_chr1	13333054	13333617	564	268	34	56.11	4.58
At_chr1	13345054	13346627	1574	773	154	60.8	4.1
At_chr1	13396740	13398249	1510	609	106	65.1	3.84
At_chr1	13402357	13403664	1308	712	73	92.19	6.95
At_chr1	13468320	13469674	1355	728	150	364.21	7.23
At_chr1	13503270	13505170	1901	1363	124	59.25	3.84
At_chr1	13527815	13529953	2139	741	231	236.28	5.85
At_chr1	13585365	13587903	2539	914	222	58.41	3.02
At_chr1	13588554	13590663	2110	788	174	78.09	4.7
At_chr1	13602237	13603821	1585	852	109	65.99	4.78
At_chr1	13608282	13610235	1954	856	157	150.06	6.47
At_chr1	13614918	13616654	1737	1056	134	80.14	3.91
At_chr1	13624617	13625716	1100	619	81	51	5.07
At_chr1	13631214	13632303	1090	829	82	164.03	5.62
At_chr1	13668789	13670125	1337	652	84	110.37	8.11
At_chr1	13671992	13675047	3056	1025	229	70.98	4.03
At_chr1	13677747	13679459	1713	743	132	65.94	4.47
At_chr1	13685086	13685755	670	379	46	88.42	6.35
At_chr1	13695157	13696455	1299	831	76	56.74	3.48
At_chr1	13709162	13710429	1268	661	65	70.09	7.54
At_chr1	13730806	13733882	3077	2607	327	134.84	3.62
At_chr1	13743069	13744126	1058	575	95	243.12	8.37
At_chr1	13770644	13771299	656	325	71	132.34	6.19
At_chr1	13783349	13784654	1306	627	78	109.87	9.4
At_chr1	13797768	13799007	1240	655	69	52.38	5.31
At_chr1	13807916	13809010	1095	508	65	79.03	4.33
At_chr1	13831095	13832791	1697	965	105	83.42	3.26
At_chr1	13836001	13837314	1314	716	87	98.86	5.38
At_chr1	13859719	13861084	1366	866	128	107.25	4.46
At_chr1	13875502	13876722	1221	569	68	67.39	3.94
At_chr1	13897188	13898010	823	286	63	133.72	6.7
At_chr1	13909713	13910315	603	309	91	357.21	10.05
At_chr1	13923041	13924351	1311	1022	119	194.73	5.78
At_chr1	13967007	13968205	1199	424	75	53.22	4.54
At_chr1	13995079	13996377	1299	638	63	60.34	5.17
At_chr1	14008233	14010349	2117	745	176	72.62	3.57
At_chr1	14017087	14018509	1423	654	93	148.03	7.54
At_chr1	14020772	14022164	1393	760	91	89.44	6.6
At_chr1	14024982	14026633	1652	597	193	160.62	4.97
At_chr1	14062553	14064041	1489	567	68	55.53	3.57
At_chr1	14072638	14073550	913	623	91	147.37	5.96
At_chr1	14095589	14096630	1042	528	52	55.07	4.88
At_chr1	14098578	14100729	2152	1494	151	141.71	7.06
At_chr1	14112871	14114748	1878	710	193	145	3.56
At_chr1	14138460	14140044	1585	1044	162	104.72	5.19
At_chr1	14151718	14153557	1840	1136	116	80.68	3.9
At_chr1	14162067	14163876	1810	1075	127	93.93	4.28
At_chr1	14208082	14209118	1037	333	75	146.98	7.39
At_chr1	14222010	14223966	1957	686	147	63.06	4.22
At_chr1	14232578	14234382	1805	898	122	58.16	3.97
At_chr1	14268427	14269680	1254	742	75	68.33	4.4
At_chr1	14274085	14275369	1285	687	66	60.22	4.66
At_chr1	14280705	14281973	1269	690	76	71.71	5.89
At_chr1	14287578	14288796	1219	503	92	178.54	8.55
At_chr1	14306907	14309542	2636	2293	166	52.81	2.92
At_chr1	14342045	14343403	1359	712	86	71.76	6
At_chr1	14344912	14346203	1292	732	108	149.13	6.76
At_chr1	14380649	14381952	1304	595	69	78.84	8.72
At_chr1	14391715	14393072	1358	683	151	265.93	11.23
At_chr1	14428910	14431368	2459	1754	213	114.05	5.31
At_chr1	14440619	14442052	1434	704	105	82.29	4.94
At_chr1	14453358	14454863	1506	513	142	175.89	7.62
At_chr1	14463517	14464842	1326	610	130	145.46	5.73
At_chr1	14494232	14495466	1235	678	66	68.25	4.18
At_chr1	14511789	14513719	1931	442	103	51.1	5.77
At_chr1	14523803	14524996	1194	762	116	157.78	6.79
At_chr1	14567143	14569803	2661	1290	154	50.98	3.58
At_chr1	14604344	14605499	1156	622	82	70.1	4.62
At_chr1	14620701	14621632	932	310	60	100.49	6.8
At_chr1	14633155	14634551	1397	701	99	63.26	5.89
At_chr1	14648529	14650669	2141	924	179	66.3	3.59
At_chr1	14655188	14657044	1857	478	153	87.16	4
At_chr1	14666813	14669546	2734	1987	263	121.3	4.48
At_chr1	14676157	14677131	975	672	63	53.39	4.95
At_chr1	14680524	14681528	1005	694	63	55.88	5.99
At_chr1	14691608	14695522	3915	849	420	58.52	3.59
At_chr1	14707695	14708628	934	619	70	145.47	9.46
At_chr1	14719763	14721830	2068	335	204	258.47	4.86
At_chr1	14734473	14737688	3216	1014	240	57.78	4.51
At_chr1	14737725	14739142	1418	650	116	51.23	3.03
At_chr1	14766519	14768360	1842	1066	151	95.11	4.39
At_chr1	14773585	14774907	1323	643	87	56.09	7.09
At_chr1	14776219	14776974	756	497	40	50.46	5.62
At_chr1	14783823	14784679	857	591	70	73.12	5.33
At_chr1	14790722	14793752	3031	932	244	78.95	4.06
At_chr1	14810069	14811371	1303	606	93	74.36	5.93
At_chr1	14819038	14819871	834	259	43	50.72	5.76
At_chr1	14826948	14829190	2243	480	123	57.03	3.95
At_chr1	14836507	14837751	1245	636	87	71.91	3.36
At_chr1	14841736	14843065	1330	683	67	69.2	8.42
At_chr1	14859450	14860787	1338	684	108	240.44	10.49
At_chr1	14886272	14886712	441	221	37	108.92	5.47
At_chr1	14896538	14897582	1045	425	62	89.83	6.65
At_chr1	14908726	14909988	1263	629	64	67.47	7.09
At_chr1	14926282	14927347	1066	726	62	86.63	6.06
At_chr1	14930284	14932052	1769	642	127	78.73	5
At_chr1	14947512	14949399	1888	1255	108	115.94	5.94
At_chr1	14967840	14968885	1046	443	62	89.67	5.91
At_chr1	14977508	14978520	1013	595	50	52.11	5.32
At_chr1	14999965	15000832	868	390	50	50.08	4.23
At_chr1	15002432	15004496	2065	537	178	178.87	4.48
At_chr1	15022760	15024001	1242	708	71	65.35	3.61
At_chr1	15032559	15033566	1008	667	55	69.33	5.62
At_chr1	15055051	15055953	903	615	54	80.96	6.35
At_chr1	15071168	15073041	1874	744	135	98.02	5.22
At_chr1	15092442	15094465	2024	574	249	82.4	3.82
At_chr1	15109921	15110995	1075	478	66	100.77	6.21
At_chr1	15145204	15147456	2253	598	150	91.12	3.85
At_chr1	15150210	15151017	808	223	43	54.03	5.76
At_chr1	15164847	15165958	1112	527	53	50.43	4.58
At_chr1	15185086	15187458	2373	637	168	126.03	6.15
At_chr1	15193730	15194303	574	268	35	52.9	4.59
At_chr1	15199271	15201307	2037	1161	259	124.49	5.11
At_chr1	15233458	15234635	1178	617	71	58.02	5.17
At_chr1	15252316	15253176	861	525	44	50.72	4.73
At_chr1	15255625	15256398	774	445	46	70.01	5.62
At_chr1	15262087	15263367	1281	815	83	83.39	4.84
At_chr1	15267686	15269957	2272	336	270	228.14	7.02
At_chr1	15273106	15274400	1295	734	63	51.69	4.28
At_chr1	15293073	15294860	1788	464	104	59.76	3.84
At_chr1	15310243	15311858	1616	661	120	110.41	4.84
At_chr1	15326444	15328250	1807	731	106	74.09	4.18
At_chr1	15339153	15339823	671	370	37	51.34	4.73
At_chr1	15363888	15365216	1329	675	78	67.45	7.61
At_chr1	15391427	15392207	781	321	44	61.33	4.73
At_chr1	15432686	15433589	904	262	62	109.96	5.91
At_chr1	15434512	15435870	1359	1131	89	106.32	4.16
At_chr1	15453227	15455029	1803	559	148	64.8	4.38
At_chr1	15521074	15522306	1233	721	69	88.27	7.24
At_chr1	15544643	15545804	1162	781	106	196.49	8.18
At_chr1	15547357	15548594	1238	707	75	110.1	6.95
At_chr1	15564591	15566839	2249	1698	130	71.55	3.24
At_chr1	15585063	15586264	1202	472	74	60.52	5.52
At_chr1	15592218	15593303	1086	822	96	153.28	6.58
At_chr1	15608723	15609819	1097	612	69	109.24	5.17
At_chr1	15626718	15628102	1385	604	87	52.77	4.71
At_chr1	15628305	15629018	714	414	63	119.87	5.87
At_chr1	15653108	15653788	681	322	42	69.15	5.47
At_chr1	15701140	15701913	774	532	45	66.13	6.35
At_chr1	15750150	15751173	1024	499	50	50.88	4.29
At_chr1	15768099	15770281	2183	715	150	122.68	5.8
At_chr1	15779625	15780889	1265	745	72	94.63	3.99
At_chr1	15786447	15787963	1517	936	77	72.32	4.63
At_chr1	15790401	15791508	1108	628	58	66.64	6.95
At_chr1	15822407	15823445	1039	436	63	94.68	6.06
At_chr1	15871367	15872113	747	469	74	75.4	4.81
At_chr1	15880306	15881151	846	501	80	216.51	9.55
At_chr1	15897757	15900340	2584	711	150	56.67	3.37
At_chr1	15922481	15923387	907	438	46	51.7	4.88
At_chr1	15930956	15933336	2381	1709	199	124.8	8.2
At_chr1	15958563	15959439	877	504	63	55.29	4.81
At_chr1	15962027	15963358	1332	683	72	55.61	6.63
At_chr1	15963740	15964393	654	272	47	70.18	4.6
At_chr1	15967001	15968578	1578	1037	91	90.28	4.99
At_chr1	15993282	15993801	520	261	43	108.92	6.35
At_chr1	15997339	15998342	1004	507	50	50.02	4.43
At_chr1	16013174	16013962	789	445	44	60.19	4.58
At_chr1	16017851	16019709	1859	1409	106	53.95	3.77
At_chr1	16024101	16025028	928	540	56	84.84	6.35
At_chr1	16060830	16063144	2315	668	178	68.78	4.99
At_chr1	16078257	16079064	808	300	66	154	7.35
At_chr1	16089208	16090407	1200	654	58	55.98	5.47
At_chr1	16141913	16144567	2655	1510	236	57.99	3.05
At_chr1	16149428	16150709	1282	702	81	51.5	4.94
At_chr1	16155733	16158217	2485	1904	165	64.78	3.75
At_chr1	16190347	16191314	968	696	51	51.87	4.39
At_chr1	16209417	16210355	939	250	92	153.79	8.58
At_chr1	16225559	16226374	816	319	45	60.02	5.17
At_chr1	16230063	16230840	778	426	55	107.81	5.62
At_chr1	16239500	16240135	636	283	40	68.59	4.88
At_chr1	16241856	16244153	2298	1662	185	97.14	4.13
At_chr1	16279329	16280557	1229	632	57	50.07	5.32
At_chr1	16322751	16325487	2737	2024	184	86.56	5.18
At_chr1	16328525	16330141	1617	1097	184	284.31	5.32
At_chr1	16342686	16346010	3325	1775	264	51.82	4.39
At_chr1	16346673	16349167	2495	531	278	78.24	3.37
At_chr1	16360424	16361433	1010	433	51	55.62	5.17
At_chr1	16440515	16441431	917	384	54	67.55	5.17
At_chr1	16442762	16443902	1141	510	64	69.34	5.81
At_chr1	16466289	16469100	2812	769	229	70.27	3.63
At_chr1	16476636	16477551	916	581	54	78.93	4.73
At_chr1	16497954	16501252	3299	940	249	52.64	4
At_chr1	16512326	16514863	2538	840	187	133.15	4.53
At_chr1	16553784	16554560	777	374	47	73.48	5.76
At_chr1	16569187	16571531	2345	1635	216	191.35	5.12
At_chr1	16589335	16590711	1377	746	144	97.32	6.16
At_chr1	16627128	16628432	1305	649	71	71.87	5.86
At_chr1	16683767	16686306	2540	1223	190	71.8	3.39
At_chr1	16686841	16689790	2950	1562	231	67.18	3.69
At_chr1	16716577	16717586	1010	465	70	77.19	4.89
At_chr1	16724116	16726999	2884	684	215	60.73	5.34
At_chr1	16739914	16740877	964	625	50	57.91	4.58
At_chr1	16751123	16752270	1148	612	75	125.34	6.06
At_chr1	16762981	16765306	2326	493	165	108	5.01
At_chr1	16772613	16774475	1863	1597	104	69.08	4.43
At_chr1	16829820	16831020	1201	682	70	96.58	5.91
At_chr1	16840365	16841543	1179	565	109	95.72	6.35
At_chr1	16866994	16869956	2963	607	197	75.56	3.68
At_chr1	16870456	16872902	2447	1752	162	68.83	6.28
At_chr1	16891149	16891981	833	378	106	241.24	5.81
At_chr1	16902920	16904425	1506	851	95	146.09	5.62
At_chr1	16924767	16925979	1213	496	79	92.7	6.51
At_chr1	16930932	16932665	1734	703	136	94.66	3.38
At_chr1	16935479	16936623	1145	528	60	68.69	4.73
At_chr1	16937968	16939728	1761	1088	143	119.87	7.09
At_chr1	16944957	16947517	2561	2172	257	101.22	4.31
At_chr1	16948748	16949417	670	404	61	98.75	5.43
At_chr1	16958395	16959547	1153	608	57	58.09	4.29
At_chr1	16967918	16969448	1531	322	91	122.48	6.21
At_chr1	16971172	16973096	1925	511	115	76.91	5.68
At_chr1	16985857	16987360	1504	869	123	110.47	4.26
At_chr1	16990118	16991553	1436	710	88	56.24	6.36
At_chr1	17007585	17010589	3005	1008	226	52.65	2.57
At_chr1	17010788	17012524	1737	922	179	116.51	4.89
At_chr1	17019243	17021168	1926	626	109	60.29	5.1
At_chr1	17024855	17026158	1304	624	75	77.44	6.39
At_chr1	17032995	17034598	1604	733	146	230.44	7.84
At_chr1	17038565	17040791	2227	1013	204	56.08	3.53
At_chr1	17084059	17084638	580	306	49	76.33	4.98
At_chr1	17085452	17087953	2502	1701	278	110.11	5.51
At_chr1	17101422	17103770	2349	1300	145	62.3	3.3
At_chr1	17117815	17118610	796	492	42	52.15	5.02
At_chr1	17120472	17121257	786	256	43	53.46	5.76
At_chr1	17211183	17211888	706	379	39	53.69	5.02
At_chr1	17220493	17222337	1845	635	104	124.95	6.65
At_chr1	17239500	17240819	1320	619	128	173.65	8.65
At_chr1	17265774	17267543	1770	1148	105	69.7	3.62
At_chr1	17273735	17276636	2902	2085	225	50.62	4.19
At_chr1	17317463	17318300	838	446	47	64.19	3.69
At_chr1	17344885	17345880	996	715	67	118.87	6.8
At_chr1	17357560	17358142	583	265	37	58.48	4.84
At_chr1	17362896	17363746	851	592	49	53.83	5.83
At_chr1	17366993	17369148	2156	424	165	103.48	5.51
At_chr1	17370959	17373003	2045	650	110	70.12	5.02
At_chr1	17377933	17380956	3024	1743	262	91.88	5.28
At_chr1	17386022	17387003	982	718	88	227.49	9.16
At_chr1	17424640	17425562	923	539	55	77.51	6.31
At_chr1	17426763	17427674	912	476	46	51.11	4.88
At_chr1	17441641	17443262	1622	964	149	192.51	4.81
At_chr1	17448485	17449656	1172	404	64	69.73	3.48
At_chr1	17462008	17462769	762	292	59	130.61	7.98
At_chr1	17490367	17491094	728	331	95	262.9	7.98
At_chr1	17492449	17495553	3105	2302	227	99.1	5.17
At_chr1	17525597	17526597	1001	570	51	56.69	5.32
At_chr1	17542982	17544303	1322	624	73	90.26	6.21
At_chr1	17551043	17551916	874	611	51	73.85	3.84
At_chr1	17562970	17564560	1591	742	104	74.93	3.79
At_chr1	17588486	17589204	719	259	67	143.66	6.91
At_chr1	17589379	17590630	1252	1014	82	55.98	3.63
At_chr1	17594693	17597098	2406	1986	176	110.2	5.24
At_chr1	17599080	17601766	2687	1849	190	101.35	3.63
At_chr1	17613062	17614846	1785	1263	93	58.41	4.51
At_chr1	17630891	17632195	1305	602	71	61.91	4.86
At_chr1	17641915	17643195	1281	576	70	85.26	6.65
At_chr1	17659251	17660404	1154	563	81	57.32	5.34
At_chr1	17698578	17699912	1335	309	142	371.97	7.08
At_chr1	17723085	17723771	687	385	99	336.29	10.98
At_chr1	17764183	17765710	1528	1174	92	93.29	4.51
At_chr1	17794764	17796686	1923	624	156	118.79	4.49
At_chr1	17815434	17817232	1799	1089	129	60.13	5.76
At_chr1	17834731	17836114	1384	753	83	52.86	4.59
At_chr1	17840862	17842912	2051	1356	187	156.92	5.56
At_chr1	17845636	17846469	834	545	44	54.1	5.02
At_chr1	17869165	17870840	1676	1265	101	99.82	4.29
At_chr1	17873925	17874700	776	381	51	90.29	6.35
At_chr1	17939272	17941425	2154	1734	147	64.95	4.69
At_chr1	17943207	17945050	1844	326	153	67.49	4.7
At_chr1	17978137	17979626	1490	799	108	87.23	5.7
At_chr1	18014253	18015584	1332	665	72	65.93	8.93
At_chr1	18017091	18019980	2890	1075	228	69.2	4.56
At_chr1	18024804	18026848	2045	1144	196	135.49	4.47
At_chr1	18030550	18032188	1639	731	108	50.26	3.36
At_chr1	18033486	18034833	1348	605	163	144.02	5.01
At_chr1	18050592	18051998	1407	740	96	56.64	5.32
At_chr1	18069987	18071593	1607	548	78	69.24	3.69
At_chr1	18112651	18113710	1060	539	124	323.16	9.73
At_chr1	18117689	18118618	930	586	53	73.04	6.35
At_chr1	18135862	18136664	803	304	47	69.37	4.58
At_chr1	18141327	18142590	1264	627	95	123.25	7.69
At_chr1	18147810	18150116	2307	1082	192	122.27	3.78
At_chr1	18151052	18153603	2552	1899	186	84.92	4.3
At_chr1	18166979	18167884	906	565	47	55.12	5.17
At_chr1	18181104	18182632	1529	841	105	84.88	3.16
At_chr1	18184602	18187600	2999	732	298	81.4	4.82
At_chr1	18188278	18191669	3392	2683	297	61.17	2.8
At_chr1	18238089	18239919	1831	1303	180	256.26	7.46
At_chr1	18259362	18262193	2832	2355	188	82.96	4.35
At_chr1	18297749	18298403	655	320	37	53.64	4.88
At_chr1	18323550	18325385	1836	1371	104	74.55	3.83
At_chr1	18327495	18328074	580	286	46	108.3	6.5
At_chr1	18332372	18333350	979	500	61	83.41	5.72
At_chr1	18339379	18339946	568	247	35	52.08	4.7
At_chr1	18367928	18370062	2135	1467	123	61.12	4.66
At_chr1	18377672	18380824	3153	2536	227	72.38	3.41
At_chr1	18402923	18404923	2001	784	165	59.4	3.2
At_chr1	18412289	18413154	866	272	44	50.11	4.58
At_chr1	18429245	18430524	1280	653	71	88.92	3.84
At_chr1	18438537	18439597	1061	415	53	56.04	5.62
At_chr1	18475483	18476352	870	472	69	105.99	6.56
At_chr1	18478911	18480416	1506	354	125	138.88	5.29
At_chr1	18539518	18540157	640	256	42	76.41	5.62
At_chr1	18543136	18543828	693	298	43	71.22	5.32
At_chr1	18553946	18554849	904	588	55	84.75	5.62
At_chr1	18599195	18601128	1934	397	149	134.21	4.57
At_chr1	18674635	18675488	854	549	59	106.27	7.54
At_chr1	18682535	18683210	676	314	71	223.67	9.16
At_chr1	18706822	18707595	774	444	43	58.66	5.47
At_chr1	18719306	18720584	1279	566	93	180.25	5.17
At_chr1	18760034	18760798	765	314	42	56.3	4.88
At_chr1	18763569	18764558	990	535	78	172.13	8.42
At_chr1	18817550	18818116	567	268	34	55.62	4.73
At_chr1	18830102	18831143	1042	307	106	156.73	5.68
At_chr1	18832388	18834328	1941	1395	123	55.02	4.06
At_chr1	18838216	18840420	2205	1313	163	51.52	3.17
At_chr1	18855927	18857983	2057	625	151	154.04	5.8
At_chr1	18859585	18860584	1000	522	58	81.41	6.5
At_chr1	18870629	18871551	923	658	75	173.15	5.76
At_chr1	18900595	18902168	1574	774	146	212.07	8.34
At_chr1	18945680	18946333	654	327	46	91.66	5.02
At_chr1	18956254	18957111	858	454	64	133.31	7.39
At_chr1	18961991	18962746	756	522	42	57.56	3.99
At_chr1	18973215	18975353	2139	520	169	58.2	3.88
At_chr1	18991443	18992336	894	612	67	139.83	6.8
At_chr1	19031661	19032732	1072	362	79	71.78	4.25
At_chr1	19046062	19048672	2611	876	317	153.56	4.61
At_chr1	19078366	19079459	1094	424	82	89.11	7.01
At_chr1	19087422	19088762	1341	295	82	117.23	4.14
At_chr1	19091516	19092298	783	445	58	120.92	6.65
At_chr1	19110352	19111675	1324	642	72	86.5	6.06
At_chr1	19116977	19118189	1213	594	79	103.24	8.29
At_chr1	19120278	19121562	1285	679	66	69.18	4.81
At_chr1	19132653	19134997	2345	1771	152	79.37	4.52
At_chr1	19148764	19150468	1705	1110	129	117.05	4.59
At_chr1	19152580	19153727	1148	633	60	55.16	6.71
At_chr1	19165204	19166326	1123	572	63	78.46	5.91
At_chr1	19173803	19175468	1666	965	121	109.58	4.51
At_chr1	19178299	19179065	767	352	91	154.06	5.91
At_chr1	19187159	19188557	1399	694	124	154.58	9.33
At_chr1	19196725	19197489	765	353	65	81.92	5.19
At_chr1	19198079	19199436	1358	548	120	50.29	3.45
At_chr1	19201452	19202591	1140	262	94	67.59	3.43
At_chr1	19207998	19210100	2103	898	126	97.9	4.29
At_chr1	19215313	19216617	1305	425	98	113.71	5.15
At_chr1	19232400	19234341	1942	601	129	70.81	6.22
At_chr1	19242560	19244022	1463	1205	70	60.84	4.14
At_chr1	19267703	19268724	1022	295	92	134.12	7.02
At_chr1	19278740	19280177	1438	695	114	88.94	6.05
At_chr1	19286423	19287786	1364	599	102	58.61	5.4
At_chr1	19298800	19301748	2949	575	197	62.37	3.44
At_chr1	19337243	19338600	1358	700	74	83.71	7.89
At_chr1	19348067	19349681	1615	403	113	54.76	3.04
At_chr1	19351509	19352140	632	347	36	53.28	4.43
At_chr1	19356060	19357655	1596	374	91	113.04	5.02
At_chr1	19364042	19364913	872	264	49	66.66	6.21
At_chr1	19367229	19368650	1422	861	86	78.2	3.61
At_chr1	19527393	19530672	3280	763	283	99.3	4.23
At_chr1	19545999	19546845	847	242	49	53.58	3.73
At_chr1	19549020	19550788	1769	894	135	75.87	3.39
At_chr1	19551812	19553355	1544	870	179	268.88	7.09
At_chr1	19579550	19582354	2805	720	200	81.62	4.06
At_chr1	19593709	19594674	966	434	67	66.43	5.48
At_chr1	19606848	19608278	1431	625	108	74.22	4.06
At_chr1	19630597	19631790	1194	723	79	64.44	5.57
At_chr1	19637456	19638930	1475	618	94	62.9	3.67
At_chr1	19645150	19646511	1362	635	79	51.78	6.29
At_chr1	19668025	19670075	2051	605	115	111.82	6.62
At_chr1	19711012	19713559	2548	752	189	105.53	3.58
At_chr1	19743316	19745839	2524	1948	183	99.48	3.45
At_chr1	19750813	19753657	2845	1048	231	65.61	3.85
At_chr1	19757000	19759891	2892	1226	289	120.45	3.43
At_chr1	19780436	19781816	1381	782	113	97.99	5.58
At_chr1	19783256	19784482	1227	565	69	79.05	5.29
At_chr1	19808213	19809841	1629	972	160	105.34	4.23
At_chr1	19819100	19821026	1927	371	106	71.1	3.45
At_chr1	19828980	19830736	1757	1465	100	66.9	3.89
At_chr1	19841924	19843370	1447	714	114	203.13	9
At_chr1	19934312	19935161	850	454	53	85.62	5.47
At_chr1	19948079	19949348	1270	701	64	66.66	5.62
At_chr1	19960659	19963263	2605	383	189	121.57	3.89
At_chr1	19968200	19970497	2298	1106	183	66.18	2.84
At_chr1	19991674	19992816	1143	715	65	86.49	3.69
At_chr1	19996248	19997710	1463	725	119	129.64	9.23
At_chr1	19999898	20002571	2674	1900	176	52.26	3.49
At_chr1	20011594	20013132	1539	380	84	96.18	3.99
At_chr1	20032744	20033611	868	497	46	56.56	4.14
At_chr1	20035592	20037982	2391	350	223	99.14	3.35
At_chr1	20093160	20094107	948	431	50	54.62	5.37
At_chr1	20114165	20115140	976	553	58	75.11	6.08
At_chr1	20126504	20127498	995	611	54	67.57	5.32
At_chr1	20168922	20170065	1144	582	109	145.33	8.59
At_chr1	20179100	20180286	1187	558	71	53.46	6.58
At_chr1	20209498	20211485	1988	1108	154	136.7	5.18
At_chr1	20227270	20230750	3481	1590	406	56.37	4.02
At_chr1	20234362	20235349	988	582	58	64.31	4.79
At_chr1	20242333	20243651	1319	776	194	215.88	5.8
At_chr1	20260525	20262380	1856	743	154	179.48	7.34
At_chr1	20280961	20283781	2821	650	232	98.39	5.68
At_chr1	20297117	20299733	2617	1777	197	60.92	3.79
At_chr1	20336871	20338283	1413	704	146	209.19	10.43
At_chr1	20340372	20341518	1147	503	61	70.93	5.73
At_chr1	20353647	20355656	2010	564	155	104.08	4.9
At_chr1	20363553	20366338	2786	789	248	129.95	5.28
At_chr1	20369497	20370461	965	634	56	50.11	5.7
At_chr1	20387055	20387981	927	386	72	87.78	4.17
At_chr1	20410956	20413164	2209	1390	229	189.46	5.96
At_chr1	20425268	20428652	3385	1077	290	57.9	3.5
At_chr1	20442759	20444097	1339	746	82	74.5	5.01
At_chr1	20499553	20502113	2561	828	225	110.73	4.42
At_chr1	20515587	20516735	1149	444	58	61.69	5.76
At_chr1	20519978	20521064	1087	554	55	59.37	6.35
At_chr1	20599223	20600010	788	425	42	53.19	4.88
At_chr1	20673704	20675502	1799	1285	89	67.6	3.84
At_chr1	20677916	20680746	2831	1258	232	86.04	3.8
At_chr1	20690832	20691894	1063	440	65	98.73	7.39
At_chr1	20702992	20705453	2462	745	181	79.1	4.13
At_chr1	20727521	20730326	2806	1487	226	111.39	5.92
At_chr1	20735472	20737198	1727	600	105	61.21	3.18
At_chr1	20739585	20742159	2575	1860	319	170.15	4.95
At_chr1	20745651	20746686	1036	380	74	96.25	7.04
At_chr1	20760187	20762433	2247	1922	162	64.58	4.09
At_chr1	20766484	20767480	997	462	72	79.11	3.41
At_chr1	20808075	20809676	1602	551	176	79.75	3.11
At_chr1	20845939	20847586	1648	726	183	268.7	6.39
At_chr1	20851598	20854214	2617	686	128	62.02	4.12
At_chr1	20938879	20940107	1229	624	64	52.81	5.83
At_chr1	20946804	20948527	1724	328	114	115.23	6.74
At_chr1	20958333	20960680	2348	1074	303	114.24	6.09
At_chr1	20963471	20965325	1855	1112	207	94.58	3.03
At_chr1	20980050	20981731	1682	1105	118	86.65	5.41
At_chr1	20991077	20991879	803	244	58	116.59	5.32
At_chr1	20996552	20997207	656	267	40	61.19	4.73
At_chr1	21004324	21005168	845	256	80	161.94	6.61
At_chr1	21020962	21021894	933	578	54	76.34	5.76
At_chr1	21063504	21064854	1351	595	82	68.59	5.01
At_chr1	21071562	21072881	1320	695	74	55.58	3.64
At_chr1	21110169	21112132	1964	1182	141	52.02	3.98
At_chr1	21185559	21187795	2237	746	204	103.77	5.53
At_chr1	21209721	21210847	1127	670	62	77.91	5.91
At_chr1	21227406	21229722	2317	534	165	92.88	4.66
At_chr1	21259587	21262033	2447	363	158	77.59	4.78
At_chr1	21284541	21285726	1186	452	91	165.57	6.04
At_chr1	21421896	21424077	2182	1668	169	155.14	4.64
At_chr1	21445387	21447628	2242	670	154	96.4	7.91
At_chr1	21457638	21458902	1265	780	78	80.43	4.39
At_chr1	21463796	21465304	1509	1027	90	67.12	4.64
At_chr1	21472548	21473812	1265	688	100	167.55	7.96
At_chr1	21503236	21504360	1125	459	68	51.47	3.8
At_chr1	21508437	21509366	930	538	56	84.52	5.76
At_chr1	21520210	21521452	1243	504	168	198.57	7.39
At_chr1	21523533	21524853	1321	600	99	116.34	6.04
At_chr1	21528411	21529428	1018	621	138	297.03	10.33
At_chr1	21546917	21547922	1006	743	97	126.35	6.63
At_chr1	21561730	21562197	468	235	52	198.05	7.68
At_chr1	21580015	21581140	1126	422	79	122.88	8.47
At_chr1	21607896	21608886	991	323	60	90.53	6.06
At_chr1	21611819	21612791	973	443	51	60.13	4.88
At_chr1	21672582	21673510	929	309	80	174.39	8.72
At_chr1	21682225	21683560	1336	568	130	161.66	5.99
At_chr1	21689889	21691311	1423	730	96	98.88	3.78
At_chr1	21721249	21722503	1255	591	64	51.89	3.81
At_chr1	21738654	21741156	2503	1862	224	141.57	3.86
At_chr1	21756235	21757572	1338	360	108	235.92	7.14
At_chr1	21766466	21767216	751	286	40	51.12	4.58
At_chr1	21781635	21783697	2063	1330	167	108.32	4.79
At_chr1	21803231	21804445	1215	673	84	147.58	10.49
At_chr1	21807325	21808864	1540	940	97	100.08	5.28
At_chr1	21812314	21815015	2702	2127	200	102.37	4.11
At_chr1	21829020	21831147	2128	567	162	60.93	4.99
At_chr1	21838166	21840740	2575	896	287	92.15	5.06
At_chr1	21865418	21866348	931	602	54	76.64	5.32
At_chr1	21884066	21887087	3022	2265	189	73.33	3.17
At_chr1	21889754	21891809	2056	780	161	127.51	4.11
At_chr1	21903715	21905383	1669	832	141	86.65	3.69
At_chr1	21932609	21933742	1134	647	55	54.07	3.84
At_chr1	21955350	21957721	2372	417	118	51.19	4.88
At_chr1	21975728	21977315	1588	910	135	95.06	3.91
At_chr1	22000776	22002581	1806	1459	121	54.02	4.06
At_chr1	22009286	22011022	1737	970	119	73.9	4.43
At_chr1	22022304	22024774	2471	1892	211	107.79	3.8
At_chr1	22030615	22031927	1313	612	66	68	5.91
At_chr1	22056233	22057533	1301	523	68	75.89	5.32
At_chr1	22060864	22063790	2927	675	198	50.89	3.99
At_chr1	22122221	22123502	1282	647	82	131.03	8.57
At_chr1	22150119	22151100	982	307	68	126.03	7.98
At_chr1	22186151	22187284	1134	451	74	92.8	5.17
At_chr1	22190798	22191879	1082	381	68	88.11	5.29
At_chr1	22203251	22204271	1021	362	62	93.62	6.95
At_chr1	22212109	22213411	1303	886	213	421.59	6.68
At_chr1	22270612	22271323	712	310	43	68.07	5.76
At_chr1	22285809	22286878	1070	504	69	113.92	6.5
At_chr1	22307407	22309065	1659	639	116	160.33	6.22
At_chr1	22314908	22315790	883	419	46	54.64	6.06
At_chr1	22322819	22323787	969	557	59	90.12	7.24
At_chr1	22336672	22337879	1208	609	93	195.9	8.42
At_chr1	22386737	22387168	432	217	34	98.5	5.02
At_chr1	22405443	22407133	1691	1430	109	53.64	3.95
At_chr1	22437662	22438594	933	520	51	65.36	6.65
At_chr1	22441491	22442414	924	450	53	73.92	5.76
At_chr1	22454379	22456118	1740	673	138	117.58	4.6
At_chr1	22483535	22487295	3761	3165	453	73.72	3.85
At_chr1	22489844	22491540	1697	507	115	136.88	6.34
At_chr1	22504925	22506460	1536	666	122	105.76	5.95
At_chr1	22532229	22532913	685	276	44	76.07	5.58
At_chr1	22534474	22536517	2044	1189	165	144.89	4.91
At_chr1	22552551	22553846	1296	576	83	132.75	5.76
At_chr1	22566910	22568508	1599	447	102	80.24	4.56
At_chr1	22576481	22577740	1260	506	112	91.64	6.11
At_chr1	22578689	22581186	2498	833	185	51.3	3.89
At_chr1	22590699	22591821	1123	594	67	64.72	5.09
At_chr1	22623105	22625203	2099	1312	168	61.99	4.59
At_chr1	22682725	22684355	1631	1061	94	122.62	4.58
At_chr1	22694016	22694875	860	545	54	88.03	6.35
At_chr1	22714730	22716006	1277	491	130	182.79	5.39
At_chr1	22723681	22725149	1469	709	110	64.75	3.76
At_chr1	22740045	22741293	1249	500	93	76.47	5.38
At_chr1	22754198	22756644	2447	606	152	63.67	3.23
At_chr1	22761994	22764161	2168	752	195	131.62	4.24
At_chr1	22795931	22797291	1361	625	77	89.32	5.47
At_chr1	22808802	22809811	1010	354	87	182.85	7.36
At_chr1	22817382	22818302	921	518	46	50.06	5.47
At_chr1	22829907	22830990	1084	598	61	80.3	7.39
At_chr1	22833058	22834299	1242	476	68	57.72	4.13
At_chr1	22837679	22840115	2437	1820	162	100.33	3.11
At_chr1	22861151	22861892	742	303	42	59.58	5.17
At_chr1	22875171	22876204	1034	771	58	76.47	4.14
At_chr1	22888445	22889867	1423	765	138	158.82	4.96
At_chr1	22898220	22900670	2451	1713	309	120.48	4.44
At_chr1	22911081	22912251	1171	915	112	96.38	3.76
At_chr1	22940855	22942148	1294	608	66	70.22	8.28
At_chr1	22947382	22949478	2097	701	213	62.57	4.48
At_chr1	22950556	22953333	2778	576	329	84.73	3.36
At_chr1	22967236	22968461	1226	593	92	108.64	6.04
At_chr1	23028785	23031510	2726	2055	222	86.76	4.25
At_chr1	23111170	23112063	894	268	47	56.63	3.99
At_chr1	23137960	23139251	1292	579	118	234.76	10.54
At_chr1	23141895	23144387	2493	1002	225	83.21	5.27
At_chr1	23150601	23151675	1075	525	52	51.39	6.35
At_chr1	23175026	23177036	2011	605	189	158.47	5.28
At_chr1	23210314	23213093	2780	1186	245	50.99	3.53
At_chr1	23217219	23218753	1535	973	90	65.6	3.93
At_chr1	23220467	23221922	1456	782	110	83.88	4.57
At_chr1	23227614	23228463	850	305	54	81.44	6.46
At_chr1	23282152	23283529	1378	608	92	69.79	4.01
At_chr1	23296231	23297274	1044	560	64	90.35	7.21
At_chr1	23306573	23307981	1409	502	136	131.79	4.22
At_chr1	23309878	23311524	1647	886	122	86.94	4.66
At_chr1	23314120	23316281	2162	720	133	72.92	6.02
At_chr1	23328732	23329932	1201	511	82	67.18	6.02
At_chr1	23334109	23335775	1667	1033	107	80.34	5.66
At_chr1	23346806	23347449	644	379	39	63.13	5.32
At_chr1	23350420	23353155	2736	1034	212	52.97	3.59
At_chr1	23355903	23357180	1278	639	62	59.6	5.76
At_chr1	23418827	23420115	1289	681	72	73.48	5.46
At_chr1	23499015	23501452	2438	1355	211	112.75	3.66
At_chr1	23503081	23503956	876	411	46	55.53	5.47
At_chr1	23506375	23507325	951	267	51	62.96	4.29
At_chr1	23510760	23512114	1355	755	72	82.48	5.32
At_chr1	23529162	23529853	692	432	41	63.35	4.14
At_chr1	23575421	23578497	3077	1325	254	81.9	3.51
At_chr1	23623498	23625840	2343	1976	161	68.93	3.73
At_chr1	23639344	23642081	2738	1557	190	53.31	3.73
At_chr1	23663878	23665525	1648	1104	128	102.76	4.35
At_chr1	23669009	23670640	1632	635	129	100.78	4.36
At_chr1	23673416	23675275	1860	737	139	53.89	3.27
At_chr1	23676912	23677828	917	307	57	55.48	5.87
At_chr1	23682699	23683697	999	401	53	54.32	3.43
At_chr1	23686102	23687302	1201	830	194	469.88	10.29
At_chr1	23692606	23694740	2135	813	149	65.82	4.03
At_chr1	23707368	23709254	1887	767	196	176.09	8.05
At_chr1	23724250	23725538	1289	591	68	77.38	5.02
At_chr1	23743799	23745770	1972	674	130	70.69	5.22
At_chr1	23761734	23763975	2242	1485	148	92.44	4.24
At_chr1	23767286	23770860	3575	711	370	55.75	3.66
At_chr1	23780851	23781739	889	427	59	99.72	5.76
At_chr1	23786944	23787589	646	394	41	71.04	5.32
At_chr1	23798571	23799552	982	310	50	55.71	4.88
At_chr1	23803142	23805075	1934	1184	140	125.47	5.55
At_chr1	23806579	23807691	1113	873	71	61.88	3.78
At_chr1	23807911	23808960	1050	508	69	75.3	4.87
At_chr1	23817023	23819215	2193	1629	129	108.77	5.37
At_chr1	23839337	23840597	1261	508	104	132.33	4.72
At_chr1	23852538	23853924	1387	742	106	74.7	5.16
At_chr1	23858639	23860968	2330	398	211	74.35	4.03
At_chr1	23924476	23925832	1357	720	89	147.14	5.76
At_chr1	23932553	23933868	1316	502	179	318.3	7.06
At_chr1	23952863	23954781	1919	1454	140	67.31	4.24
At_chr1	23970277	23971354	1078	495	53	51.07	5.32
At_chr1	23973840	23974535	696	293	53	116.08	6.8
At_chr1	24015923	24016942	1020	716	73	76.58	4.74
At_chr1	24035186	24036697	1512	757	104	78.12	5.27
At_chr1	24038295	24041002	2708	1473	215	134.79	2.95
At_chr1	24043713	24046218	2506	625	175	72.11	5.01
At_chr1	24054267	24056083	1817	264	119	145.37	5.09
At_chr1	24066824	24068299	1476	909	93	100.68	7.14
At_chr1	24070323	24071234	912	545	58	95.63	4.73
At_chr1	24073996	24075683	1688	935	121	71.14	4.25
At_chr1	24091331	24093148	1818	773	177	138.72	5.38
At_chr1	24094536	24097062	2527	926	210	57.35	3.09
At_chr1	24110862	24111503	642	268	100	144.62	5.36
At_chr1	24119728	24120972	1245	591	76	67.3	4.26
At_chr1	24135292	24137290	1999	1182	176	75.6	3.43
At_chr1	24194524	24195722	1199	510	66	82.26	5.47
At_chr1	24207024	24207733	710	261	41	60.56	5.17
At_chr1	24234648	24235930	1283	605	114	149.8	5.54
At_chr1	24240728	24241712	985	300	53	65.41	6.21
At_chr1	24246122	24248051	1930	1173	163	68.26	3.95
At_chr1	24259445	24260163	719	370	40	55.5	4.43
At_chr1	24292655	24296041	3387	1093	266	61.4	4.35
At_chr1	24302234	24303570	1337	719	80	79.12	6.05
At_chr1	24333092	24334581	1490	783	131	175.36	5.49
At_chr1	24381939	24383215	1277	958	110	152.19	6.77
At_chr1	24410393	24411404	1012	417	87	114.82	6.95
At_chr1	24413834	24416018	2185	1385	147	63.75	3.87
At_chr1	24429550	24430779	1230	771	112	50.94	3.88
At_chr1	24451017	24454345	3329	485	255	66.19	3.23
At_chr1	24462340	24463818	1479	901	179	323.54	8.98
At_chr1	24508650	24510172	1523	1256	88	112.51	5.32
At_chr1	24524470	24526033	1564	362	105	51.1	3.73
At_chr1	24544888	24546539	1652	371	84	65.22	4.56
At_chr1	24576365	24578187	1823	1101	114	71.7	3.75
At_chr1	24582343	24583121	779	328	45	65.38	5.02
At_chr1	24592179	24594294	2116	1271	167	60.98	3.94
At_chr1	24624379	24625319	941	502	123	268.82	9.33
At_chr1	24628301	24629709	1409	955	91	82.28	4.11
At_chr1	24670149	24672421	2273	1429	147	85.85	4.2
At_chr1	24689371	24691678	2308	1784	160	86.74	4.55
At_chr1	24698246	24699132	887	301	126	428.07	9.81
At_chr1	24706910	24707676	767	351	43	59.66	3.84
At_chr1	24719860	24720687	828	406	96	234.61	9.44
At_chr1	24761107	24762147	1041	618	62	90.45	7.83
At_chr1	24766042	24766605	564	268	73	282.52	10.64
At_chr1	24791925	24793657	1733	848	153	149.2	5.93
At_chr1	24828369	24829243	875	517	58	61.57	4.03
At_chr1	24848815	24851123	2309	682	135	145.4	5.31
At_chr1	24854330	24855306	977	401	67	93.6	7.06
At_chr1	24858273	24859613	1341	649	70	65.68	5.08
At_chr1	24861993	24862677	685	379	50	68	5.4
At_chr1	24872073	24873238	1166	521	83	152.18	8.97
At_chr1	24876761	24877695	935	686	48	54.86	3.99
At_chr1	24893343	24894470	1128	422	63	71.05	4.7
At_chr1	24917944	24918834	891	638	48	60.46	5.32
At_chr1	24925801	24927081	1281	646	100	86.16	4.8
At_chr1	24951095	24951733	639	328	38	59.95	5.02
At_chr1	24992684	24994235	1552	256	81	71.13	3.78
At_chr1	24996637	24997455	819	485	106	177.23	6.9
At_chr1	25031430	25032532	1103	459	59	69.81	4.7
At_chr1	25043966	25044888	923	667	80	199.77	7.24
At_chr1	25071686	25073065	1380	717	89	79.3	4.42
At_chr1	25075909	25077725	1817	955	122	82.48	3.77
At_chr1	25090009	25091300	1292	531	82	129.31	6.21
At_chr1	25097547	25098513	967	666	54	71.41	4.14
At_chr1	25152940	25153613	674	410	37	50.92	4.88
At_chr1	25166716	25169256	2541	1014	254	129.06	3.55
At_chr1	25223442	25226012	2571	763	277	129.33	4.72
At_chr1	25227874	25230098	2225	659	176	146.98	4.69
At_chr1	25262206	25263409	1204	517	70	83.14	7.13
At_chr1	25276442	25279454	3013	1744	391	143.65	4.99
At_chr1	25296968	25298153	1186	617	129	232.41	8.61
At_chr1	25310527	25311283	757	422	47	76.79	6.21
At_chr1	25333344	25334127	784	209	46	68.44	5.62
At_chr1	25365433	25367625	2193	793	162	57.54	3.81
At_chr1	25377859	25379701	1843	1046	137	53.82	3.67
At_chr1	25402448	25404034	1587	846	103	122.85	5.04
At_chr1	25440552	25442704	2153	1489	135	56.35	3.73
At_chr1	25481929	25483455	1527	943	177	75.37	5.26
At_chr1	25536335	25537096	762	376	50	88.54	5.62
At_chr1	25542641	25544385	1745	329	99	110.35	3.25
At_chr1	25555201	25556124	924	591	107	157.64	5.45
At_chr1	25571719	25572534	816	521	47	67.4	4.58
At_chr1	25596274	25598287	2014	676	110	80.29	4.08
At_chr1	25603510	25604745	1236	552	60	58.11	4.14
At_chr1	25618224	25620634	2411	1393	153	87.27	3.69
At_chr1	25670023	25671575	1553	722	111	74.47	4.62
At_chr1	25689797	25691433	1637	649	85	53.87	3.25
At_chr1	25694158	25695022	865	267	45	53.55	3.99
At_chr1	25709251	25711373	2123	668	170	118.17	6.98
At_chr1	25715502	25716998	1497	614	122	61.69	4.59
At_chr1	25742582	25745033	2452	1695	180	70.03	3.93
At_chr1	25755262	25757231	1970	1187	191	150.09	4.12
At_chr1	25774995	25777655	2661	681	160	76.06	3.89
At_chr1	25778378	25780280	1903	1165	190	74.44	6.48
At_chr1	25804941	25805882	942	645	52	67.69	6.65
At_chr1	25817409	25818989	1581	824	132	52.7	4.48
At_chr1	25820726	25821642	917	546	67	54.13	4.32
At_chr1	25849921	25851627	1707	735	147	73.56	4.51
At_chr1	25853139	25854733	1595	1162	173	199.41	6.04
At_chr1	25860960	25863216	2257	634	143	130.57	4.93
At_chr1	25877342	25878239	898	594	53	77.85	5.02
At_chr1	25889646	25891019	1374	654	81	90	6.75
At_chr1	25901689	25903251	1563	844	128	81.11	5.7
At_chr1	25972899	25973905	1007	569	55	69.47	3.99
At_chr1	25977941	25981377	3437	1679	338	69.77	5.43
At_chr1	26008352	26009605	1254	378	145	74.85	4.52
At_chr1	26009775	26011998	2224	1539	161	66.31	4.66
At_chr1	26055188	26057218	2031	1357	110	50.45	5.68
At_chr1	26081753	26083167	1415	654	94	77.53	4.9
At_chr1	26109734	26111291	1558	850	117	61.21	4.07
At_chr1	26113551	26114649	1099	663	73	92.49	4.23
At_chr1	26119747	26120635	889	620	50	67.9	4.73
At_chr1	26127040	26129066	2027	1492	143	157.49	4.92
At_chr1	26133790	26134780	991	432	64	106.88	7.09
At_chr1	26140636	26141692	1057	586	52	53.37	4.14
At_chr1	26146458	26147952	1495	868	168	131.26	6.69
At_chr1	26162844	26163925	1082	637	66	99.63	5.62
At_chr1	26180089	26181177	1089	458	95	157.56	6.59
At_chr1	26206290	26207664	1375	933	70	73.47	3.84
At_chr1	26230849	26232674	1826	1192	115	105.21	3.82
At_chr1	26276417	26279987	3571	1851	320	55.64	3.98
At_chr1	26301673	26303998	2326	1539	205	70.59	3.79
At_chr1	26313891	26314892	1002	366	57	77.39	5.47
At_chr1	26329154	26330474	1321	756	90	103.9	5.51
At_chr1	26338340	26339667	1328	605	76	64	3.97
At_chr1	26380858	26382174	1317	682	72	60.26	6.01
At_chr1	26396159	26397280	1122	531	56	58.49	4.58
At_chr1	26403384	26404523	1140	740	67	68.46	4.92
At_chr1	26409732	26410560	829	503	66	112.92	6.95
At_chr1	26415433	26416875	1443	549	91	125.86	5.79
At_chr1	26424690	26427474	2785	1413	224	83.89	3.93
At_chr1	26465012	26466007	996	697	53	60.24	5.45
At_chr1	26478772	26479950	1179	498	61	67.8	4.29
At_chr1	26482620	26483656	1037	486	53	55.26	4.31
At_chr1	26485419	26486693	1275	791	104	135.25	5.24
At_chr1	26499124	26499895	772	520	58	123.37	8.28
At_chr1	26538397	26539221	825	478	51	77.65	5.02
At_chr1	26581221	26583133	1913	715	148	65.66	4.78
At_chr1	26601490	26602751	1262	732	112	164.14	8.25
At_chr1	26662848	26664083	1236	978	85	63.19	4.4
At_chr1	26664200	26665343	1144	552	79	68.72	4.74
At_chr1	26667198	26669533	2336	1023	180	96.86	4.26
At_chr1	26698090	26699268	1179	777	69	95.05	5.44
At_chr1	26703190	26703837	648	280	36	50.94	4.73
At_chr1	26724856	26725991	1136	305	96	98.01	4.13
At_chr1	26740123	26741123	1001	685	76	97.4	6.47
At_chr1	26787945	26788756	812	258	52	88.05	7.09
At_chr1	26820018	26820774	757	265	43	61.11	5.62
At_chr1	26825738	26828993	3256	1910	315	56.61	4.24
At_chr1	26832024	26833519	1496	763	113	60.62	5.26
At_chr1	26836994	26839728	2735	1447	188	66.77	3.33
At_chr1	26845297	26846427	1131	495	85	84	5.23
At_chr1	26877262	26878283	1022	538	70	127.15	7.83
At_chr1	26885520	26886386	867	469	73	139.12	5.72
At_chr1	26892798	26893842	1045	688	77	68.16	5.05
At_chr1	26898213	26899956	1744	715	166	125.79	4.12
At_chr1	26904230	26905338	1109	398	63	59.29	5.26
At_chr1	26913483	26914218	736	266	53	63.86	4.91
At_chr1	26934307	26936764	2458	1877	278	98.62	4.31
At_chr1	26965568	26966661	1094	453	76	95.64	4.28
At_chr1	27005112	27007102	1991	651	133	71.73	3.49
At_chr1	27202608	27205314	2707	1707	233	102.12	4.51
At_chr1	27231238	27232228	991	332	75	147.15	6.93
At_chr1	27236992	27237880	889	296	48	57.29	5.17
At_chr1	27246205	27246779	575	304	75	235	8.67
At_chr1	27247079	27247744	666	266	49	61.8	4.92
At_chr1	27306918	27308241	1324	698	76	88.24	5.67
At_chr1	27315220	27316668	1449	1037	105	65.26	4.25
At_chr1	27322893	27325437	2545	1977	171	120.56	6.18
At_chr1	27344991	27345908	918	522	56	82.5	5.32
At_chr1	27402015	27402923	909	353	76	121.21	6.97
At_chr1	27412907	27414468	1562	696	105	111.15	5.07
At_chr1	27420168	27421465	1298	1051	71	68.48	4.06
At_chr1	27472409	27473234	826	189	43	51.72	3.25
At_chr1	27488085	27489639	1555	835	117	137.07	7.48
At_chr1	27492232	27493788	1557	353	142	127.19	5.52
At_chr1	27498594	27499676	1083	632	76	121.7	7.78
At_chr1	27544792	27546178	1387	739	73	81.8	4.88
At_chr1	27555654	27557028	1375	667	131	212.6	10.87
At_chr1	27569045	27570704	1660	757	127	71.61	5.23
At_chr1	27577888	27578710	823	470	76	204.48	9.4
At_chr1	27598641	27600512	1872	701	204	233.02	5.74
At_chr1	27622440	27623514	1075	690	71	109.96	6.68
At_chr1	27656887	27657746	860	253	45	54.18	4.88
At_chr1	27672262	27673540	1279	604	84	76.67	6.55
At_chr1	27680680	27682491	1812	622	136	58.97	3.96
At_chr1	27703125	27704965	1841	1219	191	93.23	5.75
At_chr1	27716655	27718702	2048	1549	141	166.37	4.6
At_chr1	27737377	27739154	1778	267	125	132.55	5.28
At_chr1	27819716	27820682	967	541	69	72.54	4.01
At_chr1	27834541	27835971	1431	774	79	71.28	3.73
At_chr1	27855906	27857113	1208	682	70	68.77	6.18
At_chr1	27876997	27878096	1100	547	76	64.11	5.29
At_chr1	27880354	27881310	957	602	63	56.66	4.77
At_chr1	27887196	27890124	2929	567	167	63.47	4.11
At_chr1	27894118	27896560	2443	1778	163	57.64	4.95
At_chr1	27898885	27901744	2860	1122	209	60.61	2.9
At_chr1	27902467	27903449	983	665	89	119.45	7.42
At_chr1	27906054	27909920	3867	1098	376	57.49	3.02
At_chr1	27923130	27924241	1112	389	93	156.88	8.37
At_chr1	27930236	27931367	1132	510	61	53.45	4.47
At_chr1	27941223	27942370	1148	576	144	353.55	11.92
At_chr1	27961813	27962763	951	528	54	73.69	4.88
At_chr1	27977014	27979598	2585	1692	275	89	4.77
At_chr1	28000253	28001277	1025	528	50	50.77	4.14
At_chr1	28014937	28016237	1301	638	68	64.31	6.04
At_chr1	28028824	28029838	1015	517	61	90.64	4.58
At_chr1	28036258	28037411	1154	640	145	77.98	3.08
At_chr1	28074191	28075661	1471	856	95	147.97	5.17
At_chr1	28090907	28092583	1677	364	143	67.7	4.68
At_chr1	28112264	28114706	2443	971	132	84.5	3.96
At_chr1	28116973	28118079	1107	612	59	60.84	3.87
At_chr1	28163455	28164265	811	511	43	53.64	4.88
At_chr1	28171371	28172583	1213	604	71	71.2	4.79
At_chr1	28178748	28180640	1893	1333	107	101.48	4.37
At_chr1	28191023	28192045	1023	752	86	154.54	5.94
At_chr1	28217091	28218296	1206	763	72	68.82	4.24
At_chr1	28246225	28248326	2102	1680	153	74.27	3.83
At_chr1	28250242	28251462	1221	651	104	185.84	5.66
At_chr1	28256889	28257853	965	357	52	64.58	6.06
At_chr1	28264893	28265579	687	339	38	52.73	3.99
At_chr1	28283690	28284961	1272	583	99	139.81	6.07
At_chr1	28294084	28295489	1406	839	83	108.21	6.85
At_chr1	28316913	28318390	1478	646	96	155.07	6.65
At_chr1	28329579	28330355	777	540	42	54.66	5.02
At_chr1	28337905	28340427	2523	738	161	57.6	3.4
At_chr1	28342273	28344219	1947	1281	167	136.29	4.29
At_chr1	28357383	28359021	1639	913	135	68.7	4.94
At_chr1	28363033	28365636	2604	1305	152	82.83	4.03
At_chr1	28380729	28382547	1819	643	166	124.92	4.89
At_chr1	28384188	28386363	2176	645	158	69.18	4.24
At_chr1	28397805	28400750	2946	646	234	93.67	3.9
At_chr1	28413020	28414466	1447	654	174	100.62	6.9
At_chr1	28466646	28468471	1826	414	169	182.13	8.59
At_chr1	28491785	28493769	1985	684	140	87.57	4.66
At_chr1	28503335	28503923	589	325	34	51.6	4.85
At_chr1	28505834	28506889	1056	747	109	185.78	8.7
At_chr1	28511784	28515279	3496	2420	312	55.01	3.02
At_chr1	28520574	28521623	1050	622	77	112.45	5.98
At_chr1	28531388	28532353	966	262	64	56.71	3.77
At_chr1	28573700	28575904	2205	1586	131	50.07	4.88
At_chr1	28585402	28586275	874	456	91	71.78	4.7
At_chr1	28593003	28596016	3014	2514	299	132.4	4.07
At_chr1	28617972	28618560	589	300	46	106.11	6.21
At_chr1	28671689	28673247	1559	693	101	59.56	4
At_chr1	28674717	28675859	1143	475	108	142.86	7.32
At_chr1	28727235	28728295	1061	482	75	71.53	5.23
At_chr1	28733900	28735122	1223	554	57	50.67	4.88
At_chr1	28747769	28748872	1104	697	60	52.1	4.79
At_chr1	28785958	28787084	1127	327	65	88.82	4.14
At_chr1	28791677	28792766	1090	261	64	90.59	3.84
At_chr1	28833433	28835790	2358	1606	160	83.44	5.14
At_chr1	28838580	28841122	2543	782	197	119.48	4.6
At_chr1	28845674	28846489	816	361	46	63.67	6.21
At_chr1	28852093	28853228	1136	680	55	53.85	5.91
At_chr1	28887685	28888565	881	611	48	61.8	5.02
At_chr1	28898419	28899766	1348	751	159	296.98	11.56
At_chr1	28912663	28916115	3453	1881	426	62.87	3.28
At_chr1	28927439	28928657	1219	575	67	83.08	7.98
At_chr1	28958940	28959802	863	489	44	50.48	5.32
At_chr1	28998178	28999452	1275	552	61	56.94	5.47
At_chr1	29008827	29010897	2071	1471	99	61.5	5.24
At_chr1	29027683	29029157	1475	546	108	75.78	4.04
At_chr1	29034210	29036118	1909	1272	125	131.38	3.68
At_chr1	29049883	29052684	2802	2207	206	102.34	3.89
At_chr1	29058593	29060409	1817	1413	121	160.64	6.48
At_chr1	29067458	29068596	1139	676	74	113.78	8.48
At_chr1	29096710	29097973	1264	652	65	70.57	5.47
At_chr1	29100414	29101735	1322	624	95	131.65	8.96
At_chr1	29122750	29124064	1315	710	99	89.4	5.07
At_chr1	29149297	29150552	1256	618	60	55.99	6.65
At_chr1	29177335	29178742	1408	686	91	97.65	4.31
At_chr1	29191276	29192310	1035	644	73	122.8	6.86
At_chr1	29226241	29227187	947	637	53	56.43	5.03
At_chr1	29237991	29240279	2289	547	110	56.08	4.08
At_chr1	29250069	29251127	1059	579	58	56.93	3.81
At_chr1	29251147	29252036	890	238	52	51.81	4.92
At_chr1	29254790	29256806	2017	789	146	123.55	4.34
At_chr1	29262623	29263811	1189	622	65	80.1	8.57
At_chr1	29303378	29304311	934	278	84	218.83	9.31
At_chr1	29317098	29319822	2725	885	180	73.56	4.25
At_chr1	29332653	29336151	3499	1969	331	51.06	2.68
At_chr1	29342019	29343006	988	433	52	52.56	6.17
At_chr1	29346310	29346937	628	255	37	57.75	4.43
At_chr1	29360246	29363194	2949	969	239	68.76	3.3
At_chr1	29378289	29379010	722	260	46	78.69	5.62
At_chr1	29392217	29393697	1481	676	122	97.12	4.29
At_chr1	29397401	29398664	1264	517	91	71.55	5.65
At_chr1	29401476	29402586	1111	549	58	66.27	5.76
At_chr1	29418827	29420181	1355	633	77	62.53	6.58
At_chr1	29423956	29425480	1525	876	134	88.84	3.85
At_chr1	29455085	29455535	451	226	38	114.27	5.62
At_chr1	29462782	29463803	1022	627	99	228.8	8.7
At_chr1	29467420	29469876	2457	1441	204	63.48	4.76
At_chr1	29471886	29472869	984	251	83	196.05	8.6
At_chr1	29475788	29476984	1197	641	60	62.46	3.84
At_chr1	29487670	29489032	1363	618	126	149.98	5.36
At_chr1	29532560	29533253	694	303	41	63.03	5.32
At_chr1	29582674	29584155	1482	969	79	60.43	4.06
At_chr1	29586769	29587655	887	289	47	57.53	3.84
At_chr1	29596709	29597398	690	336	55	122.49	7.09
At_chr1	29603957	29604967	1011	700	62	91.7	6.22
At_chr1	29605696	29606224	529	265	33	56.72	4.88
At_chr1	29615337	29618408	3072	911	244	69.71	3.41
At_chr1	29647634	29649986	2353	1599	169	71.62	4.74
At_chr1	29658092	29660227	2136	1474	136	136.67	4.66
At_chr1	29672937	29673910	974	409	51	60	5.17
At_chr1	29681334	29681982	649	389	40	66.36	5.32
At_chr1	29691561	29693316	1756	1410	135	123.7	4.64
At_chr1	29699761	29701330	1570	1154	108	78.45	4.54
At_chr1	29711509	29712472	964	650	55	60.6	5.56
At_chr1	29715400	29716411	1012	697	55	68.79	5.76
At_chr1	29723027	29724727	1701	1462	88	57.8	2.99
At_chr1	29738528	29739837	1310	584	72	88.37	5.47
At_chr1	29757264	29758630	1367	653	80	64.18	7.3
At_chr1	29803696	29806255	2560	808	229	55.17	4.29
At_chr1	29806743	29807286	544	265	74	153.09	5.95
At_chr1	29830760	29831774	1015	468	60	86.76	4.58
At_chr1	29849148	29852517	3370	2380	372	115.4	4.76
At_chr1	29874173	29876002	1830	1213	95	96.53	4.88
At_chr1	29878718	29879482	765	259	76	148.43	7.57
At_chr1	29881124	29883212	2089	633	221	152.22	6.79
At_chr1	29892987	29894355	1369	913	74	87.48	5.02
At_chr1	29905548	29906383	836	452	101	272.73	8.93
At_chr1	29908687	29909566	880	491	56	88.73	7.24
At_chr1	29919508	29921042	1535	1148	174	219.45	5.08
At_chr1	29962402	29964086	1685	1229	100	53.45	3.98
At_chr1	29971178	29973669	2492	681	162	59.71	3.68
At_chr1	29988125	29988998	874	441	57	53.98	4.45
At_chr1	30002021	30003263	1243	480	64	66.63	3.69
At_chr1	30008836	30010912	2077	1095	158	53.19	3.69
At_chr1	30043839	30045236	1398	790	133	95.86	5.63
At_chr1	30068401	30069519	1119	462	57	62.02	4.14
At_chr1	30082472	30084951	2480	485	187	115.62	4.13
At_chr1	30128512	30130264	1753	1002	155	131.64	6.33
At_chr1	30133664	30134862	1199	569	60	62.23	5.62
At_chr1	30178217	30179061	845	428	51	70.44	5.15
At_chr1	30197593	30198673	1081	702	70	116.18	8.28
At_chr1	30226088	30227061	974	343	67	123.11	6.8
At_chr1	30229398	30230508	1111	597	61	76.55	4.58
At_chr1	30243407	30244789	1383	708	88	108.46	5.7
At_chr1	30256321	30257862	1542	582	185	273.22	6.87
At_chr1	30271782	30273324	1543	481	100	68.13	4.41
At_chr1	30302513	30304305	1793	1116	130	55.66	3.76
At_chr1	30313855	30315391	1537	739	111	184.49	7.08
At_chr1	30322339	30323474	1136	345	65	87.5	4.43
At_chr1	30339799	30341316	1518	715	255	100.98	3.11
At_chr1	30341519	30344625	3107	2015	263	53.33	3.9
At_chr1	30348734	30349782	1049	439	52	54.27	5.47
At_chr1	30357070	30357943	874	553	49	66.37	4.88
At_chr1	30368022	30369306	1285	626	95	188.41	10.49
At_chr1	30372424	30373709	1286	1026	70	81.15	4.58
At_chr1	30380764	30381570	807	334	43	54.17	5.02
At_chr1	30390013	30392028	2016	1506	166	131.06	5.39
At_chr1	30431578	30432866	1289	401	78	64.3	3.96
At_chr1	30437349	30438472	1124	357	103	151.91	6.58
At_chr1	30447940	30449140	1201	652	61	65.17	7.39
At_chr1	30455976	30457026	1051	654	71	56.49	4.27
At_chr1	30460160	30461822	1663	538	166	217.07	4.29
At_chr1	30480490	30481505	1016	642	52	58.14	3.55
At_chr1	30531551	30533532	1982	538	121	105.52	4.04
At_chr1	30535053	30538318	3266	1180	317	82.98	4.7
At_chr1	30545624	30546335	712	432	41	60.26	4.14
At_chr1	30560630	30561704	1075	336	172	166.35	6.31
At_chr1	30567574	30569461	1888	1256	228	74.08	3.07
At_chr1	30575883	30577787	1905	1086	164	81.76	4.04
At_chr1	30607265	30608253	989	477	49	51.71	4.88
At_chr1	30614607	30615494	888	269	66	98.3	4.33
At_chr1	30622033	30623021	989	648	74	105.02	7.51
At_chr1	30626606	30627821	1216	582	61	63.42	5.32
At_chr1	30633890	30634876	987	696	91	242.99	5.91
At_chr1	30639713	30642159	2447	699	226	89.61	4.65
At_chr1	30669663	30670656	994	555	71	103.48	6.72
At_chr1	30692969	30694521	1553	544	107	97.58	4.01
At_chr1	30698308	30699391	1084	603	56	62.98	5.47
At_chr1	30743870	30744648	779	267	42	54.39	3.99
At_chr1	30751003	30752290	1288	649	92	115.14	5.48
At_chr1	30755283	30756654	1372	689	82	59.97	3.62
At_chr1	30835848	30837019	1172	453	77	89.86	6.3
At_chr1	30849572	30850234	663	424	45	75.86	4.94
At_chr1	30862389	30863409	1021	264	87	77.18	5.25
At_chr1	30871277	30872594	1318	808	83	78.49	5.28
At_chr1	30911084	30912192	1109	584	139	304.99	8.85
At_chr1	30913134	30914979	1846	1480	115	121.39	5.62
At_chr1	30930419	30932206	1788	736	135	157.25	6.07
At_chr1	30965312	30968269	2958	1453	237	64.04	3.6
At_chr1	31016706	31017289	584	320	48	98.7	6.17
At_chr1	31055426	31057804	2379	1982	180	66.49	4.16
At_chr1	31067264	31068278	1015	391	55	67.59	4.85
At_chr1	31072086	31073186	1101	724	88	146.99	7.19
At_chr1	31094802	31095786	985	550	49	52.16	3.55
At_chr1	31119213	31121814	2602	2110	243	77.71	3.79
At_chr1	31123686	31125463	1778	1267	138	103.09	5.75
At_chr1	31127162	31128960	1799	595	128	160.24	5.9
At_chr1	31146306	31147460	1155	528	82	132.84	6.17
At_chr1	31149927	31151471	1545	693	117	99.84	5.25
At_chr1	31154211	31155619	1409	947	125	134.61	6.46
At_chr1	31160850	31162217	1368	601	103	113.92	5.45
At_chr1	31163408	31164588	1181	711	71	103.48	5.17
At_chr1	31175550	31176478	929	265	62	105.29	4.88
At_chr1	31233509	31235305	1797	644	152	140.07	5.96
At_chr1	31252235	31255047	2813	2243	186	63.26	4.58
At_chr1	31286151	31287279	1129	425	56	57.69	4.29
At_chr1	31304118	31305453	1336	778	80	64.93	3.98
At_chr1	31312452	31315304	2853	926	269	100.49	3.59
At_chr1	31315683	31317211	1529	570	196	85.95	4.99
At_chr1	31320378	31322000	1623	1216	201	145.37	4.32
At_chr1	31324898	31325928	1031	539	72	59.73	4.59
At_chr1	31337268	31338487	1220	693	103	120.93	7.98
At_chr1	31370379	31371418	1040	701	71	63.75	5.77
At_chr1	31376314	31377146	833	533	50	76.36	6.95
At_chr1	31397661	31399012	1352	567	132	229.13	7.82
At_chr1	31400911	31402101	1191	747	106	229.88	8.8
At_chr1	31411631	31414612	2982	1064	209	72.82	3.1
At_chr1	31430614	31431983	1370	1037	176	141.31	4.12
At_chr1	31432945	31435551	2607	1961	243	110.33	4.12
At_chr1	31437826	31440357	2532	1563	183	61.34	3.7
At_chr1	31458986	31459678	693	370	45	72.77	5.06
At_chr1	31475134	31477827	2694	765	297	93.78	4.7
At_chr1	31494422	31495206	785	404	74	78.05	4.5
At_chr1	31510117	31511923	1807	673	202	225.88	5.03
At_chr1	31538441	31539871	1431	750	108	53.55	6.53
At_chr1	31578789	31581090	2302	1718	178	141.12	6.04
At_chr1	31587357	31588658	1302	557	97	147.32	8.33
At_chr1	31608201	31609273	1073	550	77	112.07	6.09
At_chr1	31616201	31617281	1081	408	58	70.09	7.39
At_chr1	31622596	31623591	996	612	56	74.58	5.47
At_chr1	31646610	31648127	1518	591	91	90.12	4.35
At_chr1	31702130	31703260	1131	477	70	107.59	8.42
At_chr1	31707046	31710353	3308	1590	264	50.79	3.03
At_chr1	31714887	31716210	1324	591	92	95.71	4.83
At_chr1	31720917	31722063	1147	428	81	52.4	3.91
At_chr1	31726216	31727453	1238	641	62	64.04	4.88
At_chr1	31742030	31745044	3015	2270	268	112.87	4.01
At_chr1	31792545	31794393	1849	712	133	99.03	4.05
At_chr1	31837933	31839613	1681	1060	163	112.53	3.7
At_chr1	31862821	31865559	2739	1253	193	60.11	3.76
At_chr1	31886230	31888901	2672	1078	312	111.57	4.6
At_chr1	31890707	31892679	1973	841	190	162.54	6.32
At_chr1	31901013	31902223	1211	419	119	202.82	6.52
At_chr1	31904233	31906119	1887	996	151	113.98	3.59
At_chr1	31937452	31938975	1524	638	92	122.47	4.84
At_chr1	31953346	31956227	2882	1543	248	78.95	6.13
At_chr1	32021396	32022265	870	245	45	52.92	4.14
At_chr1	32024073	32025828	1756	1030	174	177.01	6.04
At_chr1	32042067	32042659	593	332	40	71.43	4.95
At_chr1	32057814	32058817	1004	331	51	56.33	3.99
At_chr1	32067373	32069409	2037	1557	136	118.63	5.67
At_chr1	32107158	32107779	622	363	36	54.79	5.17
At_chr1	32156670	32158418	1749	940	168	61.19	3.56
At_chr1	32158767	32160904	2138	1698	211	80.9	4.36
At_chr1	32177144	32179891	2748	2257	162	68.97	2.96
At_chr1	32182487	32183391	905	267	48	58.62	5.76
At_chr1	32187438	32188507	1070	508	60	78.65	4.43
At_chr1	32194285	32196490	2206	1104	175	91.37	3.69
At_chr1	32197471	32198706	1236	724	84	70.6	4.79
At_chr1	32213264	32215104	1841	1174	121	58.64	4.15
At_chr1	32240295	32241343	1049	522	54	60.68	5.47
At_chr1	32254164	32255650	1487	535	83	53.42	4.27
At_chr1	32268090	32270341	2252	941	224	172.9	7.19
At_chr1	32273712	32275039	1328	660	90	149.5	8.75
At_chr1	32281599	32282525	927	262	58	92.11	7.35
At_chr1	32285484	32287008	1525	764	144	216.16	8.44
At_chr1	32292821	32294111	1291	705	86	66.51	4.44
At_chr1	32296687	32297619	933	549	48	55.1	4.43
At_chr1	32323995	32326615	2621	372	150	88.35	3.24
At_chr1	32386803	32387812	1010	416	103	225.17	8.29
At_chr1	32394710	32395676	967	307	57	60.3	5.55
At_chr1	32420360	32421733	1374	646	105	103.64	6.68
At_chr1	32424187	32425603	1417	702	86	71.38	5.01
At_chr1	32439589	32440841	1253	643	66	75.21	8.13
At_chr1	32462899	32463951	1053	531	60	81.08	5.47
At_chr1	32465620	32466990	1371	341	78	74.5	3.58
At_chr1	32473773	32476925	3153	857	454	61.19	2.75
At_chr1	32477979	32480674	2696	1971	219	56.46	3.68
At_chr1	32483958	32485076	1119	527	73	90.44	6.51
At_chr1	32494720	32495737	1018	602	62	57.45	4.75
At_chr1	32497753	32498701	949	307	55	77.72	6.06
At_chr1	32508603	32510014	1412	758	100	62.77	4.35
At_chr1	32551850	32552841	992	286	58	82.62	6.65
At_chr1	32559758	32560377	620	367	41	52.6	4.66
At_chr1	32560460	32561616	1157	489	64	54.43	6.05
At_chr1	32565105	32566001	897	370	59	74.03	5.55
At_chr1	32588933	32590404	1472	789	154	209.96	7.16
At_chr1	32603087	32603704	618	305	37	50.02	4.03
At_chr1	32606281	32607240	960	430	48	50.36	5.25
At_chr1	32608720	32610926	2207	629	147	85.46	5.78
At_chr1	32662767	32663784	1018	642	71	91.99	7.18
At_chr1	32685235	32687433	2199	480	226	95.97	4.2
At_chr1	32693551	32695090	1540	678	109	56.5	4.12
At_chr1	32702881	32704253	1373	694	73	59.8	5.37
At_chr1	32728919	32729823	905	261	47	55.24	6.06
At_chr1	32766625	32769136	2512	709	198	59.65	3.1
At_chr1	32776042	32777215	1174	471	63	54.3	3.71
At_chr1	32793506	32795649	2144	1434	170	79.75	3.9
At_chr1	32828232	32831195	2964	992	285	100.22	3.78
At_chr1	32842304	32843072	769	464	45	66.9	5.76
At_chr1	32868697	32871573	2877	2312	329	107.02	3.69
At_chr1	32876881	32878010	1130	655	58	63.94	5.62
At_chr1	32895077	32896332	1256	899	116	209.11	8.19
At_chr1	32902164	32903048	885	608	48	61.26	5.47
At_chr1	32913982	32916453	2472	1052	230	63.27	4.58
At_chr1	32924542	32925518	977	365	59	88.83	6.35
At_chr1	32928339	32929157	819	290	54	95.33	6.21
At_chr1	32935274	32937475	2202	703	132	58.48	3.87
At_chr1	32940386	32943431	3046	1168	235	64.06	3.13
At_chr1	33002398	33003449	1052	400	66	52.94	4.69
At_chr1	33007252	33007963	712	259	47	80.47	6.21
At_chr1	33028542	33031424	2883	2187	224	117.55	5.2
At_chr1	33033366	33034885	1520	700	121	174.95	8.47
At_chr1	33047106	33049053	1948	1256	175	229.67	7.03
At_chr1	33052485	33053034	550	265	40	85.37	5.76
At_chr1	33115140	33117218	2079	439	117	145.88	5.98
At_chr1	33119840	33121101	1262	693	95	52.75	4.4
At_chr1	33126881	33129723	2843	1376	247	67.46	3.63
At_chr1	33136731	33137524	794	352	44	55.41	5.13
At_chr1	33156372	33157190	819	442	46	63.24	4.88
At_chr1	33171397	33172729	1333	714	97	131.42	6.22
At_chr1	33188766	33189890	1125	486	80	119.7	5.49
At_chr1	33201794	33202976	1183	862	115	73.01	3.86
At_chr1	33211606	33213430	1825	967	198	150.48	4.41
At_chr1	33217889	33219213	1325	605	72	86.36	4.29
At_chr1	33223659	33224884	1226	669	70	92.9	7.24
At_chr1	33256449	33258881	2433	361	278	144.37	5.1
At_chr1	33268687	33269500	814	502	57	67.22	3.46
At_chr1	33281446	33282091	646	283	47	93.32	5.47
At_chr1	33300401	33301487	1087	533	61	62.66	3.81
At_chr1	33336177	33339165	2989	1785	240	78.25	4.43
At_chr1	33347515	33348078	564	262	34	56.11	4.88
At_chr1	33350444	33353117	2674	1037	182	55.26	3.29
At_chr1	33353514	33354573	1060	645	82	71.98	5.19
At_chr1	33362430	33363638	1209	652	84	134.12	8.72
At_chr1	33381647	33382896	1250	711	68	82.42	5.02
At_chr1	33390815	33393526	2712	1261	245	109.65	4.04
At_chr1	33397540	33400908	3369	1749	437	59.69	3.02
At_chr1	33405693	33407093	1401	789	96	81.85	4
At_chr1	33413081	33413762	682	367	74	183.06	8.05
At_chr1	33430456	33432095	1640	627	120	132.17	5.82
At_chr1	33433942	33435102	1161	468	80	144.7	6.95
At_chr1	33437993	33439934	1942	1225	99	51.13	6.56
At_chr1	33442429	33443485	1057	438	62	57.5	5.54
At_chr1	33456095	33456919	825	232	43	51.85	3.4
At_chr1	33459253	33461403	2151	1335	126	104.16	5.7
At_chr1	33475810	33476859	1050	433	70	94.61	6.13
At_chr1	33483623	33485543	1921	1257	152	154.58	5.57
At_chr1	33491229	33492241	1013	633	99	190.39	8.78
At_chr1	33493534	33495549	2016	1422	126	134.68	6.22
At_chr1	33520473	33522796	2324	1961	141	60.32	3.44
At_chr1	33529528	33531483	1956	1182	142	89.94	5.89
At_chr1	33536931	33539557	2627	746	170	59.97	4
At_chr1	33554667	33555954	1288	689	65	53.04	3.6
At_chr1	33557702	33558832	1131	734	64	58.57	3.61
At_chr1	33573680	33574693	1014	752	93	144.06	4.59
At_chr1	33575716	33576265	550	286	47	69.59	4.66
At_chr1	33583974	33584876	903	263	97	253.93	5.89
At_chr1	33596254	33598953	2700	1585	262	118.91	4.97
At_chr1	33601130	33602123	994	345	55	57.6	6.13
At_chr1	33605997	33608642	2646	1396	344	185.32	6.27
At_chr1	33623251	33625660	2410	1072	145	67.96	3.53
At_chr1	33628543	33630542	2000	1161	175	54.26	2.67
At_chr1	33632461	33633958	1498	755	116	67.98	3.44
At_chr1	33651443	33654229	2787	510	229	79.07	4.04
At_chr1	33658025	33659398	1374	705	87	59.33	6.29
At_chr1	33697641	33699522	1882	732	159	71.66	3.17
At_chr1	33709065	33710786	1722	1083	161	140.84	6.45
At_chr1	33722451	33723691	1241	800	168	410.38	8.56
At_chr1	33726324	33727295	972	676	62	70.28	5.69
At_chr1	33732260	33732925	666	401	38	55.78	4.73
At_chr1	33743539	33744829	1291	725	74	59.89	4.37
At_chr1	33749377	33750699	1323	826	96	94.36	4.06
At_chr1	33815102	33816265	1164	325	69	98.39	5.02
At_chr1	33819398	33820220	823	537	48	70.15	5.47
At_chr1	33838847	33839888	1042	641	76	150.62	6.35
At_chr1	33853181	33854477	1297	691	93	149.51	9.73
At_chr1	33903152	33904437	1286	661	69	81.15	4.58
At_chr1	33947070	33948250	1181	493	130	99.69	6.09
At_chr1	33950516	33952837	2322	1054	169	138.22	4.03
At_chr1	33958217	33960396	2180	354	128	134.73	5.1
At_chr1	33963547	33964697	1151	635	73	72.24	5.1
At_chr1	33989659	33990599	941	268	58	57.59	5.75
At_chr1	33998298	33999493	1196	299	71	55.8	3.6
At_chr1	34011347	34012420	1074	630	71	69.45	3.86
At_chr1	34046377	34049714	3338	957	291	66.08	5.34
At_chr1	34058460	34059509	1050	784	85	168.75	7.65
At_chr1	34078301	34079449	1149	424	87	158.33	7.19
At_chr1	34086243	34087399	1157	462	115	279.71	12.48
At_chr1	34118213	34120799	2587	1869	251	148.7	4.99
At_chr1	34130770	34131763	994	666	60	90.05	4.73
At_chr1	34181020	34182001	982	268	52	55.04	4.59
At_chr1	34199384	34201099	1716	945	165	92.34	5.29
At_chr1	34203498	34205038	1541	1110	97	71.17	3.79
At_chr1	34207650	34208586	937	453	77	120.3	5.54
At_chr1	34269928	34271882	1955	710	173	72.99	4.21
At_chr1	34292224	34293454	1231	727	77	94.54	4.57
At_chr1	34318315	34319661	1347	812	84	84.7	4.88
At_chr1	34333517	34334691	1175	497	56	50.06	6.51
At_chr1	34352432	34353558	1127	468	69	77.81	7.11
At_chr1	34363670	34365759	2090	1041	111	69.64	4.27
At_chr1	34383459	34384399	941	268	62	103.11	7.39
At_chr1	34392154	34393232	1079	420	61	70.93	6.63
At_chr1	34398978	34400303	1326	636	99	76.19	7.06
At_chr1	34421492	34422699	1208	852	102	81.77	3.75
At_chr1	34427668	34429878	2211	1505	203	55.65	3.18
At_chr1	34431754	34433680	1927	1405	142	63.48	3.56
At_chr1	34438865	34441605	2741	1960	230	78.64	2.95
At_chr1	34446883	34448048	1166	929	89	180.97	6.65
At_chr1	34457812	34459464	1653	709	107	83.16	3.52
At_chr1	34462688	34463412	725	290	42	62.11	5.47
At_chr1	34465701	34467834	2134	692	174	113.42	5.25
At_chr1	34468349	34469877	1529	765	150	82.13	5.95
At_chr1	34472258	34473783	1526	747	101	56.19	4.85
At_chr1	34537533	34538429	897	313	53	78	4.73
At_chr1	34541012	34542275	1264	560	81	130.01	8.72
At_chr1	34552652	34555209	2558	630	169	91.38	5.63
At_chr1	34574471	34575558	1088	618	53	53.01	5.76
At_chr1	34577582	34580063	2482	1806	172	76.25	3.38
At_chr1	34613285	34615100	1816	961	195	127.49	5.69
At_chr1	34616576	34618689	2114	1453	154	62.28	4.53
At_chr1	34680337	34682028	1692	827	152	122.09	5.39
At_chr1	34715986	34716710	725	343	117	311.14	8.52
At_chr1	34735317	34736567	1251	644	74	68.91	6.18
At_chr1	34742131	34744114	1984	465	101	52.78	3.54
At_chr1	34799446	34800705	1260	709	86	108.92	7.34
At_chr1	34809255	34810294	1040	644	73	109.19	7.08
At_chr1	34922235	34923396	1162	691	70	85.47	4.7
At_chr1	34977905	34979474	1570	991	81	82.47	4.29
At_chr1	34995229	34996336	1108	619	63	66.24	5.12
At_chr1	35006477	35007772	1296	918	192	113.84	4.26
At_chr1	35011546	35012759	1214	738	104	67.2	5.72
At_chr1	35021710	35022476	767	348	52	82.48	5.64
At_chr1	35029936	35031242	1307	629	131	84.89	5.53
[truncated: 128,638 more rows]
