# Supplementary material for: Global analysis of DNA methylation in young (J1) and senescent (J2) Gossypium hirsutum L. cotyledons by MeDIP-Seq
Source: PLoS One. 2017 Jul 17;12(7):e0179141. doi: 10.1371/journal.pone.0179141 (PMC5513416; doi:10.1371/journal.pone.0179141)
Supplement: S7 Table — (XLSX) [file pone.0179141.s007.xlsx]

## Sheet: Sheet1
S7 Table. CpG numbers in HMRs.
J1
0-5	0.756152
5-10	2.54163
10-15	3.40479
15-20	3.92227
20-25	4.13701
25-30	3.77724
30-35	3.18091
35-40	2.51558
40-45	2.07062
45-50	1.73901
50-55	1.41374
55-60	1.17013
60-65	0.922308
65-70	0.706164
70-75	0.54916
75-80	0.404126
80-85	0.309079
85-90	0.209103
90-95	0.178829
95-100	0.148555
>100	0.363995
J2
0-5	0.78003
5-10	2.49548
10-15	3.42096
15-20	4.08234
20-25	4.17726
25-30	3.74399
30-35	3.11935
35-40	2.58198
40-45	2.06069
45-50	1.77057
50-55	1.38706
55-60	1.17272
60-65	0.91399
65-70	0.672097
70-75	0.501393
75-80	0.371261
80-85	0.287823
85-90	0.21204
90-95	0.156925
95-100	0.120181
>100	0.286292
