# Supplementary material for: Global analysis of DNA methylation in young (J1) and senescent (J2) Gossypium hirsutum L. cotyledons by MeDIP-Seq
Source: PLoS One. 2017 Jul 17;12(7):e0179141. doi: 10.1371/journal.pone.0179141 (PMC5513416; doi:10.1371/journal.pone.0179141)
Supplement: S8 Table — (XLSX) [file pone.0179141.s008.xlsx]

## Sheet: Sheet1
S8 Table. HMR genome coverage in different genome components.
Components	J1	J2
upstream2k	0.505754	0.507843
5'-UTR	0.273315	0.351625
CDS	0.901867	0.909112
Intron	0.452804	0.44129
3'-UTR	0.23969	0.194421
downstream2k	0.494802	0.493352
