# Supplementary material for: Global analysis of DNA methylation in young (J1) and senescent (J2) Gossypium hirsutum L. cotyledons by MeDIP-Seq
Source: PLoS One. 2017 Jul 17;12(7):e0179141. doi: 10.1371/journal.pone.0179141 (PMC5513416; doi:10.1371/journal.pone.0179141)
Supplement: S9 Table — (XLSX) [file pone.0179141.s009.xlsx]

## Sheet: Sheet2
S9 Table. DMR related genes information
gene component	Chr	start	end	J1	J2	P value	gene	nr annotation	up or down methylation
CDS	scaffold1263.1	486254	487353	179	0	2.09679e-286	CotAD_33874	-	DOWN
CDS	scaffold1263.1	355308	355994	65	0	2.78967e-104	CotAD_33856	predicted protein [Populus trichocarpa]	DOWN
CDS	scaffold1263.1	434331	435511	50	0	1.68645e-80	CotAD_33866	PREDICTED: putative SWI/SNF-related matrix-associated actin-dependent regulator of chromatin subfamily A member 3-like 1-like [Vitis vinifera]	DOWN
CDS	At_chr11	48367588	48368419	182	85	1.6596e-42	CotAD_71990	PREDICTED: uncharacterized protein LOC100796923 [Glycine max]	DOWN
CDS	scaffold3339.1	128625	129183	68	17	7.55607e-37	CotAD_48347	PREDICTED: uncharacterized protein LOC100803853 [Glycine max]	DOWN
CDS	At_chr13	20842297	20843705	139	63	1.10685e-34	CotAD_30814	RecName: Full=Uncharacterized mitochondrial protein AtMg00030; AltName: Full=ORF107a	DOWN
CDS	scaffold3763.1	95328	96219	95	35	1.25952e-33	CotAD_63638	conserved hypothetical protein [Ricinus communis]	DOWN
CDS	scaffold2668.1	181776	182489	109	44	1.35544e-33	CotAD_54604	hypothetical protein PRUPE_ppa006645mg [Prunus persica]	DOWN
CDS	At_chr3	63461931	63462860	99	38	5.83987e-33	CotAD_65047	polygalacturonase [Gossypium hirsutum]	DOWN
CDS	Dt_chr7	36990601	36991495	139	65	9.01458e-33	CotAD_24227	unnamed protein product [Vitis vinifera]	DOWN
CDS	scaffold3221.1	60461	61373	61	16	4.03353e-32	CotAD_69373	predicted protein [Populus trichocarpa]	DOWN
CDS	Dt_chr1	85946827	85947819	80	27	6.35484e-32	CotAD_28672	hypothetical protein VITISV_029187 [Vitis vinifera]	DOWN
CDS	scaffold2162.1	257774	258536	106	44	2.8013e-31	CotAD_42885	PREDICTED: 50S ribosomal protein L25-like [Cucumis sativus]	DOWN
CDS	Dt_chr7	6090198	6091050	107	45	6.53241e-31	CotAD_03729	PREDICTED: phospholipase A1-IIbeta-like [Fragaria vesca subsp. vesca]	DOWN
CDS	At_chr5	988110	988855	75	25	1.69629e-30	CotAD_28240	WRKY4 transcription factor, partial [Gossypium hirsutum]	DOWN
CDS	Dt_chr8	51509887	51510652	73	24	3.17232e-30	CotAD_62896	predicted protein [Populus trichocarpa]	DOWN
CDS	At_chr7	4543291	4543916	94	38	4.27681e-29	CotAD_14353	PREDICTED: guanylate-binding protein 4-like [Glycine max]	DOWN
CDS	Dt_chr5	65379251	65379926	68	22	8.20308e-29	CotAD_71428	-	DOWN
CDS	Dt_chr7	7298984	7299672	61	18	1.21378e-28	CotAD_03886	PREDICTED: probable LRR receptor-like serine/threonine-protein kinase At1g74360-like [Fragaria vesca subsp. vesca]	DOWN
CDS	At_chr6	39849705	39850491	66	21	2.1874e-28	CotAD_39358	importin alpha [Citrus sinensis]	DOWN
CDS	Dt_chr7	14078442	14079543	69	23	2.96957e-28	CotAD_05141	Repetitive proline-rich cell wall protein 2 precursor, putative [Ricinus communis]	DOWN
CDS	Dt_chr8	9873153	9873996	109	49	4.18909e-28	CotAD_44029	CESA10 [Gossypium hirsutum]	DOWN
CDS	At_chr8	154070	154659	67	23	1.26885e-26	CotAD_33070	conserved hypothetical protein [Ricinus communis]	DOWN
CDS	At_chr9	30693580	30694728	49	13	8.01767e-26	CotAD_34142	cc-nbs-lrr resistance protein [Populus trichocarpa]	DOWN
CDS	Dt_chr6	3929978	3931088	62	21	6.40795e-25	CotAD_11437	unknown [Medicago truncatula]	DOWN
CDS	Dt_chr5	10879973	10880807	109	53	5.55748e-24	CotAD_37711	PREDICTED: uncharacterized protein LOC100261160 [Vitis vinifera]	DOWN
CDS	Dt_chr1	4339861	4340463	73	29	1.16296e-23	CotAD_61490	PREDICTED: UPF0361 protein C3orf37 homolog isoform 1 [Fragaria vesca subsp. vesca]	DOWN
CDS	At_chr5	8379449	8380658	62	22	1.32792e-23	CotAD_34222	predicted protein [Populus trichocarpa]	DOWN
CDS	Dt_chr6	28611279	28611986	59	21	2.37433e-22	CotAD_72410	-	DOWN
CDS	At_chr6	49107861	49108737	83	37	5.6565e-22	CotAD_20048	PREDICTED: uncharacterized protein LOC100794833 [Glycine max]	DOWN
CDS	At_chr7	864548	865912	61	23	1.44149e-21	CotAD_12639	predicted protein [Populus trichocarpa]	DOWN
CDS	Dt_chr6	12655124	12656115	72	30	1.90043e-21	CotAD_13586	-	DOWN
CDS	scaffold26.1	1973508	1974098	64	25	2.26665e-21	CotAD_00793	ATP binding protein, putative [Ricinus communis]	DOWN
CDS	At_chr3	17483726	17485076	76	33	2.27127e-21	CotAD_70077	predicted protein [Populus trichocarpa]	DOWN
CDS	At_chr5	36822173	36823021	82	37	3.64612e-21	CotAD_71115	PREDICTED: uncharacterized protein LOC100255955 [Vitis vinifera]	DOWN
CDS	Dt_chr12	5256525	5257559	59	22	4.27283e-21	CotAD_30561	predicted protein [Populus trichocarpa]	DOWN
CDS	At_chr2	2174392	2175431	58	22	2.50852e-20	CotAD_42042	unnamed protein product [Vitis vinifera]	DOWN
CDS	At_chr9	40915580	40916713	73	32	3.48538e-20	CotAD_55508	ubiquitin conjugating enzyme [Gossypium hirsutum]	DOWN
CDS	Dt_chr9	8021278	8022091	61	24	3.84178e-20	CotAD_41189	Disease resistance protein RGA2, putative [Ricinus communis]	DOWN
CDS	scaffold2118.1	12401	13298	90	44	7.53717e-20	CotAD_40243	-	DOWN
CDS	At_chr9	55046076	55046958	77	35	7.76176e-20	CotAD_12486	hypothetical protein PRUPE_ppa016573mg [Prunus persica]	DOWN
CDS	At_chr9	67226515	67227585	65	27	1.27055e-19	CotAD_30884	Protein bem46, putative [Ricinus communis]	DOWN
CDS	At_chr8	3035221	3036484	57	22	1.4474e-19	CotAD_51137	unnamed protein product [Vitis vinifera]	DOWN
CDS	At_chr6	7551870	7553371	81	38	1.51165e-19	CotAD_48902	PREDICTED: heparanase-like protein 2-like [Glycine max]	DOWN
CDS	Dt_chr3	35245174	35246724	52	19	2.5796e-19	CotAD_58513	predicted protein [Populus trichocarpa]	DOWN
CDS	Dt_chr11	6791080	6792859	85	41	2.63265e-19	CotAD_06474	-	DOWN
CDS	Dt_chr4	6402834	6403913	79	37	4.71164e-19	CotAD_28459	PREDICTED: 26S protease regulatory subunit 8 homolog A-like [Cucumis sativus]	DOWN
CDS	At_chr3	82384536	82385209	62	26	1.2398e-18	CotAD_70749	predicted protein [Populus trichocarpa]	DOWN
CDS	At_chr3	80735562	80736322	68	30	1.6488e-18	CotAD_68834	PREDICTED: glycine--tRNA ligase 2, chloroplastic/mitochondrial-like [Fragaria vesca subsp. vesca]	DOWN
CDS	Dt_chr9	394789	396759	75	35	2.20572e-18	CotAD_41105	hypothetical protein OsJ_03322 [Oryza sativa Japonica Group]	DOWN
CDS	scaffold4222.1	46085	47292	83	41	4.67401e-18	CotAD_73671	PREDICTED: 11S globulin seed storage protein 2 [Vitis vinifera]	DOWN
CDS	scaffold2541.1	186577	188282	80	39	5.35699e-18	CotAD_56989	-	DOWN
CDS	Dt_chr10	16411461	16412359	73	35	4.30626e-17	CotAD_06536	PREDICTED: beta-galactosidase 7-like [Cucumis sativus]	DOWN
CDS	scaffold1931.1	194902	196144	70	33	4.63012e-17	CotAD_55066	hypothetical protein PRUPE_ppa014983mg [Prunus persica]	DOWN
CDS	Dt_chr13	55766197	55767684	77	38	6.96912e-17	CotAD_20948	conserved hypothetical protein [Ricinus communis]	DOWN
CDS	At_chr6	3038598	3039693	67	31	7.4237e-17	CotAD_10995	predicted protein [Populus trichocarpa]	DOWN
CDS	At_chr2	56867119	56867973	65	30	2.32199e-16	CotAD_23334	ankyrin repeat-containing protein, putative [Ricinus communis]	DOWN
CDS	Dt_chr8	52644808	52645926	69	33	2.74824e-16	CotAD_39870	predicted protein [Populus trichocarpa]	DOWN
CDS	At_chr7	4257138	4257902	56	24	3.12382e-16	CotAD_14363	ATP binding protein, putative [Ricinus communis]	DOWN
CDS	At_chr7	3449035	3449725	66	31	4.51777e-16	CotAD_14430	predicted protein [Populus trichocarpa]	DOWN
CDS	Dt_chr1	95538136	95539736	57	25	4.96834e-16	CotAD_73858	RRNA intron-encoded homing endonuclease [Medicago truncatula]	DOWN
CDS	At_chr9	54952568	54953418	71	35	1.04192e-15	CotAD_12479	PREDICTED: uncharacterized protein LOC100854250 [Vitis vinifera]	DOWN
CDS	At_chr11	45599564	45600827	52	22	1.34489e-15	CotAD_34267	-	DOWN
CDS	At_chr3	27545854	27547307	62	29	2.12666e-15	CotAD_59373	unnamed protein product [Vitis vinifera]	DOWN
CDS	scaffold293.1	912278	913484	62	29	2.12666e-15	CotAD_26920	PREDICTED: uncharacterized protein LOC101262394 [Solanum lycopersicum]	DOWN
CDS	scaffold3917.1	16380	17247	62	29	2.12666e-15	CotAD_67246	PREDICTED: uncharacterized protein LOC100254089 [Vitis vinifera]	DOWN
CDS	At_chr5	49574200	49575337	63	30	4.63e-15	CotAD_52921	PREDICTED: uncharacterized protein LOC101291744 [Fragaria vesca subsp. vesca]	DOWN
CDS	scaffold3483.1	45944	46783	63	30	4.63e-15	CotAD_71930	PREDICTED: LOW QUALITY PROTEIN: MLO-like protein 6-like [Glycine max]	DOWN
CDS	At_chr12	71555566	71557481	61	29	9.47493e-15	CotAD_50189	-	DOWN
CDS	Dt_chr11	36811790	36812695	58	27	1.54314e-14	CotAD_55857	-	DOWN
CDS	At_chr12	20278878	20280343	62	30	2.68188e-14	CotAD_49195	glutathione S-transferase [Gossypium hirsutum]	DOWN
CDS	scaffold1142.1	238734	239875	59	28	2.96307e-14	CotAD_32946	ATP binding protein, putative [Ricinus communis]	DOWN
CDS	Dt_chr7	28725490	28726310	56	26	3.12574e-14	CotAD_37036	PREDICTED: dynamin-like protein C-like [Glycine max]	DOWN
CDS	At_chr12	73934042	73935406	57	27	6.89121e-14	CotAD_60383	PREDICTED: glutathione S-transferase U17 isoform 1 [Vitis vinifera]	DOWN
CDS	At_chr3	97485755	97486674	58	28	1.2903e-13	CotAD_55436	PREDICTED: uncharacterized protein LOC100806341 [Glycine max]	DOWN
CDS	Dt_chr11	14534221	14535057	55	26	1.40833e-13	CotAD_50399	PREDICTED: callose synthase 5-like [Cucumis sativus]	DOWN
CDS	Dt_chr1	31125342	31127328	59	29	2.35216e-13	CotAD_74733	predicted protein [Populus trichocarpa]	DOWN
CDS	Dt_chr9	3457326	3458449	53	25	3.27419e-13	CotAD_24294	RecName: Full=(+)-delta-cadinene synthase isozyme XC1; Short=D-cadinene synthase XC1	DOWN
CDS	At_chr12	97347210	97348433	54	26	6.19983e-13	CotAD_74293	PREDICTED: pentatricopeptide repeat-containing protein At4g19191, mitochondrial [Vitis vinifera]	DOWN
CDS	At_chr13	3313795	3314597	53	26	2.66461e-12	CotAD_51037	hypothetical protein PRUPE_ppa018564mg [Prunus persica]	DOWN
CDS	scaffold1227.1	207465	208301	0	209	0	CotAD_34615	PREDICTED: putative E3 ubiquitin-protein ligase XBAT31-like [Glycine max]	UP
CDS	scaffold1227.1	210869	211756	0	75	3.09685e-120	CotAD_34616	PREDICTED: uncharacterized protein LOC100256054 [Vitis vinifera]	UP
CDS	At_chr13	46228976	46229680	31	159	2.78961e-101	CotAD_66289	predicted protein [Populus trichocarpa]	UP
CDS	scaffold1227.1	257121	258638	0	46	7.0737e-74	CotAD_34622	-	UP
CDS	At_chr6	48541505	48542467	20	96	6.64018e-59	CotAD_20076	predicted protein [Populus trichocarpa]	UP
CDS	Dt_chr13	19727572	19729655	31	110	8.40336e-53	CotAD_13962	PREDICTED: uncharacterized protein LOC100267869 [Vitis vinifera]	UP
CDS	scaffold1464.1	242300	242824	17	76	1.16002e-44	CotAD_45602	predicted protein [Populus trichocarpa]	UP
CDS	Dt_chr12	3858482	3859454	28	95	9.05773e-44	CotAD_13751	-	UP
CDS	Dt_chr8	55695726	55697474	15	68	9.85607e-41	CotAD_57857	uncharacterized protein LOC100306170 [Glycine max]	UP
CDS	At_chr7	984132	985465	53	128	1.92476e-37	CotAD_12626	predicted protein [Populus trichocarpa]	UP
CDS	At_chr1	29905547	29906400	56	132	3.35437e-37	CotAD_72184	predicted protein [Populus trichocarpa]	UP
CDS	Dt_chr6	18220236	18221003	23	78	2.31266e-36	CotAD_20257	NAC domain protein, IPR003441 [Populus trichocarpa]	UP
CDS	At_chr10	66166549	66169075	85	172	1.10255e-35	CotAD_57879	PREDICTED: uncharacterized protein LOC101262394 [Solanum lycopersicum]	UP
CDS	Dt_chr4	4663207	4665278	46	112	1.51318e-33	CotAD_73309	hypothetical protein PRUPE_ppa004668mg [Prunus persica]	UP
CDS	Dt_chr5	3759243	3762436	73	151	5.86804e-33	CotAD_30623	-	UP
CDS	At_chr5	50854394	50855161	15	59	8.65928e-32	CotAD_34043	-	UP
CDS	scaffold3231.1	75126	75701	20	67	7.3371e-31	CotAD_58733	unnamed protein product [Vitis vinifera]	UP
CDS	Dt_chr8	6485586	6486588	53	119	9.33813e-31	CotAD_54627	Polyneuridine-aldehyde esterase precursor, putative [Ricinus communis]	UP
CDS	Dt_chr11	49975708	49976947	52	117	1.33952e-30	CotAD_58856	-	UP
CDS	Dt_chr9	43194315	43194868	18	63	1.46814e-30	CotAD_59669	hypothetical protein PRUPE_ppa004502mg [Prunus persica]	UP
CDS	Dt_chr1	57161009	57163720	27	78	3.8071e-30	CotAD_29621	hypothetical protein PRUPE_ppa018564mg [Prunus persica]	UP
CDS	At_chr11	5382677	5386240	70	142	8.35951e-30	CotAD_46479	-	UP
CDS	scaffold2385.1	163104	164257	60	127	2.44518e-29	CotAD_60047	predicted protein [Populus trichocarpa]	UP
CDS	At_chr2	56290395	56291221	53	116	9.50463e-29	CotAD_23311	hypothetical protein PRUPE_ppa018157mg [Prunus persica]	UP
CDS	At_chr12	51927935	51928734	38	93	2.2862e-28	CotAD_19195	PREDICTED: tyrosine-protein kinase Srms-like [Solanum lycopersicum]	UP
CDS	At_chr5	47125741	47126687	26	73	1.47345e-27	CotAD_52172	Lariat debranching enzyme [Medicago truncatula]	UP
CDS	Dt_chr1	82522556	82523563	29	77	7.8614e-27	CotAD_47931	hypothetical protein PRUPE_ppa001211mg [Prunus persica]	UP
CDS	Dt_chr6	16882539	16883101	26	72	1.3067e-26	CotAD_22566	hypothetical protein PRUPE_ppa015023mg [Prunus persica]	UP
CDS	Dt_chr3	39225545	39226999	36	87	3.60581e-26	CotAD_27399	-	UP
CDS	Dt_chr5	45783727	45785369	46	102	3.76123e-26	CotAD_32415	hypothetical protein PRUPE_ppa001623mg [Prunus persica]	UP
CDS	At_chr11	38253345	38254238	38	90	4.5024e-26	CotAD_76688	-	UP
CDS	At_chr7	10761487	10762724	31	79	9.89135e-26	CotAD_14173	ring finger protein, putative [Ricinus communis]	UP
CDS	Dt_chr1	36798482	36799319	31	77	2.9799e-24	CotAD_68608	predicted protein [Populus trichocarpa]	UP
CDS	Dt_chr5	25029247	25030999	51	106	6.20287e-24	CotAD_21714	UDP-glucuronosyltransferase 1-6 [Medicago truncatula]	UP
CDS	At_chr7	2911666	2912856	44	94	1.6004e-22	CotAD_14473	predicted protein [Populus trichocarpa]	UP
CDS	Dt_chr10	19358410	19360238	49	101	1.6814e-22	CotAD_06697	hexokinase [Citrus sinensis]	UP
CDS	scaffold4709.1	35953	37419	47	98	2.82274e-22	CotAD_70652	dihydropyrimidinase, putative [Ricinus communis]	UP
CDS	At_chr9	4075256	4077716	34	79	3.27151e-22	CotAD_30502	Chain A, Crystal Structure Of A Glutathione Transferase Family Member From Ricinus Communis, Target Efi-501866	UP
CDS	Dt_chr9	33434243	33435251	31	74	6.1524e-22	CotAD_22168	predicted protein [Populus trichocarpa]	UP
CDS	At_chr13	25379435	25380472	49	100	7.09645e-22	CotAD_06863	predicted protein [Populus trichocarpa]	UP
CDS	scaffold1346.1	200994	201925	19	55	7.34547e-22	CotAD_41570	NBS-LRR resistance protein RGH1 [Manihot esculenta]	UP
CDS	Dt_chr8	28109065	28110303	48	98	2.19287e-21	CotAD_51317	unnamed protein product [Vitis vinifera]	UP
CDS	scaffold5240.1	1	950	43	91	2.20343e-21	CotAD_75318	cc-nbs-lrr resistance protein [Populus trichocarpa]	UP
CDS	At_chr2	46394168	46394986	31	73	3.153e-21	CotAD_69456	PREDICTED: uncharacterized protein LOC101262394 [Solanum lycopersicum]	UP
CDS	scaffold3076.1	141556	142569	35	79	3.46078e-21	CotAD_76784	-	UP
CDS	scaffold26.1	2107329	2108238	25	63	1.26448e-20	CotAD_00809	conserved hypothetical protein [Ricinus communis]	UP
CDS	Dt_chr9	5229187	5229733	29	69	1.84721e-20	CotAD_21083	predicted protein [Populus trichocarpa]	UP
CDS	At_chr9	85087082	85087828	22	58	2.50852e-20	CotAD_05592	putative hydroxycinnamoyl CoA shikimate/quinate hydroxycinnamoyl transferase [Hibiscus cannabinus]	UP
CDS	scaffold12131.1	12	635	32	73	3.48538e-20	CotAD_76316	PREDICTED: uncharacterized protein LOC101262394 [Solanum lycopersicum]	UP
CDS	scaffold171.1	648369	650185	46	93	4.38037e-20	CotAD_11175	PREDICTED: uncharacterized protein LOC101249447, partial [Solanum lycopersicum]	UP
CDS	scaffold235.1	781415	782060	35	77	7.76176e-20	CotAD_24718	PREDICTED: probable leucine-rich repeat receptor-like serine/threonine-protein kinase At3g14840-like [Vitis vinifera]	UP
CDS	Dt_chr2	47534007	47535266	29	67	4.75023e-19	CotAD_68018	mads box protein, putative [Ricinus communis]	UP
CDS	scaffold476.1	661565	662370	29	67	4.75023e-19	CotAD_55184	conserved hypothetical protein [Ricinus communis]	UP
CDS	At_chr9	65558403	65560001	25	61	5.2268e-19	CotAD_46804	hypothetical protein PRUPE_ppa001242mg [Prunus persica]	UP
CDS	Dt_chr4	6442108	6443585	31	70	5.28266e-19	CotAD_28457	-	UP
CDS	At_chr6	41877346	41878147	27	64	6.56586e-19	CotAD_31960	predicted protein [Populus trichocarpa]	UP
CDS	At_chr13	44338257	44339407	20	53	9.15893e-19	CotAD_67051	-	UP
CDS	At_chr6	9497950	9498730	35	75	2.20572e-18	CotAD_60787	Receptor kinase [Medicago truncatula]	UP
CDS	At_chr5	10179126	10180390	27	63	3.33312e-18	CotAD_45173	-	UP
CDS	At_chr12	43746967	43747907	38	78	1.66188e-17	CotAD_50264	PREDICTED: probable aspartic protease At2g35615-like [Vitis vinifera]	UP
CDS	At_chr2	23496200	23498322	25	59	1.97978e-17	CotAD_55808	-	UP
CDS	At_chr12	30975840	30976723	39	79	2.99464e-17	CotAD_69595	hypothetical protein PRUPE_ppa004241mg [Prunus persica]	UP
CDS	At_chr1	6999659	7000538	26	60	3.21327e-17	CotAD_56808	PREDICTED: TMV resistance protein N-like [Vitis vinifera]	UP
CDS	scaffold3563.1	13104	13933	32	69	3.21473e-17	CotAD_62671	PREDICTED: uncharacterized protein LOC100853223 [Vitis vinifera]	UP
CDS	Dt_chr3	34563143	34564325	37	76	5.15578e-17	CotAD_73448	-	UP
CDS	At_chr1	6204751	6205955	25	58	1.00177e-16	CotAD_62219	predicted protein [Populus trichocarpa]	UP
CDS	At_chr3	24505439	24507226	34	71	1.34124e-16	CotAD_67241	-	UP
CDS	At_chr10	88731656	88732950	22	53	1.85762e-16	CotAD_76193	conserved hypothetical protein [Ricinus communis]	UP
CDS	Dt_chr11	7407389	7408060	28	62	2.31627e-16	CotAD_15562	PREDICTED: UPF0496 protein At3g19330 [Vitis vinifera]	UP
CDS	At_chr5	50313155	50314145	25	57	4.96834e-16	CotAD_51519	hypothetical protein PRUPE_ppa018564mg [Prunus persica]	UP
CDS	At_chr11	63742973	63743589	35	71	1.04192e-15	CotAD_68337	fasciclin-like arabinogalactan protein 14 [Arabidopsis thaliana]	UP
CDS	At_chr10	67021722	67023210	19	47	2.33222e-15	CotAD_32880	-	UP
CDS	At_chr4	71194607	71196358	21	50	3.01268e-15	CotAD_57338	UV excision repair protein [Phaseolus vulgaris]	UP
CDS	scaffold3476.1	58663	59709	25	56	3.30247e-15	CotAD_68532	conserved hypothetical protein [Ricinus communis]	UP
CDS	Dt_chr7	16166578	16167879	32	66	3.69633e-15	CotAD_05262	receptor serine/threonine kinase PR5K [Arabidopsis thaliana]	UP
CDS	At_chr9	83474499	83475502	33	67	5.03248e-15	CotAD_39148	patatin-like protein [Gossypium hirsutum]	UP
CDS	scaffold5589.1	18997	20086	31	63	3.64476e-14	CotAD_75563	serine-threonine protein kinase, plant-type, putative [Ricinus communis]	UP
CDS	At_chr1	92511036	92512178	29	60	4.13329e-14	CotAD_48573	PREDICTED: LOW QUALITY PROTEIN: protein argonaute 4-like [Cucumis sativus]	UP
CDS	Dt_chr11	2421495	2422735	25	53	3.27419e-13	CotAD_48481	predicted protein [Populus trichocarpa]	UP
CDS	At_chr11	90067384	90068314	27	55	1.71076e-12	CotAD_22415	PREDICTED: uncharacterized protein LOC101262394 [Solanum lycopersicum]	UP
CDS	Dt_chr7	24140347	24141299	27	55	1.71076e-12	CotAD_43014	unnamed protein product [Vitis vinifera]	UP
Downstream 2k	scaffold1263.1	293793	294444	96	0	5.9628e-154	CotAD_33846	-	Down
Downstream 2k	scaffold1263.1	107424	108767	79	0	1.47663e-126	CotAD_33822	PREDICTED: ABC transporter B family member 15-like [Fragaria vesca subsp. vesca]	Down
Downstream 2k	scaffold1263.1	130077	131882	72	0	2.02961e-115	CotAD_33825	-	Down
Downstream 2k	scaffold1263.1	15764	17205	65	0	2.78967e-104	CotAD_33810	predicted protein [Populus trichocarpa]	Down
Downstream 2k	scaffold1263.1	150494	151520	62	0	1.82829e-99	CotAD_33826	Transcription factor HBP-1b(c1), putative [Ricinus communis]	Down
Downstream 2k	scaffold1263.1	452730	454563	62	0	1.82829e-99	CotAD_33868	putative p-coumarate 3-hydroxylase [Hibiscus cannabinus]	Down
Downstream 2k	scaffold1263.1	282955	283995	50	0	1.68645e-80	CotAD_33844	PREDICTED: tRNA-splicing endonuclease subunit Sen2-1 [Vitis vinifera]	Down
Downstream 2k	scaffold1263.1	61773	62985	42	0	1.4835e-67	CotAD_33815	PREDICTED: E3 ubiquitin-protein ligase SINAT2 [Vitis vinifera]	Down
Downstream 2k	scaffold1263.1	83970	84782	40	0	1.51912e-64	CotAD_33819	hypothetical protein PRUPE_ppa012214mg [Prunus persica]	Down
Downstream 2k	Dt_chr9	40460140	40460590	82	11	4.04128e-64	CotAD_02554	uncharacterized protein LOC100527330 precursor [Glycine max]	Down
Downstream 2k	scaffold1263.1	80817	81698	39	0	9.72242e-63	CotAD_33818	ZIP transporter [Populus trichocarpa]	Down
Downstream 2k	At_chr13	91146623	91147369	116	32	7.09803e-57	CotAD_33026	PREDICTED: cyclin-D3-2-like [Vitis vinifera]	Down
Downstream 2k	Dt_chr8	55275583	55276522	150	53	3.94118e-55	CotAD_60145	predicted protein [Populus trichocarpa]	Down
Downstream 2k	At_chr11	7305965	7306481	91	21	3.86933e-52	CotAD_19804	predicted protein [Populus trichocarpa]	Down
Downstream 2k	scaffold1142.1	289782	290612	61	9	2.29822e-46	CotAD_32955	PREDICTED: uncharacterized protein LOC100249371 [Vitis vinifera]	Down
Downstream 2k	Dt_chr9	57581916	57582503	148	59	6.21958e-46	CotAD_09722	predicted protein [Populus trichocarpa]	Down
Downstream 2k	scaffold3112.1	135133	135588	76	17	7.51106e-45	CotAD_75137	-	Down
Downstream 2k	scaffold3636.1	15667	16347	92	26	2.33646e-44	CotAD_72602	predicted protein [Populus trichocarpa]	Down
Downstream 2k	Dt_chr1	43084374	43085155	104	33	2.57369e-44	CotAD_10415	predicted protein [Populus trichocarpa]	Down
Downstream 2k	At_chr8	11189263	11189897	111	37	2.57375e-44	CotAD_31881	conserved hypothetical protein [Ricinus communis]	Down
Downstream 2k	At_chr13	24360330	24360981	73	16	5.10435e-44	CotAD_06755	conserved hypothetical protein [Ricinus communis]	Down
Downstream 2k	At_chr9	58865978	58866770	118	42	2.1304e-43	CotAD_28569	-	Down
Downstream 2k	Dt_chr9	62739760	62740418	83	22	1.03972e-42	CotAD_18537	PREDICTED: transcription factor FER-LIKE IRON DEFICIENCY-INDUCED TRANSCRIPTION FACTOR [Vitis vinifera]	Down
Downstream 2k	Dt_chr12	799303	799768	88	25	3.15592e-42	CotAD_66625	hypothetical protein PRUPE_ppa018564mg [Prunus persica]	Down
Downstream 2k	At_chr11	65479562	65480260	63	12	7.8238e-42	CotAD_55684	PREDICTED: uncharacterized protein LOC101310559 [Fragaria vesca subsp. vesca]	Down
Downstream 2k	At_chr5	11503287	11503866	91	27	1.19142e-41	CotAD_66093	21 kDa protein precursor, putative [Ricinus communis]	Down
Downstream 2k	At_chr12	66818810	66819362	96	30	1.49652e-41	CotAD_73502	hypothetical protein PhapfoPp091 [Phalaenopsis aphrodite subsp. formosana]	Down
Downstream 2k	Dt_chr10	46990766	46991366	163	73	2.76394e-41	CotAD_41293	hypothetical protein PRUPE_ppa017601mg [Prunus persica]	Down
Downstream 2k	Dt_chr5	17577707	17578418	163	73	2.76394e-41	CotAD_02240	60S ribosomal protein L14, putative [Ricinus communis]	Down
Downstream 2k	At_chr6	51713449	51714416	78	20	3.93051e-41	CotAD_17126	unnamed protein product [Vitis vinifera]	Down
Downstream 2k	Dt_chr6	43149857	43150456	78	20	3.93051e-41	CotAD_51490	Protein kinase APK1B, chloroplast precursor, putative [Ricinus communis]	Down
Downstream 2k	Dt_chr3	8569525	8570088	85	24	5.64816e-41	CotAD_30307	-	Down
Downstream 2k	scaffold304.1	902474	903087	143	60	7.58249e-41	CotAD_15356	PREDICTED: uncharacterized protein LOC101209217 [Cucumis sativus]	Down
Downstream 2k	scaffold26.1	3025811	3026691	128	51	6.83667e-40	CotAD_00938	ARF GTPase activator, putative [Ricinus communis]	Down
Downstream 2k	Dt_chr7	37151173	37151936	57	10	1.44262e-39	CotAD_24242	predicted protein [Populus trichocarpa]	Down
Downstream 2k	Dt_chr5	6867829	6868455	164	76	4.81186e-39	CotAD_03059	conserved hypothetical protein [Ricinus communis]	Down
Downstream 2k	At_chr9	59551652	59552325	63	14	1.22801e-37	CotAD_28512	PREDICTED: histone deacetylase 14 [Vitis vinifera]	Down
Downstream 2k	At_chr2	4970692	4971235	93	31	1.71465e-37	CotAD_28795	white-brown-complex ABC transporter family [Populus trichocarpa]	Down
Downstream 2k	At_chr6	30492772	30493552	79	23	3.13189e-37	CotAD_67548	Protein regulator of cytokinesis, putative [Ricinus communis]	Down
Downstream 2k	Dt_chr4	6566160	6566802	68	17	7.55607e-37	CotAD_28451	PREDICTED: uncharacterized protein LOC100256054 [Vitis vinifera]	Down
Downstream 2k	At_chr12	51179411	51180200	64	15	8.88206e-37	CotAD_19108	-	Down
Downstream 2k	Dt_chr6	21540848	21541744	83	26	2.99331e-36	CotAD_18135	PREDICTED: probable inorganic phosphate transporter 1-7-like [Vitis vinifera]	Down
Downstream 2k	Dt_chr5	13981582	13982437	69	18	4.38624e-36	CotAD_04234	predicted protein [Populus trichocarpa]	Down
Downstream 2k	At_chr13	81755408	81756013	61	14	1.4561e-35	CotAD_74065	-	Down
Downstream 2k	Dt_chr2	28994354	28995038	77	23	1.69166e-35	CotAD_55215	1-acyl-sn-glycerol-3-phosphate acyltransferase [Ricinus communis]	Down
Downstream 2k	At_chr9	83705513	83705959	82	26	3.06438e-35	CotAD_05782	Root phototropism protein, putative [Ricinus communis]	Down
Downstream 2k	Dt_chr5	883798	884696	82	26	3.06438e-35	CotAD_53720	predicted protein [Populus trichocarpa]	Down
Downstream 2k	Dt_chr10	5684259	5685132	105	40	3.48243e-35	CotAD_54728	putative serine-threonine kinase [Gossypioides kirkii]	Down
Downstream 2k	At_chr4	82497904	82498558	64	16	4.87625e-35	CotAD_54979	conserved hypothetical protein [Ricinus communis]	Down
Downstream 2k	scaffold304.1	246867	247501	145	67	9.70335e-35	CotAD_15273	PREDICTED: PP2A regulatory subunit TAP46 [Vitis vinifera]	Down
Downstream 2k	Dt_chr5	13947445	13948803	133	59	9.98559e-35	CotAD_04228	PREDICTED: histone H3.2-like [Fragaria vesca subsp. vesca]	Down
Downstream 2k	scaffold190.1	808464	809133	58	13	1.02153e-34	CotAD_08339	predicted protein [Populus trichocarpa]	Down
Downstream 2k	scaffold2010.1	287749	288319	101	38	1.24056e-34	CotAD_58590	unknown [Populus trichocarpa]	Down
Downstream 2k	At_chr7	5479060	5480359	88	30	1.89988e-34	CotAD_37232	hypothetical protein PRUPE_ppa001688mg [Prunus persica]	Down
Downstream 2k	At_chr6	47168496	47169471	52	10	3.00709e-34	CotAD_44591	predicted protein [Populus trichocarpa]	Down
Downstream 2k	Dt_chr3	6961219	6962361	99	37	3.66425e-34	CotAD_30360	nucleic acid binding protein, putative [Ricinus communis]	Down
Downstream 2k	scaffold2644.1	14853	15607	57	13	9.00213e-34	CotAD_66116	predicted protein [Populus trichocarpa]	Down
Downstream 2k	At_chr6	55841758	55842779	75	23	1.30174e-33	CotAD_18918	unnamed protein product [Vitis vinifera]	Down
Downstream 2k	Dt_chr8	32797675	32798229	68	19	1.41518e-33	CotAD_27052	ATP binding protein, putative [Ricinus communis]	Down
Downstream 2k	Dt_chr3	5315275	5315917	71	21	5.55216e-33	CotAD_49067	MYB domain class transcription factor [Malus x domestica]	Down
Downstream 2k	Dt_chr12	8241528	8242295	153	75	1.45456e-32	CotAD_20833	ATP binding protein, putative [Ricinus communis]	Down
Downstream 2k	Dt_chr11	4898930	4899581	124	55	2.03507e-32	CotAD_06328	secretory laccase [Gossypium arboreum]	Down
Downstream 2k	scaffold3123.1	153200	154100	95	36	2.10315e-32	CotAD_51181	PREDICTED: ABC transporter B family member 13-like [Vitis vinifera]	Down
Downstream 2k	At_chr6	39811388	39812300	87	31	2.42399e-32	CotAD_39357	hypothetical protein PRUPE_ppa010423mg [Prunus persica]	Down
Downstream 2k	At_chr1	62258992	62259543	65	18	2.53063e-32	CotAD_72543	hypothetical protein PRUPE_ppa001992mg [Prunus persica]	Down
Downstream 2k	Dt_chr4	30331203	30331763	121	53	2.96668e-32	CotAD_52868	hypothetical protein PRUPE_ppa018804mg [Prunus persica]	Down
Downstream 2k	Dt_chr13	10156458	10157136	112	47	3.05548e-32	CotAD_58780	hypothetical protein PRUPE_ppa012885mg [Prunus persica]	Down
Downstream 2k	scaffold3221.1	60461	61373	61	16	4.03353e-32	CotAD_69373	predicted protein [Populus trichocarpa]	Down
Downstream 2k	At_chr9	89988304	89989182	70	21	4.03799e-32	CotAD_64884	-	Down
Downstream 2k	At_chr9	68376566	68377152	80	27	6.35484e-32	CotAD_69489	sulfur E2 [Arabidopsis thaliana]	Down
Downstream 2k	At_chr13	21945490	21946199	59	15	8.65928e-32	CotAD_29675	PREDICTED: tyrosine/DOPA decarboxylase 2-like [Vitis vinifera]	Down
Downstream 2k	Dt_chr3	19960631	19961084	99	39	8.66316e-32	CotAD_37584	hypothetical protein PRUPE_ppa000285mg [Prunus persica]	Down
Downstream 2k	Dt_chr1	42837131	42837630	78	26	9.37254e-32	CotAD_10432	PREDICTED: lactation elevated protein 1 [Vitis vinifera]	Down
Downstream 2k	At_chr11	71458514	71459087	108	45	1.26778e-31	CotAD_45416	hypothetical protein PRUPE_ppa018564mg [Prunus persica]	Down
Downstream 2k	Dt_chr9	53598468	53599020	108	45	1.26778e-31	CotAD_31319	PREDICTED: mitotic checkpoint protein bub3-like [Fragaria vesca subsp. vesca]	Down
Downstream 2k	Dt_chr9	68580434	68581340	104	43	5.1965e-31	CotAD_50461	PREDICTED: NADP-dependent alkenal double bond reductase P1-like [Fragaria vesca subsp. vesca]	Down
Downstream 2k	Dt_chr8	44972781	44973723	122	55	6.22062e-31	CotAD_22057	alpha-glucosidase, putative [Ricinus communis]	Down
Downstream 2k	Dt_chr7	6090198	6091050	107	45	6.53241e-31	CotAD_03729	PREDICTED: phospholipase A1-IIbeta-like [Fragaria vesca subsp. vesca]	Down
Downstream 2k	At_chr12	89219346	89219889	82	29	6.81606e-31	CotAD_68954	PREDICTED: transcription factor MYB1R1-like [Solanum lycopersicum]	Down
Downstream 2k	Dt_chr5	25971780	25972570	93	36	6.90593e-31	CotAD_21650	catalytic, putative [Ricinus communis]	Down
Downstream 2k	At_chr2	29778740	29779479	63	18	1.46814e-30	CotAD_38995	ATP synthase subunit beta vacuolar, putative [Ricinus communis]	Down
Downstream 2k	Dt_chr9	41461867	41462404	63	18	1.46814e-30	CotAD_02702	predicted protein [Populus trichocarpa]	Down
Downstream 2k	Dt_chr11	53342855	53343488	75	25	1.69629e-30	CotAD_47497	unnamed protein product [Vitis vinifera]	Down
Downstream 2k	Dt_chr1	38041112	38042195	91	35	2.06668e-30	CotAD_09188	hypothetical protein PRUPE_ppa008107mg [Prunus persica]	Down
Downstream 2k	Dt_chr8	1903612	1904407	124	57	2.91764e-30	CotAD_27754	predicted protein [Populus trichocarpa]	Down
Downstream 2k	Dt_chr6	24876347	24876891	115	51	4.1581e-30	CotAD_39379	-	Down
Downstream 2k	Dt_chr9	899872	900924	125	58	5.75549e-30	CotAD_47173	-	Down
Downstream 2k	Dt_chr5	63698520	63699433	64	19	6.68045e-30	CotAD_37915	predicted protein [Populus trichocarpa]	Down
Downstream 2k	scaffold2312.1	169357	170253	107	46	7.49419e-30	CotAD_47431	hypothetical protein PRUPE_ppa004911mg [Prunus persica]	Down
Downstream 2k	Dt_chr7	36457916	36458460	66	20	7.83936e-30	CotAD_24180	PREDICTED: uncharacterized protein LOC101257463 [Solanum lycopersicum]	Down
Downstream 2k	Dt_chr11	40387013	40387860	55	14	1.22596e-29	CotAD_61567	copper binding protein 5 [Gossypium hirsutum]	Down
Downstream 2k	Dt_chr9	5897847	5898653	62	18	1.64301e-29	CotAD_21140	hypothetical protein PRUPE_ppa003065mg [Prunus persica]	Down
Downstream 2k	At_chr8	44614710	44615261	67	21	2.14475e-29	CotAD_46785	predicted protein [Populus trichocarpa]	Down
Downstream 2k	Dt_chr1	82588958	82589939	82	30	2.2679e-29	CotAD_47927	PREDICTED: uncharacterized protein LOC100267059 [Vitis vinifera]	Down
Downstream 2k	At_chr12	65609301	65610169	108	47	2.65624e-29	CotAD_43102	hypothetical protein PRUPE_ppa000090mg [Prunus persica]	Down
Downstream 2k	Dt_chr9	40655177	40655933	70	23	3.04614e-29	CotAD_02588	predicted protein [Populus trichocarpa]	Down
Downstream 2k	At_chr9	43825185	43825960	94	38	4.27681e-29	CotAD_44522	EG [Gossypium hirsutum]	Down
Downstream 2k	Dt_chr11	2043048	2043765	65	20	5.57193e-29	CotAD_50332	histidine phosphotransfer protein [Populus x canadensis]	Down
Downstream 2k	Dt_chr11	1285203	1286228	73	25	7.21095e-29	CotAD_38162	-	Down
Downstream 2k	At_chr4	37956197	37956822	132	64	7.7582e-29	CotAD_04757	PREDICTED: anaphase-promoting complex subunit 11-like isoform 2 [Fragaria vesca subsp. vesca]	Down
Downstream 2k	At_chr5	8358256	8358888	110	49	8.82995e-29	CotAD_34219	electron transporter, putative [Ricinus communis]	Down
Downstream 2k	Dt_chr2	49650026	49650823	52	13	9.6995e-29	CotAD_28290	hypothetical protein PRUPE_ppa010844mg [Prunus persica]	Down
Downstream 2k	Dt_chr7	10247984	10249041	95	39	1.04245e-28	CotAD_55274	predicted protein [Populus trichocarpa]	Down
Downstream 2k	Dt_chr9	9692785	9693514	126	60	1.06704e-28	CotAD_44006	-	Down
Downstream 2k	scaffold149.1	330862	331746	76	27	1.49696e-28	CotAD_25380	predicted protein [Populus trichocarpa]	Down
Downstream 2k	Dt_chr9	58965408	58966119	90	36	1.67775e-28	CotAD_01713	PREDICTED: uncharacterized protein LOC101216182 [Cucumis sativus]	Down
Downstream 2k	At_chr7	5646144	5646776	74	26	2.35689e-28	CotAD_37257	histidine kinase 1 plant, putative [Ricinus communis]	Down
Downstream 2k	scaffold149.1	684445	685106	108	48	2.74281e-28	CotAD_25406	conserved hypothetical protein [Ricinus communis]	Down
Downstream 2k	At_chr5	13653368	13653914	69	23	2.96957e-28	CotAD_69331	PREDICTED: uncharacterized protein LOC101262394 [Solanum lycopersicum]	Down
Downstream 2k	Dt_chr6	41182352	41182942	64	20	3.91278e-28	CotAD_13288	PREDICTED: apoptosis-enhancing nuclease-like [Vitis vinifera]	Down
Downstream 2k	Dt_chr2	9795300	9796126	88	35	5.09198e-28	CotAD_53251	PREDICTED: kinesin-4-like [Vitis vinifera]	Down
Downstream 2k	Dt_chr1	95742906	95744131	55	15	5.36402e-28	CotAD_46734	-	Down
Downstream 2k	Dt_chr8	11351634	11352692	67	22	5.53905e-28	CotAD_44062	gaiacol peroxidase [Gossypium hirsutum]	Down
Downstream 2k	At_chr11	1928764	1929464	122	58	6.72445e-28	CotAD_21392	hypothetical protein PRUPE_ppa001652mg [Prunus persica]	Down
Downstream 2k	scaffold3851.1	6359	7365	91	37	6.99257e-28	CotAD_70618	uncharacterized protein LOC100306271 precursor [Glycine max]	Down
Downstream 2k	Dt_chr1	24521794	24522343	116	54	8.53606e-28	CotAD_51389	hypothetical protein PRUPE_ppa009309mg [Prunus persica]	Down
Downstream 2k	At_chr8	42942896	42943655	73	26	1.47345e-27	CotAD_12963	-	Down
Downstream 2k	scaffold1821.1	45046	45963	63	20	2.71358e-27	CotAD_65508	-	Down
Downstream 2k	At_chr12	59431823	59432711	54	15	4.16219e-27	CotAD_37219	PREDICTED: probable LRR receptor-like serine/threonine-protein kinase At4g36180-like [Vitis vinifera]	Down
Downstream 2k	scaffold1521.1	259183	260150	71	25	4.21444e-27	CotAD_44469	hypothetical protein PRUPE_ppa022599mg [Prunus persica]	Down
Downstream 2k	scaffold377.1	664520	665180	71	25	4.21444e-27	CotAD_18245	protein phosphatase 2c, putative [Ricinus communis]	Down
Downstream 2k	scaffold5754.1	5568	6212	74	27	8.02583e-27	CotAD_76679	PREDICTED: LOB domain-containing protein 15 [Vitis vinifera]	Down
Downstream 2k	At_chr13	25508860	25509617	59	18	9.46426e-27	CotAD_06879	uncharacterized protein LOC100806290 precursor [Glycine max]	Down
Downstream 2k	scaffold178.1	1030751	1031676	64	21	1.008e-26	CotAD_27253	22.7 kDa class IV heat shock protein [Medicago truncatula]	Down
Downstream 2k	Dt_chr2	48969062	48969835	117	56	1.37269e-26	CotAD_28260	putative leucine zipper protein [Gossypium hirsutum]	Down
Downstream 2k	At_chr9	84043231	84044044	98	43	1.66516e-26	CotAD_05726	predicted protein [Populus trichocarpa]	Down
Downstream 2k	At_chr9	11116451	11117209	121	59	2.28043e-26	CotAD_58438	PREDICTED: protein IQ-DOMAIN 1-like [Vitis vinifera]	Down
Downstream 2k	Dt_chr1	42535395	42536808	60	19	2.56999e-26	CotAD_10452	PREDICTED: trafficking protein particle complex subunit 9-like isoform 2 [Vitis vinifera]	Down
Downstream 2k	Dt_chr9	49703805	49704309	89	37	2.69647e-26	CotAD_55713	-	Down
Downstream 2k	scaffold304.1	999485	1000345	89	37	2.69647e-26	CotAD_15364	predicted protein [Populus trichocarpa]	Down
Downstream 2k	Dt_chr1	93432794	93433285	65	22	3.53755e-26	CotAD_54361	unnamed protein product [Vitis vinifera]	Down
Downstream 2k	At_chr10	33124161	33125061	87	36	3.60581e-26	CotAD_61037	conserved hypothetical protein [Ricinus communis]	Down
Downstream 2k	Dt_chr9	66628706	66629293	78	30	3.75006e-26	CotAD_00380	PREDICTED: cleavage and polyadenylation specificity factor subunit 5-like [Vitis vinifera]	Down
Downstream 2k	Dt_chr8	23804175	23804990	115	55	4.25237e-26	CotAD_11769	SAUR family protein [Populus trichocarpa]	Down
Downstream 2k	Dt_chr1	83256275	83257085	90	38	4.5024e-26	CotAD_68228	unnamed protein product [Vitis vinifera]	Down
Downstream 2k	At_chr11	63484225	63484874	103	47	8.81745e-26	CotAD_38644	PREDICTED: alanine aminotransferase 2 [Vitis vinifera]	Down
Downstream 2k	At_chr4	37677795	37678380	85	35	1.10724e-25	CotAD_04719	calmodulin [Glycine max]	Down
Downstream 2k	At_chr4	21252366	21252990	80	32	1.79853e-25	CotAD_68428	PREDICTED: probable membrane-associated kinase regulator 5-like [Fragaria vesca subsp. vesca]	Down
Downstream 2k	At_chr1	82416252	82417007	83	34	2.43532e-25	CotAD_59715	GA2ox3 [Gossypium hirsutum]	Down
Downstream 2k	Dt_chr9	55817374	55818208	89	38	3.15807e-25	CotAD_25672	chloroplast chlorophyll A-B binding protein [Gossypium hirsutum]	Down
Downstream 2k	At_chr11	21386540	21387445	75	29	3.70828e-25	CotAD_53222	MdFBX13 [Malus x domestica]	Down
Downstream 2k	At_chr4	23362609	23363520	75	29	3.70828e-25	CotAD_55725	phospholipase D delta isoform 1a [Gossypium hirsutum]	Down
Downstream 2k	At_chr8	78175912	78177022	75	29	3.70828e-25	CotAD_04328	caffeoyl-CoA-O-methyltransferase [Gossypium hirsutum]	Down
Downstream 2k	Dt_chr5	14936500	14937496	119	59	3.94996e-25	CotAD_44951	hypothetical protein VITISV_021624 [Vitis vinifera]	Down
Downstream 2k	Dt_chr8	31701705	31702535	67	24	4.66582e-25	CotAD_27111	Ocs element-binding factor, putative [Ricinus communis]	Down
Downstream 2k	Dt_chr2	10087708	10088278	70	26	4.75739e-25	CotAD_39061	Nitrogen fixation protein nifU, putative [Ricinus communis]	Down
Downstream 2k	At_chr10	6145811	6146321	78	31	5.46652e-25	CotAD_69511	hypothetical protein PRUPE_ppa011722mg [Prunus persica]	Down
Downstream 2k	At_chr8	1123888	1124592	78	31	5.46652e-25	CotAD_33120	conserved hypothetical protein [Ricinus communis]	Down
Downstream 2k	At_chr13	16665861	16666690	62	21	6.40795e-25	CotAD_28130	ATP binding protein, putative [Ricinus communis]	Down
Downstream 2k	At_chr5	14376034	14376838	62	21	6.40795e-25	CotAD_59786	predicted protein [Populus trichocarpa]	Down
Downstream 2k	At_chr3	65713458	65714331	106	50	7.58174e-25	CotAD_76049	conserved hypothetical protein [Ricinus communis]	Down
Downstream 2k	Dt_chr9	56940841	56941563	60	20	1.21977e-24	CotAD_09797	glutaredoxin, grx, putative [Ricinus communis]	Down
Downstream 2k	scaffold304.1	117990	118793	97	44	1.25034e-24	CotAD_15261	unnamed protein product [Vitis vinifera]	Down
Downstream 2k	Dt_chr1	30975905	30976740	79	32	1.36675e-24	CotAD_34570	low molecular weight heat shock protein [Gossypium hirsutum]	Down
Downstream 2k	At_chr5	172625	173223	68	25	1.39684e-24	CotAD_64835	SAUR family protein [Populus trichocarpa]	Down
Downstream 2k	scaffold190.1	1165109	1166219	82	34	1.78378e-24	CotAD_08380	PREDICTED: coatomer subunit gamma-2-like [Vitis vinifera]	Down
Downstream 2k	At_chr9	41369350	41370686	74	29	2.09145e-24	CotAD_03478	hypothetical protein PRUPE_ppa017515mg [Prunus persica]	Down
Downstream 2k	Dt_chr5	32584332	32585368	74	29	2.09145e-24	CotAD_24650	unnamed protein product [Vitis vinifera]	Down
Downstream 2k	Dt_chr13	29472890	29473483	80	33	2.3767e-24	CotAD_17914	hypothetical protein PRUPE_ppa003472mg [Prunus persica]	Down
Downstream 2k	Dt_chr5	17316519	17317823	83	35	2.99028e-24	CotAD_02272	PREDICTED: protein MID1-COMPLEMENTING ACTIVITY 1-like [Vitis vinifera]	Down
Downstream 2k	Dt_chr5	48308583	48309061	92	41	3.73403e-24	CotAD_36394	unnamed protein product [Vitis vinifera]	Down
Downstream 2k	Dt_chr1	42513174	42514055	61	21	4.13632e-24	CotAD_10455	hypothetical protein 20 [Hevea brasiliensis]	Down
Downstream 2k	Dt_chr7	28880249	28880965	64	23	4.61177e-24	CotAD_37044	predicted protein [Populus trichocarpa]	Down
Downstream 2k	At_chr11	67500996	67503300	56	18	4.76713e-24	CotAD_21265	deoxyhemigossypol-6-O-methyltransferase [Gossypium hirsutum]	Down
Downstream 2k	At_chr10	66162417	66163358	93	42	5.66999e-24	CotAD_57878	PREDICTED: uncharacterized protein LOC100249926 [Vitis vinifera]	Down
Downstream 2k	At_chr1	7968191	7968813	72	28	6.30869e-24	CotAD_53196	PREDICTED: sucrose nonfermenting 4-like protein-like isoform 2 [Vitis vinifera]	Down
Downstream 2k	Dt_chr10	6617435	6617930	72	28	6.30869e-24	CotAD_01001	lipid binding protein, putative [Ricinus communis]	Down
Downstream 2k	Dt_chr1	33899237	33900377	67	25	8.31735e-24	CotAD_36153	predicted protein [Populus trichocarpa]	Down
Downstream 2k	scaffold1805.1	168955	169850	90	40	8.50322e-24	CotAD_50612	predicted protein [Populus trichocarpa]	Down
Downstream 2k	Dt_chr9	64264182	64264881	107	52	1.14189e-23	CotAD_00057	ADP-ribosylation factor 3 [Arabidopsis thaliana]	Down
Downstream 2k	At_chr13	24151920	24152813	62	22	1.32792e-23	CotAD_06727	PREDICTED: E3 ubiquitin-protein ligase ATL42 [Vitis vinifera]	Down
Downstream 2k	scaffold269.1	190214	190845	88	39	1.66623e-23	CotAD_39178	predicted protein [Populus trichocarpa]	Down
Downstream 2k	At_chr12	52791052	52791630	91	41	1.76562e-23	CotAD_34670	PREDICTED: sugar transporter ERD6-like 16-like [Vitis vinifera]	Down
Downstream 2k	Dt_chr9	50444503	50445150	91	41	1.76562e-23	CotAD_18324	hypothetical protein PRUPE_ppa007234mg [Prunus persica]	Down
Downstream 2k	scaffold149.1	1382319	1383136	68	26	2.32525e-23	CotAD_25425	putative protein [Arabidopsis thaliana]	Down
Downstream 2k	Dt_chr9	62667412	62668322	85	37	2.41837e-23	CotAD_18526	PREDICTED: uncharacterized protein LOC100241532 [Vitis vinifera]	Down
Downstream 2k	At_chr10	33473382	33473913	65	24	2.45269e-23	CotAD_47269	PREDICTED: cytochrome P450 71D11-like [Fragaria vesca subsp. vesca]	Down
Downstream 2k	At_chr13	35010062	35010709	60	21	2.63093e-23	CotAD_59336	PREDICTED: WD repeat domain phosphoinositide-interacting protein 3-like [Glycine max]	Down
Downstream 2k	At_chr13	72293293	72294261	60	21	2.63093e-23	CotAD_70700	-	Down
Downstream 2k	At_chr3	48499958	48500650	60	21	2.63093e-23	CotAD_72314	hypothetical protein PRUPE_ppa012199mg [Prunus persica]	Down
Downstream 2k	Dt_chr10	19894679	19895885	63	23	2.8242e-23	CotAD_23864	Alpha-1,4-glucan-protein synthase [UDP-forming], putative [Ricinus communis]	Down
Downstream 2k	scaffold2568.1	86874	87751	55	18	3.23297e-23	CotAD_49495	predicted protein [Populus trichocarpa]	Down
Downstream 2k	At_chr13	24428086	24429082	95	44	3.56504e-23	CotAD_06764	-	Down
Downstream 2k	At_chr4	37950674	37952160	92	42	3.5917e-23	CotAD_04756	hypothetical protein PRUPE_ppa005243mg [Prunus persica]	Down
Downstream 2k	Dt_chr2	5886539	5887223	77	32	3.83938e-23	CotAD_44071	PREDICTED: protein arginine N-methyltransferase 1.1-like [Vitis vinifera]	Down
Downstream 2k	Dt_chr8	45091268	45092140	89	40	5.4994e-23	CotAD_22052	predicted protein [Populus trichocarpa]	Down
Downstream 2k	At_chr7	11383382	11384523	99	47	6.51427e-23	CotAD_17484	conserved hypothetical protein [Ricinus communis]	Down
Downstream 2k	At_chr1	72132683	72133316	58	20	7.46892e-23	CotAD_67111	unnamed protein product [Vitis vinifera]	Down
Downstream 2k	At_chr11	19197965	19199220	58	20	7.46892e-23	CotAD_63465	transferase, transferring glycosyl groups, putative [Ricinus communis]	Down
Downstream 2k	Dt_chr11	1635917	1636883	87	39	7.96185e-23	CotAD_38190	PREDICTED: uncharacterized protein At3g15000, mitochondrial [Vitis vinifera]	Down
Downstream 2k	Dt_chr1	40475985	40476572	61	22	8.2093e-23	CotAD_73921	PREDICTED: uncharacterized protein LOC101297429 [Fragaria vesca subsp. vesca]	Down
Downstream 2k	Dt_chr9	40275167	40275939	90	41	8.23639e-23	CotAD_02542	unnamed protein product [Vitis vinifera]	Down
Downstream 2k	Dt_chr10	23723570	23724692	78	33	8.93463e-23	CotAD_26226	hypothetical protein VITISV_038549 [Vitis vinifera]	Down
Downstream 2k	Dt_chr9	63177995	63178913	78	33	8.93463e-23	CotAD_42418	-	Down
Downstream 2k	Dt_chr7	7489037	7489759	72	29	8.94012e-23	CotAD_03908	TCP domain-like protein I [Gossypium barbadense]	Down
Downstream 2k	Dt_chr8	23141819	23142483	69	27	1.06827e-22	CotAD_11719	hypothetical protein PRUPE_ppa007473mg [Prunus persica]	Down
Downstream 2k	Dt_chr4	26055193	26056569	84	37	1.17799e-22	CotAD_61046	PREDICTED: probable xyloglucan endotransglucosylase/hydrolase protein 23-like [Vitis vinifera]	Down
Downstream 2k	Dt_chr5	15949197	15949741	91	42	1.64787e-22	CotAD_02436	predicted protein [Populus trichocarpa]	Down
Downstream 2k	At_chr2	35804295	35805103	76	32	1.99129e-22	CotAD_72017	hypothetical protein ARALYDRAFT_487340 [Arabidopsis lyrata subsp. lyrata]	Down
Downstream 2k	Dt_chr6	4953663	4954253	62	23	2.43554e-22	CotAD_11293	Protein MYG1, putative [Ricinus communis]	Down
Downstream 2k	scaffold3364.1	64843	65660	62	23	2.43554e-22	CotAD_69748	PREDICTED: ras-related protein RABA1f-like [Solanum lycopersicum]	Down
Downstream 2k	Dt_chr2	39728373	39728940	88	40	2.56639e-22	CotAD_37997	predicted protein [Populus trichocarpa]	Down
Downstream 2k	Dt_chr9	31854280	31854843	88	40	2.56639e-22	CotAD_22088	PREDICTED: putative receptor-like protein kinase At3g47110-like [Vitis vinifera]	Down
Downstream 2k	At_chr1	18232272	18233140	86	39	3.75147e-22	CotAD_73433	PREDICTED: uncharacterized protein At3g49140 [Vitis vinifera]	Down
Downstream 2k	Dt_chr10	882013	882564	65	25	3.99739e-22	CotAD_22882	conserved hypothetical protein [Ricinus communis]	Down
Downstream 2k	Dt_chr9	51237480	51238280	103	51	6.15315e-22	CotAD_18409	PREDICTED: G-type lectin S-receptor-like serine/threonine-protein kinase RLK1-like [Vitis vinifera]	Down
Downstream 2k	Dt_chr11	25172192	25173160	63	24	8.44169e-22	CotAD_36239	hypothetical protein POPTRDRAFT_572918 [Populus trichocarpa]	Down
Downstream 2k	Dt_chr9	60221227	60222259	63	24	8.44169e-22	CotAD_01562	predicted protein [Populus trichocarpa]	Down
Downstream 2k	Dt_chr3	4009808	4010346	66	26	1.05707e-21	CotAD_49095	-	Down
Downstream 2k	Dt_chr13	22240832	22241712	81	36	1.11076e-21	CotAD_06226	PREDICTED: uncharacterized protein LOC101258676 [Solanum lycopersicum]	Down
Downstream 2k	Dt_chr11	24646109	24647149	75	32	1.40733e-21	CotAD_36215	-	Down
Downstream 2k	At_chr7	864548	865912	61	23	1.44149e-21	CotAD_12640	PREDICTED: E3 ubiquitin protein ligase DRIP2 [Vitis vinifera]	Down
Downstream 2k	Dt_chr6	5594104	5595274	61	23	1.44149e-21	CotAD_23599	Glucan endo-1,3-beta-glucosidase precursor, putative [Ricinus communis]	Down
Downstream 2k	At_chr9	84617414	84618088	69	28	1.47528e-21	CotAD_05647	PREDICTED: GDSL esterase/lipase At5g45670-like isoform 2 [Solanum lycopersicum]	Down
Downstream 2k	Dt_chr13	55321189	55321993	69	28	1.47528e-21	CotAD_21006	predicted protein [Populus trichocarpa]	Down
Downstream 2k	scaffold2005.1	478598	479300	69	28	1.47528e-21	CotAD_40127	PREDICTED: coiled-coil domain-containing protein 93 [Vitis vinifera]	Down
Downstream 2k	scaffold326.1	1147308	1148447	69	28	1.47528e-21	CotAD_23225	predicted protein [Populus trichocarpa]	Down
Downstream 2k	Dt_chr6	12655124	12656115	72	30	1.90043e-21	CotAD_13587	predicted protein [Populus trichocarpa]	Down
Downstream 2k	scaffold26.1	1472605	1473131	72	30	1.90043e-21	CotAD_00729	hypothetical protein PRUPE_ppa012223mg [Prunus persica]	Down
Downstream 2k	At_chr5	40180210	40180925	64	25	2.26665e-21	CotAD_71689	PREDICTED: AP-1 complex subunit mu-1-I-like [Glycine max]	Down
Downstream 2k	Dt_chr6	14712227	14713141	64	25	2.26665e-21	CotAD_38079	Vacuolar cation/proton exchanger 1a, putative [Ricinus communis]	Down
Downstream 2k	Dt_chr6	26291626	26292257	88	41	2.32206e-21	CotAD_44683	hypothetical protein PRUPE_ppa004377mg [Prunus persica]	Down
Downstream 2k	Dt_chr1	73435303	73436216	70	29	2.55012e-21	CotAD_62388	PREDICTED: abhydrolase domain-containing protein FAM108B1-like [Cucumis sativus]	Down
Downstream 2k	At_chr9	90932935	90934003	73	31	3.153e-21	CotAD_51349	-	Down
Downstream 2k	Dt_chr2	41842651	41843548	73	31	3.153e-21	CotAD_29089	unnamed protein product [Vitis vinifera]	Down
Downstream 2k	At_chr12	35449027	35449528	67	27	3.22566e-21	CotAD_73955	conserved hypothetical protein [Ricinus communis]	Down
Downstream 2k	Dt_chr1	51304499	51305179	67	27	3.22566e-21	CotAD_16518	predicted protein [Populus trichocarpa]	Down
Downstream 2k	scaffold336.1	948213	949045	67	27	3.22566e-21	CotAD_18781	hypothetical protein ARALYDRAFT_488984 [Arabidopsis lyrata subsp. lyrata]	Down
Downstream 2k	Dt_chr10	43033138	43034386	56	20	4.24112e-21	CotAD_59284	PREDICTED: G-type lectin S-receptor-like serine/threonine-protein kinase B120-like [Vitis vinifera]	Down
Downstream 2k	scaffold2312.1	237723	238364	56	20	4.24112e-21	CotAD_47443	translation elongation factor 1A-1 [Gossypium hirsutum]	Down
Downstream 2k	Dt_chr7	3763503	3764125	59	22	4.27283e-21	CotAD_05406	predicted protein [Populus trichocarpa]	Down
Downstream 2k	Dt_chr1	43894946	43895620	54	19	4.67437e-21	CotAD_10370	PPR containing protein [Citrus unshiu]	Down
Downstream 2k	scaffold336.1	743864	745096	86	40	5.35519e-21	CotAD_18761	AP2/ERF domain-containing transcription factor [Populus trichocarpa]	Down
Downstream 2k	At_chr6	9292466	9292954	65	26	5.84245e-21	CotAD_70182	predicted protein [Populus trichocarpa]	Down
Downstream 2k	scaffold5357.1	10225	10945	65	26	5.84245e-21	CotAD_74405	Nonspecific lipid-transfer protein C, cotyledon-specific isoform precursor [Ricinus communis]	Down
Downstream 2k	At_chr4	83614482	83615581	62	24	6.84223e-21	CotAD_73416	nucleic acid binding protein, putative [Ricinus communis]	Down
Downstream 2k	At_chr8	75991069	75991621	68	28	7.85211e-21	CotAD_04453	-	Down
Downstream 2k	At_chr4	88523999	88524734	77	34	7.87347e-21	CotAD_29829	predicted protein [Populus trichocarpa]	Down
Downstream 2k	At_chr6	9291751	9292313	60	23	8.39326e-21	CotAD_70182	predicted protein [Populus trichocarpa]	Down
Downstream 2k	Dt_chr13	55560535	55561291	71	30	9.77022e-21	CotAD_20973	conserved hypothetical protein [Ricinus communis]	Down
Downstream 2k	At_chr7	12440846	12441866	84	39	1.07917e-20	CotAD_27181	PREDICTED: putative disease resistance protein At3g14460-like [Vitis vinifera]	Down
Downstream 2k	At_chr9	64661067	64662226	63	25	1.26448e-20	CotAD_47632	PREDICTED: protein CLP1 homolog [Glycine max]	Down
Downstream 2k	Dt_chr12	3466062	3466919	63	25	1.26448e-20	CotAD_13790	60S ribosomal protein L3B [Hevea brasiliensis]	Down
Downstream 2k	Dt_chr13	54431499	54432165	63	25	1.26448e-20	CotAD_30728	Stem 28 kDa glycoprotein precursor, putative [Ricinus communis]	Down
Downstream 2k	At_chr7	7452678	7453327	75	33	1.53675e-20	CotAD_10152	vesicle transport V-snare protein vti1a, putative [Ricinus communis]	Down
Downstream 2k	Dt_chr4	31980385	31981155	88	42	1.96354e-20	CotAD_21441	hypothetical protein PRUPE_ppa003624mg [Prunus persica]	Down
Downstream 2k	At_chr2	2174392	2175431	58	22	2.50852e-20	CotAD_42041	peroxidase, putative [Ricinus communis]	Down
Downstream 2k	Dt_chr1	28270236	28271178	58	22	2.50852e-20	CotAD_48012	-	Down
Downstream 2k	scaffold413.1	636753	637740	58	22	2.50852e-20	CotAD_15185	UDP-D-xylose 4-epimerase [Gossypium hirsutum]	Down
Downstream 2k	Dt_chr7	24721716	24722947	95	47	2.80985e-20	CotAD_22748	predicted protein [Gossypium hirsutum]	Down
Downstream 2k	Dt_chr6	41386170	41387043	64	26	3.17635e-20	CotAD_13306	hypothetical protein PRUPE_ppa004156mg [Prunus persica]	Down
Downstream 2k	At_chr9	40915580	40916713	73	32	3.48538e-20	CotAD_55509	PREDICTED: BEL1-like homeodomain protein 11 [Vitis vinifera]	Down
Downstream 2k	Dt_chr12	1440656	1441756	76	34	3.77395e-20	CotAD_15894	hypothetical protein PRUPE_ppa021776mg [Prunus persica]	Down
Downstream 2k	At_chr4	37175939	37176706	61	24	3.84178e-20	CotAD_04691	PREDICTED: zinc finger A20 and AN1 domain-containing stress-associated protein 3-like isoform 1 [Cucumis sativus]	Down
Downstream 2k	scaffold246.1	34793	35570	61	24	3.84178e-20	CotAD_14654	unknown [Eutrema parvulum]	Down
Downstream 2k	At_chr1	88475313	88475984	67	28	4.11154e-20	CotAD_30130	-	Down
Downstream 2k	At_chr8	45972890	45973705	67	28	4.11154e-20	CotAD_38262	PREDICTED: uncharacterized protein LOC101309404 [Fragaria vesca subsp. vesca]	Down
Downstream 2k	At_chr9	55274822	55275373	70	30	4.94247e-20	CotAD_12515	hypothetical protein PRUPE_ppa009199mg [Prunus persica]	Down
Downstream 2k	Dt_chr1	7784676	7785686	59	23	6.79779e-20	CotAD_72868	zinc finger protein, putative [Ricinus communis]	Down
Downstream 2k	scaffold2118.1	12401	13298	90	44	7.53717e-20	CotAD_40243	-	Down
Downstream 2k	At_chr6	8289393	8289924	80	37	7.75513e-20	CotAD_59838	PREDICTED: uncharacterized protein LOC101291847 [Fragaria vesca subsp. vesca]	Down
Downstream 2k	Dt_chr13	11325277	11326212	77	35	7.76176e-20	CotAD_73632	PREDICTED: uncharacterized protein C24B11.05-like [Cucumis sativus]	Down
Downstream 2k	At_chr5	29884445	29884981	87	42	8.48222e-20	CotAD_40022	novel plant snare, putative [Ricinus communis]	Down
Downstream 2k	Dt_chr4	23579302	23580089	62	25	9.72942e-20	CotAD_29216	hypothetical protein VOLCADRAFT_90121 [Volvox carteri f. nagariensis]	Down
Downstream 2k	At_chr11	45887724	45888301	65	27	1.27055e-19	CotAD_34273	unknown [Lotus japonicus]	Down
Downstream 2k	scaffold290.1	357484	358020	65	27	1.27055e-19	CotAD_20358	AP-2 complex subunit beta-1, putative [Ricinus communis]	Down
Downstream 2k	At_chr8	3035221	3036484	57	22	1.4474e-19	CotAD_51137	unnamed protein product [Vitis vinifera]	Down
Downstream 2k	At_chr6	7551870	7553371	81	38	1.51165e-19	CotAD_48902	PREDICTED: heparanase-like protein 2-like [Glycine max]	Down
Downstream 2k	Dt_chr1	42994983	42995782	81	38	1.51165e-19	CotAD_10420	lysosomal pro-X carboxypeptidase, putative [Ricinus communis]	Down
Downstream 2k	scaffold290.1	611395	612388	60	24	2.12014e-19	CotAD_20386	hypothetical protein ARALYDRAFT_471434 [Arabidopsis lyrata subsp. lyrata]	Down
Downstream 2k	Dt_chr2	16912209	16912817	72	32	2.31795e-19	CotAD_37285	predicted protein [Populus trichocarpa]	Down
Downstream 2k	At_chr8	75541366	75542234	52	19	2.5796e-19	CotAD_04487	conserved hypothetical protein [Ricinus communis]	Down
Downstream 2k	Dt_chr5	9044517	9045116	66	28	2.93202e-19	CotAD_31752	Glucan endo-1,3-beta-glucosidase precursor, putative [Ricinus communis]	Down
Downstream 2k	Dt_chr12	10429198	10430327	69	30	3.38266e-19	CotAD_14821	predicted protein [Populus trichocarpa]	Down
Downstream 2k	At_chr10	67870115	67870971	73	33	3.53365e-19	CotAD_61986	-	Down
Downstream 2k	At_chr12	1434105	1434789	55	21	4.34888e-19	CotAD_72486	PREDICTED: uncharacterized protein C19orf29 homolog [Vitis vinifera]	Down
Downstream 2k	Dt_chr4	6402834	6403913	79	37	4.71164e-19	CotAD_28460	inorganic phosphate transporter, putative [Ricinus communis]	Down
Downstream 2k	Dt_chr8	2830808	2831839	79	37	4.71164e-19	CotAD_14284	kinase, putative [Ricinus communis]	Down
Downstream 2k	Dt_chr1	31434308	31435257	67	29	4.75023e-19	CotAD_47133	unnamed protein product [Vitis vinifera]	Down
Downstream 2k	scaffold3200.1	32164	32681	67	29	4.75023e-19	CotAD_76879	TT2 like MYB transcriptoin factor [Theobroma cacao]	Down
Downstream 2k	Dt_chr11	18736945	18738220	83	40	6.10976e-19	CotAD_54298	PREDICTED: uncharacterized protein LOC100267076 [Vitis vinifera]	Down
Downstream 2k	At_chr3	44653149	44653936	64	27	6.56586e-19	CotAD_35683	-	Down
Downstream 2k	Dt_chr11	60046137	60046837	64	27	6.56586e-19	CotAD_21904	PREDICTED: PRA1 family protein F2-like [Fragaria vesca subsp. vesca]	Down
Downstream 2k	Dt_chr13	12600046	12600635	64	27	6.56586e-19	CotAD_27868	lipid binding protein, putative [Ricinus communis]	Down
Downstream 2k	scaffold2838.1	20201	21494	77	36	7.06895e-19	CotAD_56130	DNA binding protein, putative [Ricinus communis]	Down
Downstream 2k	Dt_chr8	44833040	44834108	71	32	1.10361e-18	CotAD_22067	predicted protein [Populus trichocarpa]	Down
Downstream 2k	Dt_chr6	2980749	2982045	74	34	1.12066e-18	CotAD_26572	hypothetical protein PRUPE_ppa018211mg [Prunus persica]	Down
Downstream 2k	Dt_chr6	11875265	11876261	74	34	1.12066e-18	CotAD_54734	JHL05D22.8 [Jatropha curcas]	Down
Downstream 2k	scaffold2944.1	118252	118979	74	34	1.12066e-18	CotAD_61007	hypothetical protein PRUPE_ppa025287mg [Prunus persica]	Down
Downstream 2k	Dt_chr13	28986481	28987343	62	26	1.2398e-18	CotAD_17935	zinc finger protein, putative [Ricinus communis]	Down
Downstream 2k	Dt_chr4	9836463	9837401	59	24	1.60807e-18	CotAD_23900	predicted protein [Populus trichocarpa]	Down
Downstream 2k	scaffold3501.1	45061	45759	85	42	2.00997e-18	CotAD_65768	PREDICTED: cytochrome P450 86A2 [Vitis vinifera]	Down
Downstream 2k	scaffold1463.1	291066	291884	57	23	2.09774e-18	CotAD_35313	PREDICTED: uncharacterized protein LOC100780330 [Glycine max]	Down
Downstream 2k	scaffold2616.1	146667	147513	57	23	2.09774e-18	CotAD_51682	PREDICTED: sex determination protein tasselseed-2-like [Vitis vinifera]	Down
Downstream 2k	Dt_chr5	25096453	25097578	75	35	2.20572e-18	CotAD_21708	pathogenesis-induced protein [Arachis hypogaea]	Down
Downstream 2k	scaffold26.1	2898254	2898945	54	21	2.48404e-18	CotAD_00921	hypothetical protein PRUPE_ppa001355mg [Prunus persica]	Down
Downstream 2k	At_chr3	86755972	86756552	60	25	2.75771e-18	CotAD_72918	hypothetical protein PRUPE_ppa010027mg [Prunus persica]	Down
Downstream 2k	At_chr9	48931359	48932446	60	25	2.75771e-18	CotAD_20805	DNA polymerase zeta catalytic subunit, putative [Ricinus communis]	Down
Downstream 2k	At_chr9	31654818	31655443	76	36	3.15316e-18	CotAD_54841	homeobox protein, putative [Ricinus communis]	Down
Downstream 2k	scaffold2005.1	533079	533721	66	29	3.22408e-18	CotAD_40134	conserved hypothetical protein [Ricinus communis]	Down
Downstream 2k	scaffold304.1	64030	64598	82	40	3.46394e-18	CotAD_15256	PREDICTED: spermine synthase-like [Fragaria vesca subsp. vesca]	Down
Downstream 2k	Dt_chr9	62560266	62561531	79	38	3.896e-18	CotAD_18516	predicted protein [Populus trichocarpa]	Down
Downstream 2k	Dt_chr6	14685356	14686432	70	32	5.16465e-18	CotAD_38074	PREDICTED: probable LRR receptor-like serine/threonine-protein kinase At1g53430 [Vitis vinifera]	Down
Downstream 2k	At_chr2	6707965	6709097	80	39	5.35699e-18	CotAD_43580	hypothetical protein PRUPE_ppa005820mg [Prunus persica]	Down
Downstream 2k	scaffold2541.1	186577	188282	80	39	5.35699e-18	CotAD_56989	-	Down
Downstream 2k	At_chr1	13745218	13745852	61	26	6.37133e-18	CotAD_39891	conserved hypothetical protein [Ricinus communis]	Down
Downstream 2k	At_chr1	106306547	106307349	61	26	6.37133e-18	CotAD_14557	Coiled-coil domain-containing protein, putative [Ricinus communis]	Down
Downstream 2k	At_chr9	36571827	36572793	61	26	6.37133e-18	CotAD_25132	hypothetical protein PRUPE_ppa016693mg, partial [Prunus persica]	Down
Downstream 2k	At_chr5	11901673	11902573	55	22	6.41663e-18	CotAD_54875	conserved hypothetical protein [Ricinus communis]	Down
Downstream 2k	Dt_chr1	37301080	37302372	55	22	6.41663e-18	CotAD_31022	-	Down
Downstream 2k	Dt_chr1	59900429	59901818	67	30	7.89609e-18	CotAD_39538	predicted protein [Populus trichocarpa]	Down
Downstream 2k	At_chr1	6873143	6873891	58	24	8.52571e-18	CotAD_56816	ribosome biogenesis protein brix, putative [Ricinus communis]	Down
Downstream 2k	Dt_chr8	39878622	39879599	58	24	8.52571e-18	CotAD_12731	Anthocyanin 5-aromatic acyltransferase, putative [Ricinus communis]	Down
Downstream 2k	scaffold2142.1	133935	134470	65	29	1.55909e-17	CotAD_40464	PREDICTED: eukaryotic translation initiation factor 3 subunit B [Vitis vinifera]	Down
Downstream 2k	scaffold2538.1	213030	213713	65	29	1.55909e-17	CotAD_54806	PREDICTED: uncharacterized protein LOC100256902 [Vitis vinifera]	Down
Downstream 2k	Dt_chr9	47525843	47526339	78	38	1.66188e-17	CotAD_63776	40S ribosomal protein S6B [Hevea brasiliensis]	Down
Downstream 2k	Dt_chr1	2141845	2142949	60	26	3.21327e-17	CotAD_71451	predicted protein [Populus trichocarpa]	Down
Downstream 2k	At_chr8	39849357	39850339	76	37	3.86431e-17	CotAD_23499	ethanolaminephosphotransferase [Arabidopsis thaliana]	Down
Downstream 2k	At_chr9	1895444	1897309	70	33	4.63012e-17	CotAD_55337	PREDICTED: pentatricopeptide repeat-containing protein At5g14080-like [Fragaria vesca subsp. vesca]	Down
Downstream 2k	At_chr11	57106235	57107006	64	29	7.40056e-17	CotAD_33469	DNA binding protein, putative [Ricinus communis]	Down
Downstream 2k	At_chr6	3038598	3039693	67	31	7.4237e-17	CotAD_10995	predicted protein [Populus trichocarpa]	Down
Downstream 2k	Dt_chr11	16979425	16980737	67	31	7.4237e-17	CotAD_27967	PREDICTED: glucan endo-1,3-beta-glucosidase-like protein 1 [Vitis vinifera]	Down
Downstream 2k	Dt_chr10	24178475	24179279	55	23	8.35909e-17	CotAD_38884	conserved hypothetical protein [Ricinus communis]	Down
Downstream 2k	Dt_chr5	24613430	24614499	58	25	1.00177e-16	CotAD_57199	-	Down
Downstream 2k	At_chr1	77001173	77001755	61	27	1.11337e-16	CotAD_62851	transporter, putative [Ricinus communis]	Down
Downstream 2k	Dt_chr4	23485294	23486364	71	34	1.34124e-16	CotAD_29243	PREDICTED: uncharacterized protein LOC100803147 [Glycine max]	Down
Downstream 2k	At_chr10	20247115	20247592	75	37	2.1568e-16	CotAD_59046	PREDICTED: uncharacterized protein LOC101304843 [Fragaria vesca subsp. vesca]	Down
Downstream 2k	At_chr6	15261962	15263297	59	26	2.18302e-16	CotAD_63438	predicted protein [Populus trichocarpa]	Down
Downstream 2k	Dt_chr1	76404212	76405244	59	26	2.18302e-16	CotAD_41542	-	Down
Downstream 2k	Dt_chr11	17724214	17725344	59	26	2.18302e-16	CotAD_27928	predicted protein [Populus trichocarpa]	Down
Downstream 2k	scaffold1301.1	255619	256631	62	28	2.31627e-16	CotAD_74016	hypothetical protein PRUPE_ppa026419mg [Prunus persica]	Down
Downstream 2k	At_chr8	36650052	36650878	65	30	2.32199e-16	CotAD_59504	hypothetical protein PRUPE_ppa018639mg [Prunus persica]	Down
Downstream 2k	Dt_chr8	37384854	37386050	65	30	2.32199e-16	CotAD_43663	hypothetical protein PRUPE_ppa007672mg [Prunus persica]	Down
Downstream 2k	At_chr3	66631281	66632670	69	33	2.74824e-16	CotAD_60651	predicted protein [Populus trichocarpa]	Down
Downstream 2k	scaffold1428.1	303894	304846	69	33	2.74824e-16	CotAD_33722	PREDICTED: CBL-interacting serine/threonine-protein kinase 14 isoform 1 [Vitis vinifera]	Down
Downstream 2k	At_chr3	36138926	36140029	56	24	3.12382e-16	CotAD_58326	predicted protein [Populus trichocarpa]	Down
Downstream 2k	Dt_chr9	11747680	11748489	56	24	3.12382e-16	CotAD_73831	hypothetical protein PRUPE_ppa023873mg [Prunus persica]	Down
Downstream 2k	Dt_chr1	38059421	38059937	73	36	3.3614e-16	CotAD_09186	conserved hypothetical protein [Ricinus communis]	Down
Downstream 2k	scaffold2231.1	51407	52300	73	36	3.3614e-16	CotAD_55768	zinc finger protein, putative [Ricinus communis]	Down
Downstream 2k	Dt_chr1	45739094	45739645	63	29	3.4462e-16	CotAD_30157	PREDICTED: glutamate receptor 1.4-like [Fragaria vesca subsp. vesca]	Down
Downstream 2k	Dt_chr7	7765925	7766899	54	23	4.32181e-16	CotAD_03949	PREDICTED: uncharacterized protein LOC100245547 [Vitis vinifera]	Down
Downstream 2k	At_chr7	3449035	3449725	66	31	4.51777e-16	CotAD_25063	PREDICTED: pentatricopeptide repeat-containing protein At5g48730, chloroplastic-like [Vitis vinifera]	Down
Downstream 2k	At_chr9	66607033	66608506	57	25	4.96834e-16	CotAD_30866	PREDICTED: 3-ketoacyl-CoA synthase 21, partial [Vitis vinifera]	Down
Downstream 2k	Dt_chr10	51123414	51124078	57	25	4.96834e-16	CotAD_71396	RecName: Full=Actin-7	Down
Downstream 2k	At_chr4	36633591	36634517	70	34	5.76025e-16	CotAD_04604	hypothetical protein PRUPE_ppa012473mg [Prunus persica]	Down
Downstream 2k	scaffold2114.1	217775	218696	67	32	6.38318e-16	CotAD_48692	calcium-dependent protein kinase, putative [Ricinus communis]	Down
Downstream 2k	scaffold3339.1	79500	80984	67	32	6.38318e-16	CotAD_48340	-	Down
Downstream 2k	Dt_chr10	28848874	28849460	71	35	1.04192e-15	CotAD_33236	protein phosphatase 2 (formerly 2A), regulatory subunit B [Arabidopsis thaliana]	Down
Downstream 2k	Dt_chr13	22655138	22656057	71	35	1.04192e-15	CotAD_06182	conserved hypothetical protein [Ricinus communis]	Down
Downstream 2k	At_chr3	41741564	41742182	64	30	1.04724e-15	CotAD_75339	predicted protein [Populus trichocarpa]	Down
Downstream 2k	At_chr3	74544633	74545844	61	28	1.07914e-15	CotAD_61754	PREDICTED: beta-glucosidase 42-like [Glycine max]	Down
Downstream 2k	Dt_chr3	28926231	28927028	61	28	1.07914e-15	CotAD_23982	unnamed protein product [Vitis vinifera]	Down
Downstream 2k	Dt_chr9	60875172	60876031	68	33	1.18747e-15	CotAD_01487	predicted protein [Populus trichocarpa]	Down
Downstream 2k	At_chr11	45599564	45600827	52	22	1.34489e-15	CotAD_34267	-	Down
Downstream 2k	Dt_chr8	934161	935032	52	22	1.34489e-15	CotAD_27803	WD-repeat protein, putative [Ricinus communis]	Down
Downstream 2k	Dt_chr8	41811337	41812351	55	24	1.55372e-15	CotAD_12847	PREDICTED: transportin-1-like isoform 1 [Glycine max]	Down
Downstream 2k	scaffold1464.1	283849	285370	65	31	1.99186e-15	CotAD_45605	RNA polymerase beta subunit [Gossypium hirsutum]	Down
Downstream 2k	At_chr11	34770828	34771634	62	29	2.12666e-15	CotAD_52033	PREDICTED: uncharacterized protein LOC100245494 [Vitis vinifera]	Down
Downstream 2k	Dt_chr10	53008837	53010118	50	21	3.01268e-15	CotAD_73346	equilibrative nucleoside transporter [Populus trichocarpa]	Down
Downstream 2k	At_chr9	25834282	25835575	69	34	3.22944e-15	CotAD_73467	PREDICTED: probable LRR receptor-like serine/threonine-protein kinase At3g47570-like [Vitis vinifera]	Down
Downstream 2k	scaffold2321.1	84141	84772	69	34	3.22944e-15	CotAD_51788	predicted protein [Arabidopsis lyrata subsp. lyrata]	Down
Downstream 2k	scaffold2993.1	146695	147602	69	34	3.22944e-15	CotAD_73795	hypothetical protein ZEAMMB73_584416 [Zea mays]	Down
Downstream 2k	Dt_chr11	2689703	2690588	56	25	3.30247e-15	CotAD_22281	conserved hypothetical protein [Ricinus communis]	Down
Downstream 2k	At_chr13	1309948	1310761	59	27	3.38108e-15	CotAD_69348	uncharacterized protein LOC100499951 [Glycine max]	Down
Downstream 2k	At_chr6	6342008	6342582	59	27	3.38108e-15	CotAD_26210	predicted protein [Arabidopsis lyrata subsp. lyrata]	Down
Downstream 2k	Dt_chr13	15815525	15816100	59	27	3.38108e-15	CotAD_73988	wood-associated NAC domain transcription factor 6B [Populus trichocarpa]	Down
Downstream 2k	Dt_chr7	10512913	10513787	59	27	3.38108e-15	CotAD_37721	ATP binding protein, putative [Ricinus communis]	Down
Downstream 2k	Dt_chr9	41128673	41129247	59	27	3.38108e-15	CotAD_02655	PREDICTED: uncharacterized protein LOC100799585 [Glycine max]	Down
Downstream 2k	Dt_chr13	11992667	11993644	63	30	4.63e-15	CotAD_27836	-	Down
Downstream 2k	scaffold290.1	445482	446599	63	30	4.63e-15	CotAD_20370	predicted protein [Populus trichocarpa]	Down
Downstream 2k	Dt_chr5	7518383	7519112	60	28	4.92615e-15	CotAD_02947	calcium ion binding protein, putative [Ricinus communis]	Down
Downstream 2k	Dt_chr10	52067589	52069011	67	33	5.03248e-15	CotAD_69103	metal tolerance protein [Populus trichocarpa]	Down
Downstream 2k	Dt_chr1	92090628	92091575	54	24	7.56385e-15	CotAD_75843	predicted protein [Populus trichocarpa]	Down
Downstream 2k	Dt_chr12	3081974	3082836	54	24	7.56385e-15	CotAD_13836	Salutaridinol 7-O-acetyltransferase, putative [Ricinus communis]	Down
Downstream 2k	Dt_chr13	12938553	12939519	64	31	8.60846e-15	CotAD_27900	cytochrome P450 [Populus trichocarpa]	Down
Downstream 2k	Dt_chr2	9104580	9105361	61	29	9.47493e-15	CotAD_40670	eukaryotic translation initiation factor, putative [Ricinus communis]	Down
Downstream 2k	Dt_chr8	34318339	34319558	61	29	9.47493e-15	CotAD_74262	AP2/ERF domain-containing transcription factor [Populus trichocarpa]	Down
Downstream 2k	Dt_chr11	36811790	36812695	58	27	1.54314e-14	CotAD_55857	-	Down
Downstream 2k	Dt_chr7	7049509	7050435	65	32	1.5626e-14	CotAD_03851	predicted protein [Populus trichocarpa]	Down
Downstream 2k	Dt_chr7	8285766	8286714	65	32	1.5626e-14	CotAD_73360	calcium-dependent protein kinase, putative [Ricinus communis]	Down
Downstream 2k	At_chr12	20278878	20280343	62	30	2.68188e-14	CotAD_49195	glutathione S-transferase [Gossypium hirsutum]	Down
Downstream 2k	At_chr13	90346856	90348165	62	30	2.68188e-14	CotAD_70158	endomembrane protein emp70, putative [Ricinus communis]	Down
Downstream 2k	At_chr10	33938197	33938766	59	28	2.96307e-14	CotAD_47290	hypothetical protein PRUPE_ppa002893mg [Prunus persica]	Down
Downstream 2k	At_chr6	39630561	39631115	59	28	2.96307e-14	CotAD_39352	predicted protein [Populus trichocarpa]	Down
Downstream 2k	At_chr6	45654164	45655209	59	28	2.96307e-14	CotAD_36365	hypothetical protein PRUPE_ppa024702mg [Prunus persica]	Down
Downstream 2k	Dt_chr1	45059573	45060176	59	28	2.96307e-14	CotAD_65003	60S ribosomal protein L7a, putative [Ricinus communis]	Down
Downstream 2k	Dt_chr5	9290701	9292139	56	26	3.12574e-14	CotAD_31780	dehydrin [Jatropha curcas]	Down
Downstream 2k	At_chr1	33343466	33344227	53	24	3.60135e-14	CotAD_50854	predicted protein [Populus trichocarpa]	Down
Downstream 2k	At_chr4	36800864	36801402	63	31	3.64476e-14	CotAD_04633	PREDICTED: WUSCHEL-related homeobox 2 [Vitis vinifera]	Down
Downstream 2k	Dt_chr7	7213707	7214434	63	31	3.64476e-14	CotAD_03875	GRP-like protein 2 [Gossypium hirsutum]	Down
Downstream 2k	Dt_chr9	65358130	65358791	63	31	3.64476e-14	CotAD_00202	unnamed protein product [Vitis vinifera]	Down
Downstream 2k	At_chr2	12707829	12709144	60	29	4.13329e-14	CotAD_06968	PREDICTED: sodium/hydrogen exchanger 4-like [Fragaria vesca subsp. vesca]	Down
Downstream 2k	At_chr5	23049407	23050196	60	29	4.13329e-14	CotAD_72287	hypothetical protein PRUPE_ppa021708m1g, partial [Prunus persica]	Down
Downstream 2k	At_chr12	18597139	18598213	57	27	6.89121e-14	CotAD_57597	PREDICTED: probable L-type lectin-domain containing receptor kinase S.5-like [Fragaria vesca subsp. vesca]	Down
Downstream 2k	At_chr12	73934042	73935406	57	27	6.89121e-14	CotAD_60383	PREDICTED: glutathione S-transferase U17 isoform 1 [Vitis vinifera]	Down
Downstream 2k	scaffold2005.1	50185	51487	57	27	6.89121e-14	CotAD_40099	light harvesting protein 3 [Populus trichocarpa]	Down
Downstream 2k	At_chr4	82494398	82495507	54	25	7.23786e-14	CotAD_54978	hypothetical protein PRUPE_ppa014894mg [Prunus persica]	Down
Downstream 2k	At_chr3	97485755	97486674	58	28	1.2903e-13	CotAD_55437	predicted protein [Populus trichocarpa]	Down
Downstream 2k	At_chr5	29614764	29615739	58	28	1.2903e-13	CotAD_40002	PREDICTED: pentatricopeptide repeat-containing protein At3g29230-like [Vitis vinifera]	Down
Downstream 2k	Dt_chr2	21299213	21299996	58	28	1.2903e-13	CotAD_40782	hypothetical protein PRUPE_ppa001923mg [Prunus persica]	Down
Downstream 2k	At_chr10	46272708	46273531	55	26	1.40833e-13	CotAD_57704	PREDICTED: uncharacterized protein LOC101299608 [Fragaria vesca subsp. vesca]	Down
Downstream 2k	Dt_chr13	38587375	38588319	55	26	1.40833e-13	CotAD_15775	unnamed protein product [Vitis vinifera]	Down
Downstream 2k	scaffold2331.1	145093	146366	55	26	1.40833e-13	CotAD_64336	putative protein disulfide isomerase [Gossypium hirsutum]	Down
Downstream 2k	At_chr1	6474111	6475129	49	22	2.253e-13	CotAD_53340	hydrolase, hydrolyzing O-glycosyl compounds, putative [Ricinus communis]	Down
Downstream 2k	Dt_chr12	5907678	5908598	59	29	2.35216e-13	CotAD_28365	hypothetical protein PRUPE_ppa001738mg [Prunus persica]	Down
Downstream 2k	Dt_chr2	36434505	36435556	59	29	2.35216e-13	CotAD_19578	PREDICTED: bifunctional purine biosynthesis protein PurH-like [Vitis vinifera]	Down
Downstream 2k	Dt_chr4	12982138	12982877	59	29	2.35216e-13	CotAD_30379	PREDICTED: uncharacterized protein LOC101293650 [Fragaria vesca subsp. vesca]	Down
Downstream 2k	Dt_chr1	39928374	39929445	57	28	5.49349e-13	CotAD_09049	predicted protein [Populus trichocarpa]	Down
Downstream 2k	Dt_chr2	47104009	47105002	57	28	5.49349e-13	CotAD_45108	-	Down
Downstream 2k	scaffold2496.1	59239	60139	57	28	5.49349e-13	CotAD_59133	cytochrome P450 [Populus trichocarpa]	Down
Downstream 2k	Dt_chr7	8068382	8069428	51	24	1.02742e-12	CotAD_03988	ACX [Gossypium hirsutum]	Down
Downstream 2k	scaffold2882.1	155852	156908	48	22	1.06143e-12	CotAD_64494	chlorophyllase 1 [Pachira macrocarpa]	Down
Downstream 2k	At_chr9	56218281	56219253	55	27	1.71076e-12	CotAD_49850	nucleic acid binding protein, putative [Ricinus communis]	Down
Downstream 2k	scaffold4389.1	29521	30321	55	27	1.71076e-12	CotAD_74010	-	Down
Downstream 2k	At_chr11	90060177	90061459	52	25	1.94061e-12	CotAD_22414	PREDICTED: metal tolerance protein 5 isoform 2 [Vitis vinifera]	Down
Downstream 2k	At_chr13	3313795	3314597	53	26	2.66461e-12	CotAD_51037	hypothetical protein PRUPE_ppa018564mg [Prunus persica]	Down
Downstream 2k	At_chr1	28445046	28446267	50	24	4.53075e-12	CotAD_75668	exosome complex component RRP4 [Arabidopsis thaliana]	Down
Downstream 2k	Dt_chr7	14554690	14555848	50	24	4.53075e-12	CotAD_05172	hypothetical protein PRUPE_ppa013500mg [Prunus persica]	Down
Downstream 2k	At_chr1	75221127	75222116	51	25	8.31884e-12	CotAD_76633	multidrug resistance pump, putative [Ricinus communis]	Down
Downstream 2k	At_chr10	2964949	2966309	51	25	8.31884e-12	CotAD_64711	PREDICTED: conserved oligomeric Golgi complex subunit 3-like [Vitis vinifera]	Down
Downstream 2k	Dt_chr5	15844921	15846235	51	25	8.31884e-12	CotAD_02444	predicted protein [Populus trichocarpa]	Down
Downstream 2k	At_chr12	65412237	65413321	49	24	2.59789e-11	CotAD_43094	glycine-rich RNA-binding protein, putative [Ricinus communis]	Down
Downstream 2k	scaffold1227.1	207465	208301	0	209	0	CotAD_34616	PREDICTED: uncharacterized protein LOC100256054 [Vitis vinifera]	Up
Downstream 2k	scaffold1227.1	490331	491560	0	84	1.10011e-134	CotAD_34650	unnamed protein product [Vitis vinifera]	Up
Downstream 2k	scaffold1227.1	35177	36492	0	76	9.67756e-122	CotAD_34593	-	Up
Downstream 2k	scaffold1227.1	3706	5092	0	49	1.07934e-78	CotAD_34588	predicted protein [Populus trichocarpa]	Up
Downstream 2k	scaffold1227.1	257121	258638	0	46	7.0737e-74	CotAD_34623	hypothetical protein PRUPE_ppa020620mg [Prunus persica]	Up
Downstream 2k	scaffold1227.1	69820	71369	0	44	7.24356e-71	CotAD_34598	conserved hypothetical protein [Ricinus communis]	Up
Downstream 2k	At_chr4	46431962	46432981	18	102	1.74139e-69	CotAD_74670	predicted protein [Populus trichocarpa]	Up
Downstream 2k	Dt_chr8	46362119	46362705	15	88	2.07275e-61	CotAD_21966	PREDICTED: probable WRKY transcription factor 72 [Vitis vinifera]	Up
Downstream 2k	At_chr6	48541505	48542467	20	96	6.64018e-59	CotAD_20076	predicted protein [Populus trichocarpa]	Up
Downstream 2k	At_chr5	7741338	7741862	22	95	2.76033e-54	CotAD_62110	unnamed protein product [Vitis vinifera]	Up
Downstream 2k	scaffold6447.1	1	1183	16	83	3.04999e-54	CotAD_76460	hypothetical protein PRUPE_ppa027070mg [Prunus persica]	Up
Downstream 2k	scaffold189.1	527441	528503	27	98	4.06233e-48	CotAD_11538	PREDICTED: probable glutathione S-transferase-like [Vitis vinifera]	Up
Downstream 2k	Dt_chr10	25521067	25522379	69	165	3.25051e-47	CotAD_63833	-	Up
Downstream 2k	At_chr3	40035456	40036189	12	68	5.80681e-47	CotAD_36563	hypothetical protein PRUPE_ppa000271mg [Prunus persica]	Up
Downstream 2k	At_chr9	45513327	45516704	62	150	5.83767e-44	CotAD_66410	PREDICTED: probable FKBP-type peptidyl-prolyl cis-trans isomerase 7, chloroplastic [Vitis vinifera]	Up
Downstream 2k	Dt_chr12	3858482	3859454	28	95	9.05773e-44	CotAD_13751	-	Up
Downstream 2k	scaffold3710.1	56830	57771	19	77	3.00674e-42	CotAD_65540	cytochrome P450, putative [Ricinus communis]	Up
Downstream 2k	Dt_chr11	23429571	23431377	69	156	1.14468e-40	CotAD_28653	aldo/keto reductase AKR [Manihot esculenta]	Up
Downstream 2k	At_chr6	5824584	5825473	53	132	1.75669e-40	CotAD_26180	PREDICTED: uncharacterized protein LOC100267696 [Vitis vinifera]	Up
Downstream 2k	Dt_chr11	40510355	40511821	58	136	5.74734e-38	CotAD_61558	-	Up
Downstream 2k	Dt_chr13	51815473	51816606	45	116	6.30322e-38	CotAD_12033	cytochrome P450 [Populus trichocarpa]	Up
Downstream 2k	At_chr7	984132	985465	53	128	1.92476e-37	CotAD_12627	DNA binding protein, putative [Ricinus communis]	Up
Downstream 2k	At_chr8	45583889	45584606	61	139	9.78911e-37	CotAD_38283	predicted protein [Populus trichocarpa]	Up
Downstream 2k	Dt_chr8	54214471	54215283	38	102	2.11965e-35	CotAD_63887	PREDICTED: putative aminoacrylate hydrolase RutD [Vitis vinifera]	Up
Downstream 2k	Dt_chr11	2153313	2154535	32	91	2.19581e-34	CotAD_50343	mitochondrial ribosomal protein S16, putative [Ricinus communis]	Up
Downstream 2k	At_chr7	12533903	12534500	16	63	4.02179e-34	CotAD_17427	hypothetical protein PRUPE_ppa004874mg [Prunus persica]	Up
Downstream 2k	Dt_chr4	4663207	4665278	46	112	1.51318e-33	CotAD_73309	hypothetical protein PRUPE_ppa004668mg [Prunus persica]	Up
Downstream 2k	Dt_chr9	60514347	60514886	18	66	3.2702e-33	CotAD_01529	strubbelig receptor, putative [Ricinus communis]	Up
Downstream 2k	Dt_chr5	8991688	8992201	70	146	1.49969e-32	CotAD_31744	PREDICTED: pentatricopeptide repeat-containing protein At1g10910, chloroplastic [Vitis vinifera]	Up
Downstream 2k	Dt_chr9	28115450	28115846	40	101	4.86859e-32	CotAD_21543	PREDICTED: uncharacterized protein LOC101298675 [Fragaria vesca subsp. vesca]	Up
Downstream 2k	At_chr5	50854394	50855161	15	59	8.65928e-32	CotAD_34043	-	Up
Downstream 2k	At_chr4	36841171	36842110	12	53	1.27655e-31	CotAD_04640	Protein kinase APK1B, chloroplast precursor, putative [Ricinus communis]	Up
Downstream 2k	Dt_chr5	17747427	17748664	60	130	2.04717e-31	CotAD_02226	predicted protein [Populus trichocarpa]	Up
Downstream 2k	Dt_chr2	20355096	20356849	53	119	9.33813e-31	CotAD_40742	Leukotriene-A4 hydrolase-like protein [Medicago truncatula]	Up
Downstream 2k	Dt_chr8	6485586	6486588	53	119	9.33813e-31	CotAD_54627	Polyneuridine-aldehyde esterase precursor, putative [Ricinus communis]	Up
Downstream 2k	Dt_chr9	43194315	43194868	18	63	1.46814e-30	CotAD_59669	hypothetical protein PRUPE_ppa004502mg [Prunus persica]	Up
Downstream 2k	Dt_chr5	24852825	24853760	21	68	3.05634e-30	CotAD_21732	PREDICTED: exosome complex component RRP41 [Vitis vinifera]	Up
Downstream 2k	Dt_chr7	37391394	37392069	45	106	3.3301e-30	CotAD_24259	ribosomal protein S7 [Arabidopsis thaliana]	Up
Downstream 2k	At_chr10	39753956	39755146	15	57	5.67237e-30	CotAD_76531	unknown [Populus trichocarpa]	Up
Downstream 2k	At_chr10	88729346	88730282	26	76	5.81153e-30	CotAD_76193	conserved hypothetical protein [Ricinus communis]	Up
Downstream 2k	At_chr11	5382677	5386240	70	142	8.35951e-30	CotAD_46479	-	Up
Downstream 2k	Dt_chr7	22309934	22310686	70	142	8.35951e-30	CotAD_25288	-	Up
Downstream 2k	At_chr9	23524387	23525419	22	69	1.20007e-29	CotAD_70376	conserved hypothetical protein [Ricinus communis]	Up
Downstream 2k	Dt_chr10	4978482	4979259	34	88	3.51287e-29	CotAD_51019	uncharacterized protein LOC100795535 [Glycine max]	Up
Downstream 2k	Dt_chr8	4461300	4462191	15	56	6.83025e-29	CotAD_14195	predicted protein [Populus trichocarpa]	Up
Downstream 2k	Dt_chr1	74737895	74738776	18	61	1.21378e-28	CotAD_41060	predicted protein [Populus trichocarpa]	Up
Downstream 2k	At_chr4	4510088	4510571	43	101	1.60479e-28	CotAD_27709	conserved hypothetical protein [Ricinus communis]	Up
Downstream 2k	Dt_chr5	9003451	9004143	21	66	2.1874e-28	CotAD_31746	predicted protein [Populus trichocarpa]	Up
Downstream 2k	At_chr12	51927935	51928734	38	93	2.2862e-28	CotAD_19195	PREDICTED: tyrosine-protein kinase Srms-like [Solanum lycopersicum]	Up
Downstream 2k	Dt_chr13	9012063	9012867	38	93	2.2862e-28	CotAD_16642	novel plant snare, putative [Ricinus communis]	Up
Downstream 2k	Dt_chr11	46893862	46894221	50	111	2.89218e-28	CotAD_30911	-	Up
Downstream 2k	At_chr11	1721117	1721806	33	85	3.46482e-28	CotAD_21387	-	Up
Downstream 2k	Dt_chr12	8382145	8384304	46	104	1.21708e-27	CotAD_20827	hypothetical protein PRUPE_ppa006723mg [Prunus persica]	Up
Downstream 2k	At_chr9	64182861	64183717	16	56	2.64719e-27	CotAD_47651	BRASSINOSTEROID INSENSITIVE 1-associated receptor kinase 1 precursor, putative [Ricinus communis]	Up
Downstream 2k	Dt_chr1	12521478	12522146	52	112	5.3341e-27	CotAD_69075	PREDICTED: threonyl-tRNA synthetase-like [Vitis vinifera]	Up
Downstream 2k	Dt_chr11	10369892	10371196	29	77	7.8614e-27	CotAD_19426	-	Up
Downstream 2k	Dt_chr9	8553906	8554526	27	74	8.02583e-27	CotAD_41216	unnamed protein product [Vitis vinifera]	Up
Downstream 2k	Dt_chr3	21152393	21153172	38	91	8.75729e-27	CotAD_29528	r2r3-myb transcription factor, putative [Ricinus communis]	Up
Downstream 2k	Dt_chr6	27026627	27027524	18	59	9.46426e-27	CotAD_44662	-	Up
Downstream 2k	Dt_chr8	34749123	34750343	47	104	1.90051e-26	CotAD_46287	conserved hypothetical protein [Ricinus communis]	Up
Downstream 2k	At_chr11	33238589	33239584	30	78	3.75006e-26	CotAD_53608	predicted protein [Populus trichocarpa]	Up
Downstream 2k	Dt_chr5	45783727	45785369	46	102	3.76123e-26	CotAD_32415	hypothetical protein PRUPE_ppa001623mg [Prunus persica]	Up
Downstream 2k	At_chr11	38253345	38254238	38	90	4.5024e-26	CotAD_76688	-	Up
Downstream 2k	Dt_chr11	16657102	16657955	56	116	5.90574e-26	CotAD_27981	alpha-expansin precursor [Gossypium hirsutum]	Up
Downstream 2k	Dt_chr13	44251695	44252877	24	68	7.53115e-26	CotAD_61279	hypothetical protein PRUPE_ppa008364mg [Prunus persica]	Up
Downstream 2k	Dt_chr4	22616664	22618025	24	68	7.53115e-26	CotAD_22633	late embryogenesis abundant protein 3L-1 [Camellia sinensis]	Up
Downstream 2k	Dt_chr5	17108839	17109577	33	82	8.29247e-26	CotAD_02299	PREDICTED: uncharacterized protein LOC100804345 [Glycine max]	Up
Downstream 2k	scaffold1485.1	285365	286333	47	103	8.81745e-26	CotAD_46961	Ethylene-responsive transcription factor 1B, putative [Ricinus communis]	Up
Downstream 2k	At_chr7	10761487	10762724	31	79	9.89135e-26	CotAD_14172	unknown [Lotus japonicus]	Up
Downstream 2k	Dt_chr2	37958168	37959745	30	77	2.11718e-25	CotAD_37351	cysteine protease CP1 [Manihot esculenta]	Up
Downstream 2k	Dt_chr8	5259574	5260042	44	98	2.67105e-25	CotAD_40629	UDP-glucosyltransferase, putative [Ricinus communis]	Up
Downstream 2k	Dt_chr13	35443540	35444717	53	111	3.04619e-25	CotAD_68081	hypothetical protein PRUPE_ppa018538mg [Prunus persica]	Up
Downstream 2k	Dt_chr6	18114648	18115309	18	57	4.70126e-25	CotAD_20249	PREDICTED: uncharacterized protein LOC100266966 [Vitis vinifera]	Up
Downstream 2k	Dt_chr1	92022439	92023162	20	60	1.21977e-24	CotAD_68729	-	Up
Downstream 2k	At_chr2	8129771	8130326	25	68	1.39684e-24	CotAD_16919	PREDICTED: uncharacterized protein LOC100250261 [Vitis vinifera]	Up
Downstream 2k	Dt_chr11	19392127	19393094	51	107	1.43611e-24	CotAD_65143	unnamed protein product [Vitis vinifera]	Up
Downstream 2k	At_chr6	9524992	9525558	22	63	1.46288e-24	CotAD_60788	predicted protein [Populus trichocarpa]	Up
Downstream 2k	At_chr6	54977669	54978170	27	71	2.34514e-24	CotAD_18830	dirigent-like protein [Gossypium barbadense]	Up
Downstream 2k	Dt_chr5	18413873	18414831	33	80	2.3767e-24	CotAD_02187	predicted protein [Populus trichocarpa]	Up
Downstream 2k	Dt_chr1	36798482	36799319	31	77	2.9799e-24	CotAD_68608	predicted protein [Populus trichocarpa]	Up
Downstream 2k	scaffold1867.1	100092	100832	18	56	4.76713e-24	CotAD_50725	PREDICTED: probable L-type lectin-domain containing receptor kinase S.5-like [Glycine max]	Up
Downstream 2k	Dt_chr2	12960474	12961752	46	98	2.23031e-23	CotAD_44342	PREDICTED: probable 26S proteasome non-ATPase regulatory subunit 3 [Vitis vinifera]	Up
Downstream 2k	Dt_chr12	12841223	12842653	24	65	2.45269e-23	CotAD_37872	PREDICTED: uncharacterized protein LOC100263058 [Vitis vinifera]	Up
Downstream 2k	At_chr8	957718	958561	18	55	3.23297e-23	CotAD_33107	predicted protein [Populus trichocarpa]	Up
Downstream 2k	Dt_chr2	16355156	16357168	40	89	5.4994e-23	CotAD_44116	predicted protein [Populus trichocarpa]	Up
Downstream 2k	At_chr13	60537143	60537961	22	61	8.2093e-23	CotAD_65209	hypothetical protein PRUPE_ppa017616mg [Prunus persica]	Up
Downstream 2k	At_chr11	46119809	46121729	46	97	9.86526e-23	CotAD_34279	RNA polymerase sigma factor rpoD, putative [Ricinus communis]	Up
Downstream 2k	At_chr4	85910308	85911889	31	75	1.18226e-22	CotAD_32737	Thylakoid lumenal 19 kDa protein, chloroplast precursor, putative [Ricinus communis]	Up
Downstream 2k	At_chr5	16376066	16377193	31	75	1.18226e-22	CotAD_68896	PREDICTED: mediator of RNA polymerase II transcription subunit 23-like [Fragaria vesca subsp. vesca]	Up
Downstream 2k	At_chr7	2911666	2912856	44	94	1.6004e-22	CotAD_14472	conserved hypothetical protein [Ricinus communis]	Up
Downstream 2k	Dt_chr8	45290857	45292080	23	62	2.43554e-22	CotAD_22046	PREDICTED: probable carboxylesterase 6-like [Vitis vinifera]	Up
Downstream 2k	Dt_chr8	52197091	52198099	25	65	3.99739e-22	CotAD_28033	glycerate dehydrogenase, putative [Ricinus communis]	Up
Downstream 2k	Dt_chr3	14670755	14672003	50	102	4.57991e-22	CotAD_01980	hypothetical protein PRUPE_ppa000090mg [Prunus persica]	Up
Downstream 2k	At_chr10	63584842	63585865	43	92	4.97973e-22	CotAD_24422	PREDICTED: probable inactive serine/threonine-protein kinase scy1 isoform 1 [Vitis vinifera]	Up
Downstream 2k	Dt_chr5	59577630	59579111	31	74	6.1524e-22	CotAD_63557	PREDICTED: protein LURP-one-related 15-like [Glycine max]	Up
Downstream 2k	At_chr13	25379435	25380472	49	100	7.09645e-22	CotAD_06863	predicted protein [Populus trichocarpa]	Up
Downstream 2k	Dt_chr7	34458616	34459522	36	81	1.11076e-21	CotAD_34346	PREDICTED: acetolactate synthase 3, chloroplastic-like [Cucumis sativus]	Up
Downstream 2k	Dt_chr8	56357804	56358812	32	75	1.40733e-21	CotAD_42828	vacuolar invertase 2 [Gossypium hirsutum]	Up
Downstream 2k	scaffold257.1	1099551	1100243	34	78	1.61719e-21	CotAD_42596	PREDICTED: uncharacterized protein LOC100248444 [Vitis vinifera]	Up
Downstream 2k	At_chr10	76918186	76919375	30	72	1.90043e-21	CotAD_42471	PREDICTED: oleoyl-acyl carrier protein thioesterase, chloroplastic-like [Vitis vinifera]	Up
Downstream 2k	At_chr8	2922398	2923554	25	64	2.26665e-21	CotAD_51145	BRASSINOSTEROID INSENSITIVE 1-associated receptor kinase 1 precursor, putative [Ricinus communis]	Up
Downstream 2k	Dt_chr13	17597855	17599460	33	76	3.1285e-21	CotAD_47097	hypothetical protein PRUPE_ppa000154mg [Prunus persica]	Up
Downstream 2k	Dt_chr7	20602536	20603827	31	73	3.153e-21	CotAD_09405	conserved hypothetical protein [Ricinus communis]	Up
Downstream 2k	At_chr4	37907868	37908475	44	92	4.14925e-21	CotAD_04748	hypothetical protein PRUPE_ppa1027127mg [Prunus persica]	Up
Downstream 2k	Dt_chr1	42559980	42561403	44	92	4.14925e-21	CotAD_10451	homeobox protein knotted-1, putative [Ricinus communis]	Up
Downstream 2k	At_chr12	51125114	51125926	20	56	4.24112e-21	CotAD_19097	sialyltransferase-like protein [Gossypium raimondii]	Up
Downstream 2k	At_chr13	65692506	65693543	20	56	4.24112e-21	CotAD_60742	PREDICTED: tropinone reductase homolog [Cucumis sativus]	Up
Downstream 2k	Dt_chr12	5807939	5808907	38	83	5.43303e-21	CotAD_28353	PREDICTED: MLP-like protein 34 [Vitis vinifera]	Up
Downstream 2k	At_chr10	59692125	59692622	28	68	7.85211e-21	CotAD_62831	dead box ATP-dependent RNA helicase, putative [Ricinus communis]	Up
Downstream 2k	At_chr13	20438904	20439665	28	68	7.85211e-21	CotAD_30781	Protein grpE, putative [Ricinus communis]	Up
Downstream 2k	At_chr13	39603621	39604976	28	68	7.85211e-21	CotAD_56959	PREDICTED: methyltransferase-like protein 7A [Vitis vinifera]	Up
Downstream 2k	At_chr6	51563101	51563573	48	97	9.11324e-21	CotAD_17113	hypothetical protein PRUPE_ppa019526mg [Prunus persica]	Up
Downstream 2k	At_chr1	83965872	83966721	37	81	1.69456e-20	CotAD_58490	PREDICTED: protein SHORT-ROOT-like isoform 1 [Vitis vinifera]	Up
Downstream 2k	Dt_chr11	17750913	17751871	37	81	1.69456e-20	CotAD_27927	PREDICTED: uncharacterized protein LOC100267140 [Vitis vinifera]	Up
Downstream 2k	Dt_chr8	33392158	33393162	37	81	1.69456e-20	CotAD_70572	uncharacterized protein LOC100807276 [Glycine max]	Up
Downstream 2k	Dt_chr9	5229187	5229733	29	69	1.84721e-20	CotAD_21083	predicted protein [Populus trichocarpa]	Up
Downstream 2k	Dt_chr2	41879192	41880063	22	58	2.50852e-20	CotAD_29091	ZIP transporter [Populus trichocarpa]	Up
Downstream 2k	At_chr1	105956136	105956880	45	92	3.24593e-20	CotAD_14514	NAC domain protein [Medicago truncatula]	Up
Downstream 2k	Dt_chr10	3227728	3229447	36	79	3.38253e-20	CotAD_48290	hypothetical protein PRUPE_ppa012970mg [Prunus persica]	Up
Downstream 2k	scaffold12131.1	12	635	32	73	3.48538e-20	CotAD_76316	PREDICTED: uncharacterized protein LOC101262394 [Solanum lycopersicum]	Up
Downstream 2k	Dt_chr8	40384123	40385448	28	67	4.11154e-20	CotAD_12765	predicted protein [Populus trichocarpa]	Up
Downstream 2k	scaffold1797.1	149859	150493	28	67	4.11154e-20	CotAD_69314	PREDICTED: COBW domain-containing protein 2-like isoform 1 [Vitis vinifera]	Up
Downstream 2k	At_chr9	71161323	71162102	33	74	7.42948e-20	CotAD_73607	hypothetical protein ARALYDRAFT_476166 [Arabidopsis lyrata subsp. lyrata]	Up
Downstream 2k	Dt_chr11	23135291	23136600	35	77	7.76176e-20	CotAD_28642	endonuclease III, putative [Ricinus communis]	Up
Downstream 2k	scaffold334.1	763202	764185	35	77	7.76176e-20	CotAD_60319	PREDICTED: ribose-5-phosphate isomerase A [Vitis vinifera]	Up
Downstream 2k	scaffold377.1	689122	689748	25	62	9.72942e-20	CotAD_18249	hypothetical protein PRUPE_ppa003261mg [Prunus persica]	Up
Downstream 2k	scaffold1867.1	93201	94437	31	71	1.08568e-19	CotAD_50723	conserved hypothetical protein [Ricinus communis]	Up
Downstream 2k	At_chr9	66077570	66078755	27	65	1.27055e-19	CotAD_30841	conserved hypothetical protein [Ricinus communis]	Up
Downstream 2k	scaffold2565.1	125909	126700	27	65	1.27055e-19	CotAD_48546	PREDICTED: uncharacterized protein LOC100803853 [Glycine max]	Up
Downstream 2k	scaffold3501.1	82548	83360	45	91	1.35209e-19	CotAD_65770	PREDICTED: AT-rich interactive domain-containing protein 2-like [Fragaria vesca subsp. vesca]	Up
Downstream 2k	At_chr11	37265798	37266735	38	81	1.51165e-19	CotAD_58675	hypothetical protein PRUPE_ppa006645mg [Prunus persica]	Up
Downstream 2k	At_chr11	90866115	90867022	20	54	1.55424e-19	CotAD_22465	trypsin inhibitor [Theobroma sylvestre]	Up
Downstream 2k	At_chr2	16641409	16642200	20	54	1.55424e-19	CotAD_56454	predicted protein [Populus trichocarpa]	Up
Downstream 2k	At_chr8	43133722	43134446	26	63	1.69778e-19	CotAD_12951	-	Up
Downstream 2k	At_chr7	17204064	17204993	24	60	2.12014e-19	CotAD_51915	hypothetical protein PRUPE_ppa004700mg [Prunus persica]	Up
Downstream 2k	Dt_chr9	66138546	66139380	41	85	2.63265e-19	CotAD_00309	hypothetical protein VITISV_027283 [Vitis vinifera]	Up
Downstream 2k	Dt_chr4	22322720	22323628	30	69	3.38266e-19	CotAD_22651	PREDICTED: phytochrome A-associated F-box protein-like [Cucumis sativus]	Up
Downstream 2k	At_chr7	7389800	7390474	44	89	4.17283e-19	CotAD_10144	-	Up
Downstream 2k	Dt_chr11	43475552	43476397	21	55	4.34888e-19	CotAD_72396	PREDICTED: uncharacterized protein LOC100252797 [Vitis vinifera]	Up
Downstream 2k	At_chr13	79072191	79073202	29	67	4.75023e-19	CotAD_38104	protein arginine n-methyltransferase, putative [Ricinus communis]	Up
Downstream 2k	Dt_chr2	47534007	47535266	29	67	4.75023e-19	CotAD_68018	mads box protein, putative [Ricinus communis]	Up
Downstream 2k	Dt_chr3	14631031	14631811	29	67	4.75023e-19	CotAD_01978	PREDICTED: chaperone protein ClpB1-like [Cucumis sativus]	Up
Downstream 2k	At_chr8	43500116	43500659	42	86	4.81259e-19	CotAD_12914	unknown [Lotus japonicus]	Up
Downstream 2k	Dt_chr10	10799469	10800704	35	76	4.86554e-19	CotAD_01247	-	Up
Downstream 2k	Dt_chr5	31398123	31398818	25	61	5.2268e-19	CotAD_24609	predicted protein [Populus trichocarpa]	Up
Downstream 2k	Dt_chr1	54791048	54793587	31	70	5.28266e-19	CotAD_25783	Serine/threonine-protein kinase PBS1, putative [Ricinus communis]	Up
Downstream 2k	Dt_chr10	35864978	35865809	31	70	5.28266e-19	CotAD_53428	beta lactamase [synthetic construct]	Up
Downstream 2k	At_chr2	12728991	12729491	30	68	1.6488e-18	CotAD_06967	glycerophosphoryl diester phosphodiesterase, putative [Ricinus communis]	Up
Downstream 2k	Dt_chr6	25525550	25526667	42	85	2.00997e-18	CotAD_39394	PREDICTED: uncharacterized protein LOC100261246 [Vitis vinifera]	Up
Downstream 2k	Dt_chr9	5304811	5305592	23	57	2.09774e-18	CotAD_21091	NBS-type resistance protein [Gossypium barbadense]	Up
Downstream 2k	At_chr1	38749282	38749903	33	72	2.24551e-18	CotAD_61465	b-1,4-glucanase [Gossypium aridum]	Up
Downstream 2k	Dt_chr7	11053214	11054061	21	54	2.48404e-18	CotAD_10924	predicted protein [Populus trichocarpa]	Up
Downstream 2k	scaffold290.1	201281	202346	21	54	2.48404e-18	CotAD_20343	PREDICTED: BON1-associated protein 2-like [Glycine max]	Up
Downstream 2k	At_chr7	28618495	28619804	25	60	2.75771e-18	CotAD_44167	predicted protein [Populus trichocarpa]	Up
Downstream 2k	scaffold3420.1	69769	70898	25	60	2.75771e-18	CotAD_61162	hypothetical protein VITISV_024545 [Vitis vinifera]	Up
Downstream 2k	At_chr7	545764	546589	36	76	4.24374e-18	CotAD_07628	f-box family protein [Populus trichocarpa]	Up
Downstream 2k	scaffold2385.1	96447	97875	39	80	5.35699e-18	CotAD_60041	Disease resistance protein RPH8A, putative [Ricinus communis]	Up
Downstream 2k	scaffold238.1	310273	311214	35	74	9.8311e-18	CotAD_24493	Serine/threonine-protein kinase PBS1, putative [Ricinus communis]	Up
Downstream 2k	At_chr12	43746967	43747907	38	78	1.66188e-17	CotAD_50264	PREDICTED: probable aspartic protease At2g35615-like [Vitis vinifera]	Up
Downstream 2k	At_chr2	23496200	23498322	25	59	1.97978e-17	CotAD_55808	-	Up
Downstream 2k	scaffold1464.1	255090	256092	39	79	2.99464e-17	CotAD_45603	predicted protein [Populus trichocarpa]	Up
Downstream 2k	Dt_chr5	7336461	7337272	32	69	3.21473e-17	CotAD_02975	conserved hypothetical protein [Ricinus communis]	Up
Downstream 2k	At_chr12	49654251	49655009	35	73	4.30626e-17	CotAD_67575	PREDICTED: E3 ubiquitin-protein ligase RING1-like [Fragaria vesca subsp. vesca]	Up
Downstream 2k	scaffold4000.1	81234	81718	33	70	4.63012e-17	CotAD_75345	conserved hypothetical protein [Ricinus communis]	Up
Downstream 2k	Dt_chr11	52570070	52570915	30	66	5.04979e-17	CotAD_43124	hypothetical protein PRUPE_ppa003467mg [Prunus persica]	Up
Downstream 2k	Dt_chr13	18079250	18080697	30	66	5.04979e-17	CotAD_64630	-	Up
Downstream 2k	Dt_chr12	3167928	3169040	37	76	5.15578e-17	CotAD_13823	PREDICTED: uncharacterized protein LOC100259633 [Vitis vinifera]	Up
Downstream 2k	At_chr6	49866700	49868093	29	64	7.40056e-17	CotAD_20002	protein with unknown function [Ricinus communis]	Up
Downstream 2k	Dt_chr9	52190229	52191245	29	64	7.40056e-17	CotAD_13482	dihydroflavonol 4-reductase [Gossypium hirsutum]	Up
Downstream 2k	scaffold3231.1	80162	81683	36	74	7.96694e-17	CotAD_58735	pectinesterase 43 [Arabidopsis thaliana]	Up
Downstream 2k	At_chr10	63527358	63528327	23	55	8.35909e-17	CotAD_24416	PREDICTED: RING-H2 finger protein ATL72 [Vitis vinifera]	Up
Downstream 2k	Dt_chr10	22999497	23000515	37	75	2.1568e-16	CotAD_26257	copper binding protein 5 [Gossypium hirsutum]	Up
Downstream 2k	scaffold4156.1	14665	15954	37	75	2.1568e-16	CotAD_70252	hypothetical protein PRUPE_ppa023495mg [Prunus persica]	Up
Downstream 2k	Dt_chr11	7407389	7408060	28	62	2.31627e-16	CotAD_15561	PREDICTED: uncharacterized protein LOC100241226 [Vitis vinifera]	Up
Downstream 2k	Dt_chr12	26875172	26876119	30	65	2.32199e-16	CotAD_23096	UDP-glucosyltransferase, putative [Ricinus communis]	Up
Downstream 2k	Dt_chr7	6924252	6925063	24	56	3.12382e-16	CotAD_03830	predicted protein [Populus trichocarpa]	Up
Downstream 2k	Dt_chr4	23583903	23584395	36	73	3.3614e-16	CotAD_29215	Tar1p [Medicago truncatula]	Up
Downstream 2k	At_chr11	31381635	31382552	25	57	4.96834e-16	CotAD_55343	predicted protein [Populus trichocarpa]	Up
Downstream 2k	Dt_chr9	34004307	34005635	27	60	5.31823e-16	CotAD_65271	-	Up
Downstream 2k	Dt_chr1	8178664	8179398	34	70	5.76025e-16	CotAD_73403	hypothetical protein VITISV_012660 [Vitis vinifera]	Up
Downstream 2k	At_chr1	86352712	86353395	32	67	6.38318e-16	CotAD_19617	predicted protein [Populus trichocarpa]	Up
Downstream 2k	Dt_chr8	36214502	36215187	32	67	6.38318e-16	CotAD_35166	predicted protein [Populus trichocarpa]	Up
Downstream 2k	At_chr11	61603153	61603945	35	71	1.04192e-15	CotAD_49943	PREDICTED: pentatricopeptide repeat-containing protein At3g29230 [Vitis vinifera]	Up
Downstream 2k	At_chr11	63742973	63743589	35	71	1.04192e-15	CotAD_68338	serine/threonine protein kinase, putative [Ricinus communis]	Up
Downstream 2k	At_chr3	85443908	85444739	26	58	1.05407e-15	CotAD_71794	predicted protein [Populus trichocarpa]	Up
Downstream 2k	Dt_chr5	58703339	58704137	26	58	1.05407e-15	CotAD_44257	predicted protein [Populus trichocarpa]	Up
Downstream 2k	Dt_chr10	22692776	22693925	29	62	2.12666e-15	CotAD_26279	putative chaperon P13.9 [Castanea sativa]	Up
Downstream 2k	Dt_chr13	28643271	28644327	27	59	3.38108e-15	CotAD_17950	hypothetical protein SELMODRAFT_78670 [Selaginella moellendorffii]	Up
Downstream 2k	At_chr9	83474499	83475502	33	67	5.03248e-15	CotAD_39148	patatin-like protein [Gossypium hirsutum]	Up
Downstream 2k	Dt_chr8	38949570	38950344	33	67	5.03248e-15	CotAD_16356	sugar transporter, putative [Ricinus communis]	Up
Downstream 2k	At_chr1	106149450	106150085	31	64	8.60846e-15	CotAD_14537	mitogen-activated protein kinase [Gossypium hirsutum]	Up
Downstream 2k	Dt_chr8	55824547	55825662	27	58	1.54314e-14	CotAD_42801	peptide methionine sulfoxide reductase [Gossypium barbadense]	Up
Downstream 2k	At_chr5	4048857	4049870	30	62	2.68188e-14	CotAD_36493	predicted protein [Populus trichocarpa]	Up
Downstream 2k	scaffold4386.1	31702	32669	22	50	3.39543e-14	CotAD_74648	-	Up
Downstream 2k	scaffold3185.1	130809	131938	31	63	3.64476e-14	CotAD_63281	PREDICTED: L-lactate dehydrogenase A [Vitis vinifera]	Up
Downstream 2k	At_chr12	83942641	83943934	27	57	6.89121e-14	CotAD_73268	PREDICTED: serine carboxypeptidase-like 45-like [Solanum lycopersicum]	Up
Downstream 2k	At_chr11	55390255	55391526	25	53	3.27419e-13	CotAD_43617	uncharacterized protein LOC100306221 [Glycine max]	Up
Downstream 2k	At_chr3	38453477	38454618	28	57	5.49349e-13	CotAD_62149	putative calcium-binding protein [Gossypium hirsutum]	Up
Downstream 2k	At_chr5	1303273	1304243	27	55	1.71076e-12	CotAD_28192	hypothetical protein PRUPE_ppa005358mg [Prunus persica]	Up
Downstream 2k	Dt_chr7	13221997	13223085	24	50	4.53075e-12	CotAD_05089	PREDICTED: F-box protein At3g07870 [Vitis vinifera]	Up
5-UTR	At_chr7	9845325	9846198	92	35	3.60887e-31	CotAD_57415	hypothetical protein PRUPE_ppa002230mg [Prunus persica]	Down
Intron	scaffold1263.1	486254	487353	179	0	2.09679e-286	CotAD_33874	-	Down
Intron	scaffold1263.1	355308	355994	65	0	2.78967e-104	CotAD_33856	predicted protein [Populus trichocarpa]	Down
Intron	scaffold1263.1	276732	277456	59	0	1.19822e-94	CotAD_33843	PREDICTED: LOB domain-containing protein 11-like [Glycine max]	Down
Intron	scaffold1263.1	116115	116807	54	0	8.04141e-87	CotAD_33824	Polygalacturonase precursor, putative [Ricinus communis]	Down
Intron	scaffold1263.1	434331	435511	50	0	1.68645e-80	CotAD_33866	PREDICTED: putative SWI/SNF-related matrix-associated actin-dependent regulator of chromatin subfamily A member 3-like 1-like [Vitis vinifera]	Down
Intron	At_chr7	31931581	31932136	79	16	5.7699e-50	CotAD_24962	expansin protein [Populus tomentosa]	Down
Intron	At_chr11	48367588	48368419	182	85	1.6596e-42	CotAD_71990	PREDICTED: uncharacterized protein LOC100796923 [Glycine max]	Down
Intron	At_chr3	41941386	41941929	73	18	4.23793e-40	CotAD_64188	nitrate transporter, putative [Ricinus communis]	Down
Intron	Dt_chr11	36449555	36450387	69	18	4.38624e-36	CotAD_51263	calcium ion binding protein, putative [Ricinus communis]	Down
Intron	At_chr13	20842297	20843705	139	63	1.10685e-34	CotAD_30814	RecName: Full=Uncharacterized mitochondrial protein AtMg00030; AltName: Full=ORF107a	Down
Intron	Dt_chr11	1649646	1650308	111	45	6.22723e-34	CotAD_38193	predicted protein [Populus trichocarpa]	Down
Intron	scaffold2668.1	181776	182489	109	44	1.35544e-33	CotAD_54604	hypothetical protein PRUPE_ppa006645mg [Prunus persica]	Down
Intron	At_chr3	63461931	63462860	99	38	5.83987e-33	CotAD_65047	polygalacturonase [Gossypium hirsutum]	Down
Intron	Dt_chr7	36990601	36991495	139	65	9.01458e-33	CotAD_24227	unnamed protein product [Vitis vinifera]	Down
Intron	At_chr9	54335449	54336402	87	31	2.42399e-32	CotAD_12401	aldehyde oxidase, putative [Ricinus communis]	Down
Intron	Dt_chr1	85946827	85947819	80	27	6.35484e-32	CotAD_28672	hypothetical protein VITISV_029187 [Vitis vinifera]	Down
Intron	Dt_chr3	19960631	19961084	99	39	8.66316e-32	CotAD_37583	PREDICTED: uncharacterized protein LOC100258718 [Vitis vinifera]	Down
Intron	At_chr11	71458514	71459087	108	45	1.26778e-31	CotAD_45417	-	Down
Intron	scaffold2162.1	257774	258536	106	44	2.8013e-31	CotAD_42885	PREDICTED: 50S ribosomal protein L25-like [Cucumis sativus]	Down
Intron	scaffold3306.1	125379	126533	96	38	1.02776e-30	CotAD_63478	nucleolar protein nop56, putative [Ricinus communis]	Down
Intron	At_chr5	988110	988855	75	25	1.69629e-30	CotAD_28240	WRKY4 transcription factor, partial [Gossypium hirsutum]	Down
Intron	Dt_chr5	10271734	10272637	107	46	7.49419e-30	CotAD_24166	hypothetical protein PRUPE_ppa015021mg [Prunus persica]	Down
Intron	At_chr7	4543291	4543916	94	38	4.27681e-29	CotAD_14353	PREDICTED: guanylate-binding protein 4-like [Glycine max]	Down
Intron	Dt_chr5	65379251	65379926	68	22	8.20308e-29	CotAD_71428	-	Down
Intron	At_chr6	39849705	39850491	66	21	2.1874e-28	CotAD_39358	importin alpha [Citrus sinensis]	Down
Intron	scaffold304.1	1312386	1313087	79	29	2.23973e-28	CotAD_15395	PREDICTED: cytochrome P450 734A1-like [Vitis vinifera]	Down
Intron	At_chr5	6553874	6554867	69	23	2.96957e-28	CotAD_40219	oxysterol-binding protein [Arabidopsis thaliana]	Down
Intron	Dt_chr6	41182352	41182942	64	20	3.91278e-28	CotAD_13289	unknown [Populus trichocarpa]	Down
Intron	scaffold1609.1	214690	215568	53	14	7.98413e-28	CotAD_55914	hypothetical protein PRUPE_ppa002159mg [Prunus persica]	Down
Intron	Dt_chr1	24521794	24522343	116	54	8.53606e-28	CotAD_51388	PREDICTED: (+)-neomenthol dehydrogenase-like [Vitis vinifera]	Down
Intron	At_chr11	7913398	7914257	66	22	5.38934e-27	CotAD_19720	cytochrome P450 88D5 [Lotus japonicus]	Down
Intron	At_chr8	154070	154659	67	23	1.26885e-26	CotAD_33070	conserved hypothetical protein [Ricinus communis]	Down
Intron	At_chr4	36897614	36898098	101	45	1.81238e-26	CotAD_04649	tropinone reductase, putative [Ricinus communis]	Down
Intron	At_chr9	43466307	43466890	61	20	1.83593e-25	CotAD_44493	cinnamyl alcohol dehydrogenase 3 [Gossypium hirsutum]	Down
Intron	At_chr1	14898862	14899693	89	38	3.15807e-25	CotAD_39929	PREDICTED: cell differentiation protein RCD1 homolog [Glycine max]	Down
Intron	Dt_chr6	3929978	3931088	62	21	6.40795e-25	CotAD_11437	unknown [Medicago truncatula]	Down
Intron	At_chr2	56329362	56330019	66	24	4.08607e-24	CotAD_23315	PREDICTED: probable receptor-like protein kinase At1g67000-like [Vitis vinifera]	Down
Intron	Dt_chr5	10879973	10880807	109	53	5.55748e-24	CotAD_37711	PREDICTED: uncharacterized protein LOC100261160 [Vitis vinifera]	Down
Intron	Dt_chr1	39689973	39690493	84	36	6.79342e-24	CotAD_09066	PREDICTED: uncharacterized protein LOC100260399 isoform 1 [Vitis vinifera]	Down
Intron	Dt_chr6	28611279	28611986	59	21	2.37433e-22	CotAD_72411	unnamed protein product [Vitis vinifera]	Down
Intron	At_chr6	49107861	49108737	83	37	5.6565e-22	CotAD_20048	PREDICTED: uncharacterized protein LOC100794833 [Glycine max]	Down
Intron	At_chr9	84386685	84387386	68	27	5.91648e-22	CotAD_05678	unnamed protein product [Vitis vinifera]	Down
Intron	Dt_chr1	85374257	85374838	72	30	1.90043e-21	CotAD_28717	unnamed protein product [Vitis vinifera]	Down
Intron	scaffold769.1	162961	163749	72	30	1.90043e-21	CotAD_29261	MFP [Gossypium hirsutum]	Down
Intron	Dt_chr5	16171229	16171963	64	25	2.26665e-21	CotAD_02413	kinase, putative [Ricinus communis]	Down
Intron	scaffold26.1	1973508	1974098	64	25	2.26665e-21	CotAD_00793	ATP binding protein, putative [Ricinus communis]	Down
Intron	At_chr3	17483726	17485076	76	33	2.27127e-21	CotAD_70077	predicted protein [Populus trichocarpa]	Down
Intron	Dt_chr11	24678414	24679705	82	37	3.64612e-21	CotAD_36221	PREDICTED: brassinosteroid-regulated protein BRU1 [Solanum lycopersicum]	Down
Intron	Dt_chr12	5256525	5257559	59	22	4.27283e-21	CotAD_30561	predicted protein [Populus trichocarpa]	Down
Intron	scaffold3516.1	81379	82194	62	24	6.84223e-21	CotAD_68176	PREDICTED: BEACH domain-containing protein lvsC-like, partial [Vitis vinifera]	Down
Intron	At_chr6	5765713	5766320	77	34	7.87347e-21	CotAD_26176	chromatin remodeling complex subunit [Populus trichocarpa]	Down
Intron	At_chr11	11584603	11585681	87	41	1.03525e-20	CotAD_66051	PREDICTED: psbB mRNA maturation factor Mbb1, chloroplastic [Vitis vinifera]	Down
Intron	At_chr2	2174392	2175431	58	22	2.50852e-20	CotAD_42042	unnamed protein product [Vitis vinifera]	Down
Intron	scaffold1451.1	74283	74973	55	20	2.59e-20	CotAD_35102	PREDICTED: uncharacterized protein LOC101263523 [Solanum lycopersicum]	Down
Intron	At_chr9	40915580	40916713	73	32	3.48538e-20	CotAD_55508	ubiquitin conjugating enzyme [Gossypium hirsutum]	Down
Intron	Dt_chr9	8021278	8022091	61	24	3.84178e-20	CotAD_41189	Disease resistance protein RGA2, putative [Ricinus communis]	Down
Intron	Dt_chr12	6427718	6428368	86	41	4.54766e-20	CotAD_28412	light-harvesting complex II protein Lhcb6 [Populus trichocarpa]	Down
Intron	scaffold2114.1	152394	153157	70	30	4.94247e-20	CotAD_48688	predicted protein [Populus trichocarpa]	Down
Intron	At_chr9	55046076	55046958	77	35	7.76176e-20	CotAD_12486	hypothetical protein PRUPE_ppa016573mg [Prunus persica]	Down
Intron	scaffold290.1	147465	148000	63	26	1.69778e-19	CotAD_20339	predicted protein [Populus trichocarpa]	Down
Intron	scaffold2001.1	188891	189645	75	34	2.42307e-19	CotAD_46850	hypothetical protein PRUPE_ppa021985mg [Prunus persica]	Down
Intron	scaffold3143.1	56642	57387	69	30	3.38266e-19	CotAD_69580	expansin protein [Populus tomentosa]	Down
Intron	Dt_chr9	37393048	37393764	67	29	4.75023e-19	CotAD_08155	Phytol kinase 1, chloroplast precursor, putative [Ricinus communis]	Down
Intron	Dt_chr5	7152237	7152788	61	25	5.2268e-19	CotAD_03008	PREDICTED: expansin-like A1-like [Fragaria vesca subsp. vesca]	Down
Intron	At_chr3	82384536	82385209	62	26	1.2398e-18	CotAD_70749	predicted protein [Populus trichocarpa]	Down
Intron	Dt_chr9	394789	396759	75	35	2.20572e-18	CotAD_41105	hypothetical protein OsJ_03322 [Oryza sativa Japonica Group]	Down
Intron	scaffold4222.1	46085	47292	83	41	4.67401e-18	CotAD_73671	PREDICTED: 11S globulin seed storage protein 2 [Vitis vinifera]	Down
Intron	At_chr12	18827629	18828284	79	39	2.99464e-17	CotAD_75020	hypothetical protein PRUPE_ppa008075mg [Prunus persica]	Down
Intron	scaffold171.1	612396	613389	72	34	3.06611e-17	CotAD_11172	predicted protein [Populus trichocarpa]	Down
Intron	Dt_chr10	16411461	16412359	73	35	4.30626e-17	CotAD_06536	PREDICTED: beta-galactosidase 7-like [Cucumis sativus]	Down
Intron	scaffold1931.1	194902	196144	70	33	4.63012e-17	CotAD_55066	hypothetical protein PRUPE_ppa014983mg [Prunus persica]	Down
Intron	Dt_chr13	55766197	55767684	77	38	6.96912e-17	CotAD_20948	conserved hypothetical protein [Ricinus communis]	Down
Intron	scaffold189.1	428065	429130	74	36	7.96694e-17	CotAD_11525	tau class glutathione transferase GSTU43 [Populus trichocarpa]	Down
Intron	scaffold2001.1	186911	187802	58	25	1.00177e-16	CotAD_46850	hypothetical protein PRUPE_ppa021985mg [Prunus persica]	Down
Intron	At_chr2	56867119	56867973	65	30	2.32199e-16	CotAD_23334	ankyrin repeat-containing protein, putative [Ricinus communis]	Down
Intron	Dt_chr8	52644808	52645926	69	33	2.74824e-16	CotAD_39870	predicted protein [Populus trichocarpa]	Down
Intron	At_chr7	4257138	4257902	56	24	3.12382e-16	CotAD_14363	ATP binding protein, putative [Ricinus communis]	Down
Intron	Dt_chr1	38314358	38314897	63	29	3.4462e-16	CotAD_09168	predicted protein [Populus trichocarpa]	Down
Intron	Dt_chr5	11892972	11893809	54	23	4.32181e-16	CotAD_43279	hypothetical protein PRUPE_ppa024079mg, partial [Prunus persica]	Down
Intron	At_chr7	3449035	3449725	66	31	4.51777e-16	CotAD_14430	predicted protein [Populus trichocarpa]	Down
Intron	Dt_chr1	95538136	95539736	57	25	4.96834e-16	CotAD_73858	RRNA intron-encoded homing endonuclease [Medicago truncatula]	Down
Intron	At_chr1	106274300	106274888	64	30	1.04724e-15	CotAD_14551	cc-nbs-lrr resistance protein [Populus trichocarpa]	Down
Intron	At_chr3	27545854	27547307	62	29	2.12666e-15	CotAD_59373	unnamed protein product [Vitis vinifera]	Down
Intron	scaffold3917.1	16380	17247	62	29	2.12666e-15	CotAD_67246	PREDICTED: uncharacterized protein LOC100254089 [Vitis vinifera]	Down
Intron	Dt_chr9	55897705	55898310	69	34	3.22944e-15	CotAD_25658	conserved hypothetical protein [Ricinus communis]	Down
Intron	scaffold458.1	431495	432092	63	30	4.63e-15	CotAD_25489	esterase/lipase/thioesterase family protein [Arabidopsis lyrata subsp. lyrata]	Down
Intron	Dt_chr6	17920152	17921256	54	24	7.56385e-15	CotAD_20238	PREDICTED: 3-oxoacyl-[acyl-carrier-protein] synthase II, chloroplastic-like [Vitis vinifera]	Down
Intron	Dt_chr5	46202698	46203641	65	32	1.5626e-14	CotAD_32403	PREDICTED: branched-chain-amino-acid aminotransferase 2, chloroplastic-like [Fragaria vesca subsp. vesca]	Down
Intron	Dt_chr7	28725490	28726310	56	26	3.12574e-14	CotAD_37036	PREDICTED: dynamin-like protein C-like [Glycine max]	Down
Intron	At_chr3	97485755	97486674	58	28	1.2903e-13	CotAD_55436	PREDICTED: uncharacterized protein LOC100806341 [Glycine max]	Down
Intron	Dt_chr11	14534221	14535057	55	26	1.40833e-13	CotAD_50399	PREDICTED: callose synthase 5-like [Cucumis sativus]	Down
Intron	Dt_chr9	3457326	3458449	53	25	3.27419e-13	CotAD_24294	RecName: Full=(+)-delta-cadinene synthase isozyme XC1; Short=D-cadinene synthase XC1	Down
Intron	scaffold1227.1	207465	208301	0	209	0	CotAD_34615	PREDICTED: putative E3 ubiquitin-protein ligase XBAT31-like [Glycine max]	Up
Intron	scaffold1227.1	210869	211756	0	75	3.09685e-120	CotAD_34616	PREDICTED: uncharacterized protein LOC100256054 [Vitis vinifera]	Up
Intron	scaffold1227.1	53281	53857	0	74	9.91002e-119	CotAD_34595	hypothetical protein VITISV_040991 [Vitis vinifera]	Up
Intron	Dt_chr12	29534051	29534726	38	145	7.09127e-74	CotAD_50931	unnamed protein product [Vitis vinifera]	Up
Intron	scaffold5488.1	1396	2220	26	109	1.18225e-60	CotAD_73817	hypothetical protein PRUPE_ppa010064mg [Prunus persica]	Up
Intron	Dt_chr13	19727572	19729655	31	110	8.40336e-53	CotAD_13962	PREDICTED: uncharacterized protein LOC100267869 [Vitis vinifera]	Up
Intron	At_chr10	53549241	53550095	51	142	3.66811e-51	CotAD_60858	-	Up
Intron	At_chr6	5965771	5966384	9	61	2.29822e-46	CotAD_26190	conserved hypothetical protein [Ricinus communis]	Up
Intron	At_chr9	45500781	45501420	65	153	8.62261e-43	CotAD_66408	hypothetical protein PRUPE_ppa011167mg [Prunus persica]	Up
Intron	At_chr3	32370097	32372080	43	111	3.18483e-36	CotAD_74697	PREDICTED: glutamate receptor 2.8-like [Vitis vinifera]	Up
Intron	At_chr10	66166549	66169075	85	172	1.10255e-35	CotAD_57879	PREDICTED: uncharacterized protein LOC101262394 [Solanum lycopersicum]	Up
Intron	scaffold5488.1	14398	15121	42	106	9.67798e-34	CotAD_73819	PREDICTED: tropinone reductase homolog At1g07440-like [Fragaria vesca subsp. vesca]	Up
Intron	Dt_chr5	3759243	3762436	73	151	5.86804e-33	CotAD_30623	-	Up
Intron	Dt_chr11	49975708	49976947	52	117	1.33952e-30	CotAD_58856	-	Up
Intron	Dt_chr1	57161009	57163720	27	78	3.8071e-30	CotAD_29621	hypothetical protein PRUPE_ppa018564mg [Prunus persica]	Up
Intron	scaffold2385.1	163104	164257	60	127	2.44518e-29	CotAD_60047	predicted protein [Populus trichocarpa]	Up
Intron	At_chr1	52935542	52936174	34	88	3.51287e-29	CotAD_08795	PREDICTED: auxin-induced protein PCNT115 [Vitis vinifera]	Up
Intron	Dt_chr7	2687093	2688068	35	89	9.22894e-29	CotAD_46530	hypothetical protein PRUPE_ppa000030mg [Prunus persica]	Up
Intron	At_chr2	56290395	56291221	53	116	9.50463e-29	CotAD_23311	hypothetical protein PRUPE_ppa018157mg [Prunus persica]	Up
Intron	Dt_chr4	27427581	27428811	21	66	2.1874e-28	CotAD_51288	-	Up
Intron	Dt_chr5	9003451	9004143	21	66	2.1874e-28	CotAD_31745	conserved hypothetical protein [Ricinus communis]	Up
Intron	At_chr5	47125741	47126687	26	73	1.47345e-27	CotAD_52172	Lariat debranching enzyme [Medicago truncatula]	Up
Intron	Dt_chr1	61883874	61884594	22	66	5.38934e-27	CotAD_50199	PREDICTED: NAC domain-containing protein 21/22-like [Fragaria vesca subsp. vesca]	Up
Intron	Dt_chr6	16882539	16883101	26	72	1.3067e-26	CotAD_22566	hypothetical protein PRUPE_ppa015023mg [Prunus persica]	Up
Intron	Dt_chr3	39225545	39226999	36	87	3.60581e-26	CotAD_27399	-	Up
Intron	Dt_chr5	45783727	45785369	46	102	3.76123e-26	CotAD_32415	hypothetical protein PRUPE_ppa001623mg [Prunus persica]	Up
Intron	At_chr11	38253345	38254238	38	90	4.5024e-26	CotAD_76688	-	Up
Intron	At_chr7	10761487	10762724	31	79	9.89135e-26	CotAD_14173	ring finger protein, putative [Ricinus communis]	Up
Intron	At_chr7	2911666	2912856	44	94	1.6004e-22	CotAD_14473	predicted protein [Populus trichocarpa]	Up
Intron	Dt_chr10	19358410	19360238	49	101	1.6814e-22	CotAD_06697	hexokinase [Citrus sinensis]	Up
Intron	scaffold4709.1	35953	37419	47	98	2.82274e-22	CotAD_70652	dihydropyrimidinase, putative [Ricinus communis]	Up
Intron	At_chr9	4075256	4077716	34	79	3.27151e-22	CotAD_30502	Chain A, Crystal Structure Of A Glutathione Transferase Family Member From Ricinus Communis, Target Efi-501866	Up
Intron	Dt_chr8	28109065	28110303	48	98	2.19287e-21	CotAD_51317	unnamed protein product [Vitis vinifera]	Up
Intron	At_chr10	63164517	63165185	32	74	7.05929e-21	CotAD_24382	putative aleurone ribonuclease [Oryza sativa Japonica Group]	Up
Intron	scaffold26.1	2107329	2108238	25	63	1.26448e-20	CotAD_00809	conserved hypothetical protein [Ricinus communis]	Up
Intron	At_chr9	85087082	85087828	22	58	2.50852e-20	CotAD_05592	putative hydroxycinnamoyl CoA shikimate/quinate hydroxycinnamoyl transferase [Hibiscus cannabinus]	Up
Intron	Dt_chr7	8598200	8599393	36	79	3.38253e-20	CotAD_39091	PREDICTED: paladin [Vitis vinifera]	Up
Intron	scaffold12131.1	12	635	32	73	3.48538e-20	CotAD_76316	PREDICTED: uncharacterized protein LOC101262394 [Solanum lycopersicum]	Up
Intron	scaffold235.1	781415	782060	35	77	7.76176e-20	CotAD_24718	PREDICTED: probable leucine-rich repeat receptor-like serine/threonine-protein kinase At3g14840-like [Vitis vinifera]	Up
Intron	Dt_chr2	47534007	47535266	29	67	4.75023e-19	CotAD_68018	mads box protein, putative [Ricinus communis]	Up
Intron	scaffold476.1	661565	662370	29	67	4.75023e-19	CotAD_55184	conserved hypothetical protein [Ricinus communis]	Up
Intron	At_chr6	41877346	41878147	27	64	6.56586e-19	CotAD_31960	predicted protein [Populus trichocarpa]	Up
Intron	At_chr13	44338257	44339407	20	53	9.15893e-19	CotAD_67051	-	Up
Intron	Dt_chr1	38853813	38854782	41	84	1.11812e-18	CotAD_09130	PREDICTED: transportin-3 [Vitis vinifera]	Up
Intron	Dt_chr13	19242068	19243316	24	59	1.60807e-18	CotAD_13996	unnamed protein product [Vitis vinifera]	Up
Intron	At_chr6	9497950	9498730	35	75	2.20572e-18	CotAD_60787	Receptor kinase [Medicago truncatula]	Up
Intron	At_chr6	17891759	17892509	33	72	2.24551e-18	CotAD_76590	hypothetical protein PRUPE_ppa001261mg [Prunus persica]	Up
Intron	At_chr12	30975840	30976723	39	79	2.99464e-17	CotAD_69595	hypothetical protein PRUPE_ppa004241mg [Prunus persica]	Up
Intron	At_chr1	6999659	7000538	26	60	3.21327e-17	CotAD_56808	PREDICTED: TMV resistance protein N-like [Vitis vinifera]	Up
Intron	At_chr13	45547192	45548181	26	60	3.21327e-17	CotAD_73676	hypothetical protein PRUPE_ppa009349mg [Prunus persica]	Up
Intron	scaffold3563.1	13104	13933	32	69	3.21473e-17	CotAD_62671	PREDICTED: uncharacterized protein LOC100853223 [Vitis vinifera]	Up
Intron	Dt_chr13	13599260	13600105	30	66	5.04979e-17	CotAD_68559	-	Up
Intron	At_chr1	6204751	6205955	25	58	1.00177e-16	CotAD_62219	predicted protein [Populus trichocarpa]	Up
Intron	At_chr3	24505439	24507226	34	71	1.34124e-16	CotAD_67241	-	Up
Intron	At_chr10	88731656	88732950	22	53	1.85762e-16	CotAD_76193	conserved hypothetical protein [Ricinus communis]	Up
Intron	Dt_chr11	7407389	7408060	28	62	2.31627e-16	CotAD_15562	PREDICTED: UPF0496 protein At3g19330 [Vitis vinifera]	Up
Intron	At_chr5	50313155	50314145	25	57	4.96834e-16	CotAD_51519	hypothetical protein PRUPE_ppa018564mg [Prunus persica]	Up
Intron	At_chr10	67021722	67023210	19	47	2.33222e-15	CotAD_32880	-	Up
Intron	Dt_chr11	19581275	19582141	34	69	3.22944e-15	CotAD_29330	PREDICTED: probable receptor-like protein kinase At1g67000-like [Fragaria vesca subsp. vesca]	Up
Intron	scaffold3109.1	16387	16920	30	63	4.63e-15	CotAD_56086	PREDICTED: probable peptide/nitrate transporter At1g27040-like [Vitis vinifera]	Up
Intron	Dt_chr13	43066353	43067781	28	59	2.96307e-14	CotAD_16231	unnamed protein product [Vitis vinifera]	Up
Intron	scaffold5589.1	18997	20086	31	63	3.64476e-14	CotAD_75563	serine-threonine protein kinase, plant-type, putative [Ricinus communis]	Up
Intron	At_chr1	92511036	92512178	29	60	4.13329e-14	CotAD_48573	PREDICTED: LOW QUALITY PROTEIN: protein argonaute 4-like [Cucumis sativus]	Up
Intron	Dt_chr11	2421495	2422735	25	53	3.27419e-13	CotAD_48481	predicted protein [Populus trichocarpa]	Up
3-UTR	At_chr5	172625	173223	68	25	1.39684e-24	CotAD_64835	SAUR family protein [Populus trichocarpa]	Down
3-UTR	At_chr12	20278878	20280343	62	30	2.68188e-14	CotAD_49195	glutathione S-transferase [Gossypium hirsutum]	Down
Upstream 2k	scaffold1263.1	57027	57811	110	0	3.15604e-176	CotAD_33814	PREDICTED: peroxidase 4-like [Glycine max]	Down
Upstream 2k	scaffold1263.1	132775	133675	97	0	1.86335e-155	CotAD_33825	-	Down
Upstream 2k	scaffold1263.1	174602	175190	95	0	3.81625e-152	CotAD_33828	predicted protein [Populus trichocarpa]	Down
Upstream 2k	scaffold1263.1	399828	401385	93	0	3.90794e-149	CotAD_33863	predicted protein [Populus trichocarpa]	Down
Upstream 2k	scaffold1263.1	42196	42760	92	0	2.50112e-147	CotAD_33811	PREDICTED: uncharacterized protein LOC100853686 [Vitis vinifera]	Down
Upstream 2k	scaffold1263.1	49780	50835	81	0	7.20994e-130	CotAD_33813	LOB domain-containing protein, putative [Ricinus communis]	Down
Upstream 2k	scaffold1263.1	107424	108767	79	0	1.47663e-126	CotAD_33821	predicted protein [Populus trichocarpa]	Down
Upstream 2k	scaffold1263.1	317171	317807	77	0	1.5121e-123	CotAD_33851	PREDICTED: uncharacterized protein LOC101314016 [Fragaria vesca subsp. vesca]	Down
Upstream 2k	scaffold1263.1	429942	431061	72	0	2.02961e-115	CotAD_33865	predicted protein [Populus trichocarpa]	Down
Upstream 2k	scaffold1263.1	70380	71327	71	0	6.49483e-114	CotAD_33816	predicted protein [Populus trichocarpa]	Down
Upstream 2k	scaffold1263.1	88662	89370	69	0	1.33017e-110	CotAD_33819	hypothetical protein PRUPE_ppa012214mg [Prunus persica]	Down
Upstream 2k	scaffold1263.1	277840	278329	69	0	1.33017e-110	CotAD_33843	PREDICTED: LOB domain-containing protein 11-like [Glycine max]	Down
Upstream 2k	scaffold1263.1	11737	12607	64	0	8.92702e-103	CotAD_33810	predicted protein [Populus trichocarpa]	Down
Upstream 2k	scaffold1263.1	333772	334359	63	0	2.85667e-101	CotAD_33853	-	Down
Upstream 2k	scaffold1263.1	452730	454563	62	0	1.82829e-99	CotAD_33867	PREDICTED: protein kinase and PP2C-like domain-containing protein isoform 1 [Vitis vinifera]	Down
Upstream 2k	scaffold1263.1	372290	373278	54	0	8.04141e-87	CotAD_33859	predicted protein [Populus trichocarpa]	Down
Upstream 2k	scaffold1263.1	65542	66795	48	0	3.45391e-77	CotAD_33815	PREDICTED: E3 ubiquitin-protein ligase SINAT2 [Vitis vinifera]	Down
Upstream 2k	scaffold1263.1	241261	242419	48	0	3.45391e-77	CotAD_33836	wrinkled 1 [Gossypium hirsutum]	Down
Upstream 2k	scaffold2321.1	214014	214643	66	3	3.21183e-68	CotAD_51802	PREDICTED: uncharacterized protein LOC100526877 [Glycine max]	Down
Upstream 2k	scaffold1263.1	83970	84782	40	0	1.51912e-64	CotAD_33818	ZIP transporter [Populus trichocarpa]	Down
Upstream 2k	Dt_chr9	40460140	40460590	82	11	4.04128e-64	CotAD_02555	HyPRP2 [Gossypium hirsutum]	Down
Upstream 2k	Dt_chr8	55275583	55276522	150	53	3.94118e-55	CotAD_60144	hypothetical protein PRUPE_ppa008189mg [Prunus persica]	Down
Upstream 2k	scaffold1263.1	279345	280159	34	0	6.52477e-55	CotAD_33844	PREDICTED: tRNA-splicing endonuclease subunit Sen2-1 [Vitis vinifera]	Down
Upstream 2k	Dt_chr5	7461941	7462660	141	51	2.22787e-50	CotAD_02958	predicted protein [Populus trichocarpa]	Down
Upstream 2k	scaffold2922.1	26170	26684	103	29	9.82685e-50	CotAD_71074	predicted protein [Populus trichocarpa]	Down
Upstream 2k	At_chr9	57417782	57418408	115	36	1.75583e-49	CotAD_31142	predicted protein [Populus trichocarpa]	Down
Upstream 2k	scaffold2407.1	115337	115872	123	42	1.02945e-47	CotAD_53411	predicted protein [Populus trichocarpa]	Down
Upstream 2k	Dt_chr13	11868286	11868794	70	13	4.24419e-47	CotAD_27829	RecName: Full=(+)-delta-cadinene synthase; Short=D-cadinene synthase	Down
Upstream 2k	At_chr10	32438842	32439422	87	22	1.61946e-46	CotAD_56464	predicted protein [Populus trichocarpa]	Down
Upstream 2k	scaffold1957.1	248385	249180	120	42	3.81832e-45	CotAD_46334	double-stranded RNA binding protein, putative [Ricinus communis]	Down
Upstream 2k	At_chr6	53321035	53321566	82	20	5.65631e-45	CotAD_45689	hypothetical protein PRUPE_ppa008281mg [Prunus persica]	Down
Upstream 2k	scaffold3887.1	17003	17526	68	13	6.14212e-45	CotAD_71932	PREDICTED: 11S globulin seed storage protein 2 [Vitis vinifera]	Down
Upstream 2k	At_chr1	86739672	86740264	87	23	7.4865e-45	CotAD_19607	hypothetical protein PRUPE_ppa023786mg [Prunus persica]	Down
Upstream 2k	scaffold3112.1	135133	135588	76	17	7.51106e-45	CotAD_75136	unnamed protein product [Vitis vinifera]	Down
Upstream 2k	scaffold238.1	110797	111365	70	14	9.96457e-45	CotAD_24481	predicted protein [Populus trichocarpa]	Down
Upstream 2k	Dt_chr13	22152761	22153278	94	27	2.00254e-44	CotAD_06237	unnamed protein product [Vitis vinifera]	Down
Upstream 2k	Dt_chr13	10943566	10944216	104	33	2.57369e-44	CotAD_70953	GHMYB25 [Gossypium hirsutum]	Down
Upstream 2k	Dt_chr8	54041375	54041981	117	41	6.77513e-44	CotAD_58234	predicted protein [Populus trichocarpa]	Down
Upstream 2k	At_chr11	58613542	58614044	71	15	8.76771e-44	CotAD_33410	predicted protein [Populus trichocarpa]	Down
Upstream 2k	Dt_chr6	5404802	5405715	100	31	1.1827e-43	CotAD_23628	conserved hypothetical protein [Ricinus communis]	Down
Upstream 2k	Dt_chr9	64602525	64603433	84	22	1.30458e-43	CotAD_00105	predicted protein [Populus trichocarpa]	Down
Upstream 2k	Dt_chr11	57269109	57269922	68	14	1.32863e-42	CotAD_20153	alpha-expansin 2 [Gossypium hirsutum]	Down
Upstream 2k	At_chr12	66818810	66819362	96	30	1.49652e-41	CotAD_73501	Cell wall-associated hydrolase [Medicago truncatula]	Down
Upstream 2k	Dt_chr1	55781175	55781792	136	55	1.90284e-41	CotAD_54633	calcium-dependent protein kinase, putative [Ricinus communis]	Down
Upstream 2k	Dt_chr6	15903700	15904226	133	53	2.31401e-41	CotAD_30263	hypothetical protein PRUPE_ppa005378mg [Prunus persica]	Down
Upstream 2k	At_chr7	20928281	20928759	117	43	2.37078e-41	CotAD_63864	hypothetical protein PRUPE_ppa013890mg [Prunus persica]	Down
Upstream 2k	Dt_chr5	17577707	17578418	163	73	2.76394e-41	CotAD_02241	predicted protein [Populus trichocarpa]	Down
Upstream 2k	At_chr6	51713449	51714416	78	20	3.93051e-41	CotAD_17127	calcium-dependent protein kinase, putative [Ricinus communis]	Down
Upstream 2k	At_chr13	26501836	26502796	54	8	4.77931e-41	CotAD_72406	PREDICTED: coiled-coil domain-containing protein 22 [Vitis vinifera]	Down
Upstream 2k	Dt_chr11	11432574	11433226	128	50	4.83402e-41	CotAD_19356	predicted protein [Populus trichocarpa]	Down
Upstream 2k	scaffold304.1	902474	903087	143	60	7.58249e-41	CotAD_15357	PREDICTED: uncharacterized protein LOC101298675 [Fragaria vesca subsp. vesca]	Down
Upstream 2k	scaffold2118.1	69686	70254	66	14	1.71619e-40	CotAD_40249	histone H2A [Citrus trifoliata]	Down
Upstream 2k	At_chr3	19421799	19422852	73	18	4.23793e-40	CotAD_25853	PREDICTED: protein COBRA [Vitis vinifera]	Down
Upstream 2k	Dt_chr11	7254996	7255794	110	40	2.44488e-39	CotAD_15547	predicted protein [Populus trichocarpa]	Down
Upstream 2k	Dt_chr5	6867829	6868455	164	76	4.81186e-39	CotAD_03058	PREDICTED: seryl-tRNA synthetase [Vitis vinifera]	Down
Upstream 2k	Dt_chr7	6532097	6532637	68	16	6.27707e-39	CotAD_03781	conserved hypothetical protein [Ricinus communis]	Down
Upstream 2k	Dt_chr1	80742163	80742866	88	27	6.51363e-39	CotAD_69181	fiber quinone-oxidoreductase, partial [Gossypium barbadense]	Down
Upstream 2k	At_chr11	19163307	19163874	70	17	7.15925e-39	CotAD_63462	-	Down
Upstream 2k	scaffold1819.1	191955	192960	90	29	6.75744e-38	CotAD_57751	hypothetical protein PRUPE_ppa023539mg [Prunus persica]	Down
Upstream 2k	Dt_chr6	38344476	38345545	53	9	7.05826e-38	CotAD_19853	-	Down
Upstream 2k	scaffold2234.1	103046	103613	63	14	1.22801e-37	CotAD_52700	predicted protein [Populus trichocarpa]	Down
Upstream 2k	scaffold1485.1	401797	402438	59	12	1.5044e-37	CotAD_46972	PREDICTED: fatty acid oxidation complex subunit alpha-like [Cucumis sativus]	Down
Upstream 2k	Dt_chr9	30605131	30605639	72	19	2.50899e-37	CotAD_64574	PREDICTED: uncharacterized protein At4g28440-like [Cucumis sativus]	Down
Upstream 2k	scaffold3339.1	128625	129183	68	17	7.55607e-37	CotAD_48347	PREDICTED: uncharacterized protein LOC100803853 [Glycine max]	Down
Upstream 2k	At_chr12	51179411	51180200	64	15	8.88206e-37	CotAD_19107	PREDICTED: uncharacterized protein LOC101218134 [Cucumis sativus]	Down
Upstream 2k	Dt_chr8	3905873	3906741	87	28	1.22457e-36	CotAD_14227	-	Down
Upstream 2k	Dt_chr9	3609015	3609982	87	28	1.22457e-36	CotAD_24299	hypothetical protein PRUPE_ppa012441mg [Prunus persica]	Down
Upstream 2k	scaffold3246.1	6902	8470	106	40	4.25718e-36	CotAD_69956	predicted protein [Populus trichocarpa]	Down
Upstream 2k	At_chr11	67351061	67351601	88	29	4.48962e-36	CotAD_21267	RecName: Full=CASP-like protein POPTRDRAFT_820934	Down
Upstream 2k	scaffold1957.1	316213	316912	121	50	1.25605e-35	CotAD_46343	hypothetical protein VITISV_005315 [Vitis vinifera]	Down
Upstream 2k	Dt_chr5	11883877	11884673	173	86	1.47266e-35	CotAD_43278	ring finger protein, putative [Ricinus communis]	Down
Upstream 2k	At_chr9	83705513	83705959	82	26	3.06438e-35	CotAD_05783	hypothetical protein PRUPE_ppa024549mg, partial [Prunus persica]	Down
Upstream 2k	Dt_chr5	883798	884696	82	26	3.06438e-35	CotAD_53719	unnamed protein product [Vitis vinifera]	Down
Upstream 2k	At_chr6	55379456	55380256	160	77	3.06789e-35	CotAD_18869	nodulin MtN21 /EamA-like transporter-like protein [Arabidopsis thaliana]	Down
Upstream 2k	Dt_chr7	24944423	24945923	92	32	3.49021e-35	CotAD_22769	PREDICTED: conserved oligomeric Golgi complex subunit 7-like [Fragaria vesca subsp. vesca]	Down
Upstream 2k	Dt_chr5	41555329	41556358	90	31	6.78773e-35	CotAD_42004	predicted protein [Populus trichocarpa]	Down
Upstream 2k	At_chr10	66541364	66542363	71	20	1.62637e-34	CotAD_32905	PREDICTED: G-type lectin S-receptor-like serine/threonine-protein kinase At5g35370-like [Vitis vinifera]	Down
Upstream 2k	scaffold2001.1	13233	14136	74	22	3.06399e-34	CotAD_46831	PREDICTED: ATP-dependent zinc metalloprotease FTSH 4, mitochondrial-like [Vitis vinifera]	Down
Upstream 2k	scaffold413.1	379282	379966	125	54	3.99908e-34	CotAD_15141	hypothetical protein MTR_4g132940 [Medicago truncatula]	Down
Upstream 2k	At_chr11	19313195	19313913	79	25	5.56667e-34	CotAD_75313	alpha-expansin 1 [Gossypium hirsutum]	Down
Upstream 2k	At_chr13	15407431	15408217	72	21	7.55462e-34	CotAD_47302	unknown [Populus trichocarpa]	Down
Upstream 2k	At_chr13	55139615	55140332	61	15	8.30113e-34	CotAD_55008	MYB transcription factor [Gossypium hirsutum]	Down
Upstream 2k	Dt_chr10	8836985	8838695	136	62	1.01599e-33	CotAD_01123	cc-nbs-lrr resistance protein [Populus trichocarpa]	Down
Upstream 2k	scaffold3763.1	95328	96219	95	35	1.25952e-33	CotAD_63638	conserved hypothetical protein [Ricinus communis]	Down
Upstream 2k	At_chr10	68720065	68720869	130	58	1.47623e-33	CotAD_17762	hypothetical protein VITISV_038549 [Vitis vinifera]	Down
Upstream 2k	scaffold3090.1	140428	141549	66	18	3.2702e-33	CotAD_62503	-	Down
Upstream 2k	scaffold2480.1	196393	196998	62	16	4.99557e-33	CotAD_49898	conserved hypothetical protein [Ricinus communis]	Down
Upstream 2k	Dt_chr5	9111370	9112478	81	27	9.71427e-33	CotAD_31761	hypothetical protein PRUPE_ppa004500mg [Prunus persica]	Down
Upstream 2k	At_chr1	43620381	43620979	56	13	1.21154e-32	CotAD_71262	o-linked n-acetylglucosamine transferase, ogt, putative [Ricinus communis]	Down
Upstream 2k	Dt_chr10	13074204	13074806	58	14	1.40401e-32	CotAD_01357	unnamed protein product [Vitis vinifera]	Down
Upstream 2k	Dt_chr7	18687088	18687640	103	41	1.60745e-32	CotAD_09294	predicted protein [Populus trichocarpa]	Down
Upstream 2k	scaffold3123.1	153200	154100	95	36	2.10315e-32	CotAD_51182	rop [Musa acuminata]	Down
Upstream 2k	At_chr1	62258992	62259543	65	18	2.53063e-32	CotAD_72542	conserved hypothetical protein [Ricinus communis]	Down
Upstream 2k	scaffold3221.1	60461	61373	61	16	4.03353e-32	CotAD_69374	unknown [Populus trichocarpa]	Down
Upstream 2k	scaffold2526.1	34699	35572	119	52	4.18594e-32	CotAD_53106	hypothetical protein PRUPE_ppa006124mg [Prunus persica]	Down
Upstream 2k	At_chr8	44212982	44213594	78	26	9.37254e-32	CotAD_44767	conserved hypothetical protein [Ricinus communis]	Down
Upstream 2k	Dt_chr1	42837131	42837630	78	26	9.37254e-32	CotAD_10431	hypothetical protein RCOM_0623850 [Ricinus communis]	Down
Upstream 2k	scaffold377.1	458075	458678	102	41	1.22575e-31	CotAD_18214	DELLA protein GAI, putative [Ricinus communis]	Down
Upstream 2k	At_chr10	34400747	34401395	100	40	2.65821e-31	CotAD_47298	hypothetical protein PRUPE_ppa000747mg [Prunus persica]	Down
Upstream 2k	At_chr7	6998453	6999005	112	48	3.50505e-31	CotAD_10092	PREDICTED: uncharacterized protein LOC100243984 [Vitis vinifera]	Down
Upstream 2k	At_chr7	9845325	9846198	92	35	3.60887e-31	CotAD_57415	hypothetical protein PRUPE_ppa002230mg [Prunus persica]	Down
Upstream 2k	Dt_chr1	31345704	31346298	84	30	4.29263e-31	CotAD_47124	PREDICTED: dof zinc finger protein DOF2.1-like [Glycine max]	Down
Upstream 2k	At_chr11	18457014	18457618	104	43	5.1965e-31	CotAD_54477	putative TCP-1/cpn60 chaperonin family protein [Zea mays]	Down
Upstream 2k	At_chr3	20429665	20430468	77	26	6.15989e-31	CotAD_25923	predicted protein [Populus trichocarpa]	Down
Upstream 2k	Dt_chr7	6090198	6091050	107	45	6.53241e-31	CotAD_03730	predicted protein [Populus trichocarpa]	Down
Upstream 2k	Dt_chr1	55144588	55145369	67	20	7.3371e-31	CotAD_25812	carbon catabolite repressor protein, putative [Ricinus communis]	Down
Upstream 2k	Dt_chr7	38069075	38069563	90	34	7.5489e-31	CotAD_27553	putative alcohol acyl-transferases [Cucumis melo]	Down
Upstream 2k	scaffold290.1	150025	150799	90	34	7.5489e-31	CotAD_20340	hypothetical protein PRUPE_ppa005016mg [Prunus persica]	Down
Upstream 2k	scaffold1988.1	279501	279946	96	38	1.02776e-30	CotAD_43501	PREDICTED: proteasome subunit beta type-6 [Vitis vinifera]	Down
Upstream 2k	At_chr5	988110	988855	75	25	1.69629e-30	CotAD_28239	conserved hypothetical protein [Ricinus communis]	Down
Upstream 2k	Dt_chr11	53342855	53343488	75	25	1.69629e-30	CotAD_47496	predicted protein [Populus trichocarpa]	Down
Upstream 2k	Dt_chr1	38041112	38042195	91	35	2.06668e-30	CotAD_09187	predicted protein [Populus trichocarpa]	Down
Upstream 2k	Dt_chr10	26651574	26652231	83	30	2.62348e-30	CotAD_57794	mads box protein, putative [Ricinus communis]	Down
Upstream 2k	scaffold4861.1	19150	19615	83	30	2.62348e-30	CotAD_72690	predicted protein [Populus trichocarpa]	Down
Upstream 2k	Dt_chr1	39377662	39378389	78	27	3.8071e-30	CotAD_09091	PREDICTED: COBRA-like protein 4-like [Fragaria vesca subsp. vesca]	Down
Upstream 2k	Dt_chr9	55313108	55313618	78	27	3.8071e-30	CotAD_25727	conserved hypothetical protein [Ricinus communis]	Down
Upstream 2k	Dt_chr7	37138768	37139565	116	52	6.36697e-30	CotAD_24240	hypothetical protein PRUPE_ppa010878mg [Prunus persica]	Down
Upstream 2k	Dt_chr6	21624457	21625174	87	33	7.45182e-30	CotAD_18136	electron transfer flavoprotein beta-subunit, putative [Ricinus communis]	Down
Upstream 2k	At_chr12	75516853	75517394	66	20	7.83936e-30	CotAD_73708	predicted protein [Populus trichocarpa]	Down
Upstream 2k	Dt_chr7	36457916	36458460	66	20	7.83936e-30	CotAD_24179	predicted protein [Populus trichocarpa]	Down
Upstream 2k	Dt_chr9	5011731	5012347	95	38	7.90809e-30	CotAD_21055	metallothionein-like [Gossypium hirsutum]	Down
Upstream 2k	Dt_chr3	24260373	24261395	136	66	8.14225e-30	CotAD_08562	PREDICTED: transcription factor bHLH96-like [Vitis vinifera]	Down
Upstream 2k	scaffold4708.1	41891	42696	110	48	8.56884e-30	CotAD_71486	-	Down
Upstream 2k	scaffold4359.1	54229	55117	74	25	1.11257e-29	CotAD_70497	predicted protein [Populus trichocarpa]	Down
Upstream 2k	At_chr13	82215554	82216080	102	43	1.93831e-29	CotAD_59488	hypothetical protein PRUPE_ppa008067mg [Prunus persica]	Down
Upstream 2k	Dt_chr5	9713472	9714128	85	32	2.20902e-29	CotAD_24091	mitotic checkpoint protein bub3, putative [Ricinus communis]	Down
Upstream 2k	Dt_chr5	9429285	9430058	77	27	2.40165e-29	CotAD_31796	DNA-damage-inducible protein f, putative [Ricinus communis]	Down
Upstream 2k	At_chr6	55734879	55735480	58	16	3.00395e-29	CotAD_18906	predicted protein [Populus trichocarpa]	Down
Upstream 2k	At_chr2	15920045	15920736	70	23	3.04614e-29	CotAD_63712	serine-threonine protein kinase, plant-type, putative [Ricinus communis]	Down
Upstream 2k	Dt_chr12	2838408	2839177	70	23	3.04614e-29	CotAD_13865	predicted protein [Populus trichocarpa]	Down
Upstream 2k	At_chr6	42745738	42746263	91	36	3.0535e-29	CotAD_32019	hypothetical protein VITISV_027895 [Vitis vinifera]	Down
Upstream 2k	scaffold3485.1	85526	86133	88	34	3.51287e-29	CotAD_70066	heat shock protein [Gossypium hirsutum]	Down
Upstream 2k	scaffold458.1	119894	120720	75	26	3.72343e-29	CotAD_25462	adenylate kinase 1 chloroplast, putative [Ricinus communis]	Down
Upstream 2k	Dt_chr7	3291039	3291926	118	54	4.14859e-29	CotAD_05367	NAC protein 12 [Gossypium hirsutum]	Down
Upstream 2k	Dt_chr9	65228465	65229355	65	20	5.57193e-29	CotAD_00188	Receptor protein kinase CLAVATA1 precursor, putative [Ricinus communis]	Down
Upstream 2k	Dt_chr11	48319168	48319861	129	62	6.44556e-29	CotAD_26832	unnamed protein product [Vitis vinifera]	Down
Upstream 2k	Dt_chr5	12148088	12148672	73	25	7.21095e-29	CotAD_04035	glycosyltransferase, CAZy family GT2 [Populus trichocarpa]	Down
Upstream 2k	At_chr9	35400319	35401067	132	64	7.7582e-29	CotAD_38210	unnamed protein product [Vitis vinifera]	Down
Upstream 2k	At_chr2	18491059	18491675	68	22	8.20308e-29	CotAD_69379	conserved hypothetical protein [Ricinus communis]	Down
Upstream 2k	At_chr6	2841018	2841858	95	39	1.04245e-28	CotAD_11013	PREDICTED: G patch domain-containing protein 8-like [Glycine max]	Down
Upstream 2k	Dt_chr7	7298984	7299672	61	18	1.21378e-28	CotAD_03885	40S ribosomal protein S2, putative [Ricinus communis]	Down
Upstream 2k	scaffold336.1	778115	779073	61	18	1.21378e-28	CotAD_18763	predicted protein [Populus trichocarpa]	Down
Upstream 2k	Dt_chr7	44198006	44198600	92	37	1.30365e-28	CotAD_68725	unnamed protein product [Vitis vinifera]	Down
Upstream 2k	At_chr12	65246936	65247848	117	54	1.89205e-28	CotAD_43087	PREDICTED: uncharacterized protein LOC100246698 [Vitis vinifera]	Down
Upstream 2k	Dt_chr10	19748378	19748789	87	34	1.97518e-28	CotAD_06716	PREDICTED: dolichyl-diphosphooligosaccharide--protein glycosyltransferase subunit STT3A-like [Fragaria vesca subsp. vesca]	Down
Upstream 2k	Dt_chr9	44280786	44281497	57	16	2.31716e-28	CotAD_40691	NADPH:quinone oxidoreductase, putative [Ricinus communis]	Down
Upstream 2k	Dt_chr9	51954042	51955039	57	16	2.31716e-28	CotAD_13518	PREDICTED: uncharacterized protein LOC100260826 [Vitis vinifera]	Down
Upstream 2k	Dt_chr4	30576906	30577469	74	26	2.35689e-28	CotAD_52887	polyamine oxidase [Gossypium hirsutum]	Down
Upstream 2k	Dt_chr12	15373129	15373902	69	23	2.96957e-28	CotAD_19045	PREDICTED: auxin-induced protein 5NG4-like [Vitis vinifera]	Down
Upstream 2k	Dt_chr2	39957257	39958196	82	31	3.81097e-28	CotAD_53960	PREDICTED: ADIPOR-like receptor IZH1-like [Solanum lycopersicum]	Down
Upstream 2k	Dt_chr10	21714663	21715298	64	20	3.91278e-28	CotAD_23790	conserved hypothetical protein [Ricinus communis]	Down
Upstream 2k	Dt_chr8	9873153	9873996	109	49	4.18909e-28	CotAD_44029	CESA10 [Gossypium hirsutum]	Down
Upstream 2k	scaffold2118.1	172414	173374	77	28	4.55951e-28	CotAD_40271	PREDICTED: uncharacterized protein YKR070W-like [Vitis vinifera]	Down
Upstream 2k	Dt_chr2	9795300	9796126	88	35	5.09198e-28	CotAD_53252	PREDICTED: pentatricopeptide repeat-containing protein At1g80270, mitochondrial-like [Fragaria vesca subsp. vesca]	Down
Upstream 2k	At_chr9	46441874	46442441	67	22	5.53905e-28	CotAD_73631	PREDICTED: glycine--tRNA ligase 2, chloroplastic/mitochondrial-like [Fragaria vesca subsp. vesca]	Down
Upstream 2k	scaffold26.1	1835290	1835824	67	22	5.53905e-28	CotAD_00777	(3S)-linalool/(E)-nerolidol synthase [Vitis vinifera]	Down
Upstream 2k	At_chr9	10512196	10512972	91	37	6.99257e-28	CotAD_67367	D5-type cyclin [Populus trichocarpa]	Down
Upstream 2k	At_chr12	41212744	41213423	126	61	8.51181e-28	CotAD_56938	PREDICTED: RING finger and CHY zinc finger domain-containing protein 1-like [Solanum lycopersicum]	Down
Upstream 2k	At_chr6	45932121	45932936	60	18	8.85908e-28	CotAD_36348	conserved hypothetical protein [Ricinus communis]	Down
Upstream 2k	Dt_chr4	4055692	4056293	73	26	1.47345e-27	CotAD_50358	predicted protein [Populus trichocarpa]	Down
Upstream 2k	At_chr9	84535829	84536617	65	21	1.49443e-27	CotAD_05657	putative GTP-binding protein [Gossypium hirsutum]	Down
Upstream 2k	scaffold2526.1	176794	177354	98	42	1.53577e-27	CotAD_53121	PREDICTED: DUF246 domain-containing protein At1g04910-like [Vitis vinifera]	Down
Upstream 2k	Dt_chr6	7985125	7986089	81	31	2.1958e-27	CotAD_03357	PREDICTED: probable ADP-ribosylation factor GTPase-activating protein AGD6 [Vitis vinifera]	Down
Upstream 2k	Dt_chr6	14543188	14543763	81	31	2.1958e-27	CotAD_38058	conserved hypothetical protein [Ricinus communis]	Down
Upstream 2k	Dt_chr5	14056522	14057083	58	17	2.20679e-27	CotAD_04241	PREDICTED: 3-ketoacyl-CoA synthase 11-like [Cucumis sativus]	Down
Upstream 2k	scaffold1821.1	45046	45963	63	20	2.71358e-27	CotAD_65509	PREDICTED: probable S-acyltransferase At5g04270-like [Cucumis sativus]	Down
Upstream 2k	Dt_chr9	16368239	16368847	93	39	2.8433e-27	CotAD_31586	-	Down
Upstream 2k	Dt_chr13	22953385	22953984	121	58	2.91138e-27	CotAD_06149	PREDICTED: putative glucose-6-phosphate 1-epimerase [Vitis vinifera]	Down
Upstream 2k	scaffold1471.1	294547	295474	61	19	3.67358e-27	CotAD_49535	PREDICTED: F-box protein SKIP5 [Vitis vinifera]	Down
Upstream 2k	At_chr12	52723689	52724517	71	25	4.21444e-27	CotAD_34663	PREDICTED: serine/threonine-protein kinase ULK4-like [Vitis vinifera]	Down
Upstream 2k	Dt_chr11	8605791	8606251	82	32	5.86688e-27	CotAD_15645	hypothetical protein PRUPE_ppa009947mg [Prunus persica]	Down
Upstream 2k	Dt_chr1	21435998	21437136	79	30	6.55483e-27	CotAD_68942	predicted protein [Populus trichocarpa]	Down
Upstream 2k	Dt_chr11	10091011	10092615	77	29	7.8614e-27	CotAD_19445	hypothetical protein PRUPE_ppa006923mg [Prunus persica]	Down
Upstream 2k	scaffold26.1	1529254	1529832	74	27	8.02583e-27	CotAD_00735	predicted protein [Populus trichocarpa]	Down
Upstream 2k	At_chr9	43479069	43479763	85	34	8.44929e-27	CotAD_44494	-	Down
Upstream 2k	Dt_chr8	43001429	43002762	64	21	1.008e-26	CotAD_13079	PREDICTED: uracil-DNA glycosylase-like [Glycine max]	Down
Upstream 2k	At_chr3	91975253	91976251	83	33	1.07947e-26	CotAD_53382	protein binding protein, putative [Ricinus communis]	Down
Upstream 2k	Dt_chr2	44446595	44447318	113	53	1.1825e-26	CotAD_36630	ring finger protein, putative [Ricinus communis]	Down
Upstream 2k	scaffold4244.1	8250	9184	69	24	1.19909e-26	CotAD_72920	hypothetical protein PRUPE_ppa007030mg [Prunus persica]	Down
Upstream 2k	At_chr13	22237113	22238094	80	31	1.24925e-26	CotAD_29682	conserved hypothetical protein [Ricinus communis]	Down
Upstream 2k	Dt_chr3	16046708	16047743	80	31	1.24925e-26	CotAD_02056	autoinhibited H+ ATPase [Populus trichocarpa]	Down
Upstream 2k	Dt_chr11	16570002	16570865	67	23	1.26885e-26	CotAD_27982	predicted protein [Populus trichocarpa]	Down
Upstream 2k	Dt_chr11	53649343	53649935	67	23	1.26885e-26	CotAD_47486	predicted protein [Populus trichocarpa]	Down
Upstream 2k	Dt_chr6	2024854	2025360	67	23	1.26885e-26	CotAD_48248	60S ribosomal protein L34, putative [Ricinus communis]	Down
Upstream 2k	Dt_chr8	55111120	55111731	101	45	1.81238e-26	CotAD_35536	hypothetical protein PRUPE_ppa004259mg [Prunus persica]	Down
Upstream 2k	Dt_chr8	11592864	11593734	55	16	1.98758e-26	CotAD_63834	-	Down
Upstream 2k	At_chr12	96099780	96100378	75	28	2.32535e-26	CotAD_70656	cytochrome b5 isoform Cb5-D [Vernicia fordii]	Down
Upstream 2k	Dt_chr13	55429963	55430808	75	28	2.32535e-26	CotAD_20992	predicted protein [Populus tremula x Populus alba]	Down
Upstream 2k	Dt_chr9	49703805	49704309	89	37	2.69647e-26	CotAD_55711	E3 ubiquitin ligase PUB14, putative [Ricinus communis]	Down
Upstream 2k	At_chr2	56206745	56207857	62	20	2.72516e-26	CotAD_23303	pentatricopeptide repeat-containing protein, putative [Ricinus communis]	Down
Upstream 2k	Dt_chr9	54712393	54713376	53	15	3.18944e-26	CotAD_49369	o-linked n-acetylglucosamine transferase, ogt, putative [Ricinus communis]	Down
Upstream 2k	Dt_chr5	47990564	47991053	81	32	3.26971e-26	CotAD_36409	hypothetical protein PRUPE_ppa002527mg [Prunus persica]	Down
Upstream 2k	At_chr3	33078351	33079072	65	22	3.53755e-26	CotAD_58188	unknown [Solanum tuberosum]	Down
Upstream 2k	Dt_chr5	12611065	12611812	125	62	3.55576e-26	CotAD_04079	PREDICTED: uncharacterized protein LOC100254610 [Vitis vinifera]	Down
Upstream 2k	Dt_chr9	66628706	66629293	78	30	3.75006e-26	CotAD_00381	predicted protein [Populus trichocarpa]	Down
Upstream 2k	Dt_chr7	14695060	14695564	73	27	4.80311e-26	CotAD_05185	PREDICTED: receptor-like protein kinase FERONIA-like [Fragaria vesca subsp. vesca]	Down
Upstream 2k	Dt_chr3	18360924	18361795	106	49	5.65624e-26	CotAD_38556	triosphosphate isomerase-like protein type I [Dimocarpus longan]	Down
Upstream 2k	At_chr13	55982842	55984093	63	21	6.70962e-26	CotAD_55025	ubiquitin-protein ligase, putative [Ricinus communis]	Down
Upstream 2k	scaffold190.1	1396294	1396988	63	21	6.70962e-26	CotAD_08412	lupus la ribonucleoprotein, putative [Ricinus communis]	Down
Upstream 2k	At_chr9	53349970	53350827	58	18	6.71581e-26	CotAD_09510	PREDICTED: inactive rhomboid protein 1 [Vitis vinifera]	Down
Upstream 2k	Dt_chr5	16037217	16037852	58	18	6.71581e-26	CotAD_02428	tannin-related R2R3 MYB transcription factor, partial [Medicago truncatula]	Down
Upstream 2k	scaffold269.1	184883	185647	58	18	6.71581e-26	CotAD_39178	predicted protein [Populus trichocarpa]	Down
Upstream 2k	At_chr13	15705070	15705835	71	26	7.93837e-26	CotAD_57034	predicted protein [Populus trichocarpa]	Down
Upstream 2k	Dt_chr7	3012044	3012715	71	26	7.93837e-26	CotAD_05343	PREDICTED: 60S ribosomal protein L30 [Vitis vinifera]	Down
Upstream 2k	At_chr9	30693580	30694728	49	13	8.01767e-26	CotAD_34142	cc-nbs-lrr resistance protein [Populus trichocarpa]	Down
Upstream 2k	scaffold1451.1	312270	312867	82	33	8.29247e-26	CotAD_35137	predicted protein [Populus trichocarpa]	Down
Upstream 2k	At_chr8	2810083	2810500	100	45	8.58526e-26	CotAD_51152	hypothetical protein PRUPE_ppa005239mg [Prunus persica]	Down
Upstream 2k	At_chr5	45214791	45215765	91	39	1.02004e-25	CotAD_75377	hypothetical protein PRUPE_ppa004366mg [Prunus persica]	Down
Upstream 2k	At_chr4	37677795	37678380	85	35	1.10724e-25	CotAD_04720	PREDICTED: BTB/POZ and MATH domain-containing protein 4-like isoform 2 [Vitis vinifera]	Down
Upstream 2k	Dt_chr12	6763677	6764402	85	35	1.10724e-25	CotAD_20925	hypothetical protein VITISV_044272 [Vitis vinifera]	Down
Upstream 2k	Dt_chr3	23032494	23033038	66	23	1.17717e-25	CotAD_08627	PREDICTED: uncharacterized protein LOC100252506 [Vitis vinifera]	Down
Upstream 2k	Dt_chr5	51476083	51477057	66	23	1.17717e-25	CotAD_05937	hypothetical protein SELMODRAFT_115246 [Selaginella moellendorffii]	Down
Upstream 2k	Dt_chr2	18717645	18718199	117	57	1.63046e-25	CotAD_69128	PREDICTED: paladin-like [Fragaria vesca subsp. vesca]	Down
Upstream 2k	At_chr8	28572004	28572879	56	17	1.73001e-25	CotAD_56266	PREDICTED: probable LRR receptor-like serine/threonine-protein kinase At4g08850-like [Vitis vinifera]	Down
Upstream 2k	At_chr13	21638738	21639554	61	20	1.83593e-25	CotAD_29658	-	Down
Upstream 2k	scaffold1701.1	140044	141417	69	25	2.31251e-25	CotAD_40555	elongation factor tu, putative [Ricinus communis]	Down
Upstream 2k	Dt_chr11	35894356	35895565	83	34	2.43532e-25	CotAD_68152	PREDICTED: uncharacterized protein LOC101311268 [Fragaria vesca subsp. vesca]	Down
Upstream 2k	At_chr11	81093431	81094543	121	60	2.53332e-25	CotAD_47959	PREDICTED: threonine synthase, chloroplastic-like [Cucumis sativus]	Down
Upstream 2k	At_chr12	44469531	44470712	121	60	2.53332e-25	CotAD_35438	hypothetical protein VITISV_021776 [Vitis vinifera]	Down
Upstream 2k	Dt_chr12	29775832	29777050	89	38	3.15807e-25	CotAD_50912	PREDICTED: uncharacterized LOC101206121 [Cucumis sativus]	Down
Upstream 2k	At_chr3	66852404	66853269	115	56	3.35097e-25	CotAD_60660	PREDICTED: pentatricopeptide repeat-containing protein At1g15510, chloroplastic-like [Vitis vinifera]	Down
Upstream 2k	At_chr4	23362609	23363520	75	29	3.70828e-25	CotAD_55726	hypothetical protein PRUPE_ppa010685mg [Prunus persica]	Down
Upstream 2k	Dt_chr10	25441035	25441531	70	26	4.75739e-25	CotAD_63826	-	Down
Upstream 2k	scaffold190.1	1086285	1086949	78	31	5.46652e-25	CotAD_08369	PREDICTED: 3-ketoacyl-CoA synthase 4-like [Fragaria vesca subsp. vesca]	Down
Upstream 2k	At_chr13	16529093	16529707	84	35	5.79288e-25	CotAD_28145	PREDICTED: uncharacterized protein LOC100257171 [Vitis vinifera]	Down
Upstream 2k	Dt_chr1	48905729	48906655	62	21	6.40795e-25	CotAD_56021	-	Down
Upstream 2k	At_chr1	51592312	51593214	106	50	7.58174e-25	CotAD_08662	predicted protein [Populus trichocarpa]	Down
Upstream 2k	Dt_chr3	25060038	25061246	73	28	7.84602e-25	CotAD_08516	conserved hypothetical protein [Ricinus communis]	Down
Upstream 2k	At_chr6	49294931	49295913	53	16	1.07686e-24	CotAD_20035	PREDICTED: dicarboxylate transporter 1, chloroplastic-like [Cucumis sativus]	Down
Upstream 2k	At_chr11	69689600	69690124	76	30	1.17915e-24	CotAD_21184	predicted protein [Populus trichocarpa]	Down
Upstream 2k	Dt_chr3	20471581	20472947	60	20	1.21977e-24	CotAD_37561	PREDICTED: ras-related protein Rab11C-like [Glycine max]	Down
Upstream 2k	At_chr9	77927072	77927826	55	17	1.22935e-24	CotAD_37534	cytochrome P450, putative [Ricinus communis]	Down
Upstream 2k	Dt_chr11	60941888	60942578	91	40	1.76815e-24	CotAD_40357	conserved hypothetical protein [Ricinus communis]	Down
Upstream 2k	Dt_chr5	17316519	17317823	83	35	2.99028e-24	CotAD_02271	GSK1 [Gossypium hirsutum]	Down
Upstream 2k	Dt_chr4	30575661	30576800	69	26	4.00383e-24	CotAD_52887	polyamine oxidase [Gossypium hirsutum]	Down
Upstream 2k	scaffold6117.1	11349	12003	61	21	4.13632e-24	CotAD_76230	hypothetical protein PRUPE_ppa018564mg [Prunus persica]	Down
Upstream 2k	scaffold3050.1	55953	56561	64	23	4.61177e-24	CotAD_72470	predicted protein [Populus trichocarpa]	Down
Upstream 2k	At_chr2	5598012	5598481	93	42	5.66999e-24	CotAD_28834	-	Down
Upstream 2k	Dt_chr3	25889402	25889850	93	42	5.66999e-24	CotAD_08455	hypothetical protein PRUPE_ppa007561mg [Prunus persica]	Down
Upstream 2k	At_chr1	7968191	7968813	72	28	6.30869e-24	CotAD_53197	unknown [Medicago truncatula]	Down
Upstream 2k	Dt_chr9	64130839	64131409	87	38	7.78222e-24	CotAD_00039	pentatricopeptide repeat-containing protein, putative [Ricinus communis]	Down
Upstream 2k	Dt_chr5	8252224	8252725	67	25	8.31735e-24	CotAD_02882	unknown [Populus trichocarpa]	Down
Upstream 2k	Dt_chr5	61159182	61160106	54	17	8.61182e-24	CotAD_42363	PREDICTED: uncharacterized protein LOC101213289 [Cucumis sativus]	Down
Upstream 2k	Dt_chr2	29022456	29023423	100	47	1.10193e-23	CotAD_55216	predicted protein [Populus trichocarpa]	Down
Upstream 2k	At_chr9	66277739	66278312	59	20	1.16119e-23	CotAD_30853	2-oxoglutarate dehydrogenase, putative [Ricinus communis]	Down
Upstream 2k	Dt_chr1	4339861	4340463	73	29	1.16296e-23	CotAD_61490	PREDICTED: UPF0361 protein C3orf37 homolog isoform 1 [Fragaria vesca subsp. vesca]	Down
Upstream 2k	Dt_chr5	14043126	14043808	73	29	1.16296e-23	CotAD_04239	Potassium channel AKT1, putative [Ricinus communis]	Down
Upstream 2k	At_chr1	85355736	85356463	57	19	1.18385e-23	CotAD_19681	d-alanyl-d-alanine carboxypeptidase, putative [Ricinus communis]	Down
Upstream 2k	At_chr5	8379449	8380658	62	22	1.32792e-23	CotAD_34221	PREDICTED: DUF246 domain-containing protein At1g04910-like [Vitis vinifera]	Down
Upstream 2k	Dt_chr11	5132622	5133498	70	27	1.34242e-23	CotAD_06350	hypothetical protein PRUPE_ppa008037mg [Prunus persica]	Down
Upstream 2k	Dt_chr13	52680418	52681211	76	31	1.60166e-23	CotAD_47233	hypothetical protein PRUPE_ppa019042mg [Prunus persica]	Down
Upstream 2k	Dt_chr9	50444503	50445150	91	41	1.76562e-23	CotAD_18325	predicted protein [Populus trichocarpa]	Down
Upstream 2k	Dt_chr4	5759426	5760159	111	55	1.79361e-23	CotAD_72192	SAUR family protein [Populus trichocarpa]	Down
Upstream 2k	Dt_chr8	44473856	44474509	111	55	1.79361e-23	CotAD_13190	-	Down
Upstream 2k	Dt_chr11	6065793	6066940	98	46	2.23031e-23	CotAD_06422	copper binding protein 6 [Gossypium hirsutum]	Down
Upstream 2k	At_chr2	2176759	2177332	68	26	2.32525e-23	CotAD_42041	peroxidase, putative [Ricinus communis]	Down
Upstream 2k	Dt_chr11	60990410	60991393	65	24	2.45269e-23	CotAD_40353	predicted protein [Populus trichocarpa]	Down
Upstream 2k	At_chr13	35010062	35010709	60	21	2.63093e-23	CotAD_59335	acyl-CoA binding protein, putative [Ricinus communis]	Down
Upstream 2k	At_chr10	21742236	21742784	63	23	2.8242e-23	CotAD_63612	transcription factor, putative [Ricinus communis]	Down
Upstream 2k	Dt_chr2	8993239	8993757	63	23	2.8242e-23	CotAD_40678	hypothetical protein VITISV_034276 [Vitis vinifera]	Down
Upstream 2k	scaffold2568.1	86874	87751	55	18	3.23297e-23	CotAD_49496	homeodomain protein HB2 [Populus tomentosa]	Down
Upstream 2k	scaffold2616.1	112232	112795	92	42	3.5917e-23	CotAD_51676	PREDICTED: isoleucine--tRNA ligase, cytoplasmic-like [Cucumis sativus]	Down
Upstream 2k	Dt_chr2	49035974	49036462	77	32	3.83938e-23	CotAD_28262	PREDICTED: pentatricopeptide repeat-containing protein At1g80270, mitochondrial-like [Fragaria vesca subsp. vesca]	Down
Upstream 2k	scaffold3807.1	18875	19840	53	17	5.94372e-23	CotAD_62477	PREDICTED: probable ADP-ribosylation factor GTPase-activating protein AGD5-like [Vitis vinifera]	Down
Upstream 2k	At_chr7	11383382	11384523	99	47	6.51427e-23	CotAD_14084	predicted protein [Populus trichocarpa]	Down
Upstream 2k	At_chr2	5537059	5537643	58	20	7.46892e-23	CotAD_28830	unnamed protein product [Vitis vinifera]	Down
Upstream 2k	At_chr9	53799690	53800470	58	20	7.46892e-23	CotAD_09439	Vacuolar cation/proton exchanger 1a, putative [Ricinus communis]	Down
Upstream 2k	Dt_chr1	41876606	41877439	87	39	7.96185e-23	CotAD_10492	predicted protein [Populus trichocarpa]	Down
Upstream 2k	scaffold1782.1	12662	13585	87	39	7.96185e-23	CotAD_66071	hypothetical protein VITISV_012000 [Vitis vinifera]	Down
Upstream 2k	At_chr3	2402588	2403486	61	22	8.2093e-23	CotAD_52297	CENP-E like kinetochore protein [Zea mays]	Down
Upstream 2k	scaffold3883.1	55120	55883	61	22	8.2093e-23	CotAD_69469	-	Down
Upstream 2k	Dt_chr8	53640174	53640867	90	41	8.23639e-23	CotAD_32476	predicted protein [Populus trichocarpa]	Down
Upstream 2k	Dt_chr13	30884880	30885798	78	33	8.93463e-23	CotAD_47738	homeobox protein knotted-1, putative [Ricinus communis]	Down
Upstream 2k	At_chr4	4334659	4335630	69	27	1.06827e-22	CotAD_27722	thioredoxin domain-containing protein, putative [Ricinus communis]	Down
Upstream 2k	Dt_chr13	49623717	49624620	94	44	1.6004e-22	CotAD_12181	Leucoanthocyanidin dioxygenase, putative [Ricinus communis]	Down
Upstream 2k	Dt_chr7	16426544	16427060	94	44	1.6004e-22	CotAD_05278	hypothetical protein PRUPE_ppa023239mg [Prunus persica]	Down
Upstream 2k	At_chr8	11363221	11363765	91	42	1.64787e-22	CotAD_31890	hypothetical protein VITISV_000912 [Vitis vinifera]	Down
Upstream 2k	Dt_chr11	14414392	14415344	70	28	1.94293e-22	CotAD_50391	-	Down
Upstream 2k	Dt_chr4	12557598	12558519	59	21	2.37433e-22	CotAD_30393	PREDICTED: short-chain dehydrogenase TIC 32, chloroplastic [Vitis vinifera]	Down
Upstream 2k	Dt_chr6	28611279	28611986	59	21	2.37433e-22	CotAD_72410	-	Down
Upstream 2k	Dt_chr9	69977594	69978382	88	40	2.56639e-22	CotAD_23449	hypothetical protein PRUPE_ppa000868mg [Prunus persica]	Down
Upstream 2k	At_chr6	2700388	2701272	73	30	2.60974e-22	CotAD_11026	-	Down
Upstream 2k	Dt_chr10	882013	882564	65	25	3.99739e-22	CotAD_22883	predicted protein [Populus trichocarpa]	Down
Upstream 2k	Dt_chr8	45883009	45884165	65	25	3.99739e-22	CotAD_21999	predicted protein [Populus trichocarpa]	Down
Upstream 2k	scaffold2258.1	49757	50414	65	25	3.99739e-22	CotAD_54884	-	Down
Upstream 2k	At_chr7	29268330	29269215	57	20	4.72987e-22	CotAD_57523	PREDICTED: uncharacterized protein LOC100254633 [Vitis vinifera]	Down
Upstream 2k	Dt_chr8	52453772	52454656	71	29	4.81185e-22	CotAD_27999	osmotin-like protein II [Gossypium hirsutum]	Down
Upstream 2k	Dt_chr8	50947196	50948174	60	22	4.9968e-22	CotAD_41427	conserved hypothetical protein [Ricinus communis]	Down
Upstream 2k	Dt_chr9	40510451	40511409	60	22	4.9968e-22	CotAD_02563	PREDICTED: magnesium transporter NIPA2 [Vitis vinifera]	Down
Upstream 2k	Dt_chr13	47392076	47393432	80	35	5.19841e-22	CotAD_26451	-	Down
Upstream 2k	scaffold2904.1	20644	21566	99	48	5.20476e-22	CotAD_57480	hypothetical protein SORBIDRAFT_06g027820 [Sorghum bicolor]	Down
Upstream 2k	Dt_chr8	38864981	38865961	83	37	5.6565e-22	CotAD_16348	PREDICTED: UDP-N-acetylmuramoyl-tripeptide--D-alanyl-D-alanine ligase-like [Vitis vinifera]	Down
Upstream 2k	Dt_chr5	9972939	9973553	68	27	5.91648e-22	CotAD_24127	PREDICTED: transcription factor MYB44-like [Fragaria vesca subsp. vesca]	Down
Upstream 2k	Dt_chr5	6143797	6144337	74	31	6.1524e-22	CotAD_36933	PREDICTED: exopolygalacturonase-like [Cucumis sativus]	Down
Upstream 2k	Dt_chr8	52472026	52473538	74	31	6.1524e-22	CotAD_27996	conserved hypothetical protein [Ricinus communis]	Down
Upstream 2k	Dt_chr12	38476565	38477031	90	42	7.45637e-22	CotAD_46220	hypothetical protein PhapfoPp091 [Phalaenopsis aphrodite subsp. formosana]	Down
Upstream 2k	At_chr5	487586	488602	66	26	1.05707e-21	CotAD_51081	conserved hypothetical protein [Ricinus communis]	Down
Upstream 2k	Dt_chr10	8568943	8569765	66	26	1.05707e-21	CotAD_01108	predicted protein [Populus trichocarpa]	Down
Upstream 2k	Dt_chr11	10279843	10280940	66	26	1.05707e-21	CotAD_19432	-	Down
Upstream 2k	Dt_chr13	22240832	22241712	81	36	1.11076e-21	CotAD_06227	conserved hypothetical protein [Ricinus communis]	Down
Upstream 2k	scaffold238.1	950942	951608	87	40	1.18083e-21	CotAD_24529	Bipolar kinesin KRP-130, putative [Ricinus communis]	Down
Upstream 2k	Dt_chr11	29535291	29536594	94	45	1.33656e-21	CotAD_72777	copper binding protein 7 [Gossypium hirsutum]	Down
Upstream 2k	Dt_chr6	5594104	5595274	61	23	1.44149e-21	CotAD_23600	hypothetical protein PRUPE_ppa007917mg [Prunus persica]	Down
Upstream 2k	At_chr10	26619563	26620126	58	21	1.45934e-21	CotAD_20629	SET domain protein [Populus trichocarpa]	Down
Upstream 2k	At_chr9	84617414	84618088	69	28	1.47528e-21	CotAD_05648	PREDICTED: uncharacterized protein LOC100241279 [Vitis vinifera]	Down
Upstream 2k	Dt_chr13	55321189	55321993	69	28	1.47528e-21	CotAD_21005	MKI67 FHA domain-interacting nucleolar phosphoprotein-like protein [Medicago truncatula]	Down
Upstream 2k	scaffold2005.1	478598	479300	69	28	1.47528e-21	CotAD_40128	hypothetical protein PRUPE_ppa005884mg [Prunus persica]	Down
Upstream 2k	Dt_chr1	59006738	59008015	72	30	1.90043e-21	CotAD_39573	PREDICTED: uncharacterized protein LOC100251258 [Vitis vinifera]	Down
Upstream 2k	Dt_chr6	12655124	12656115	72	30	1.90043e-21	CotAD_13586	-	Down
Upstream 2k	Dt_chr7	7376191	7377235	72	30	1.90043e-21	CotAD_03896	PREDICTED: uncharacterized endoplasmic reticulum membrane protein C16E8.02-like isoform 1 [Solanum lycopersicum]	Down
Upstream 2k	At_chr6	5590681	5591498	64	25	2.26665e-21	CotAD_26167	-	Down
Upstream 2k	Dt_chr6	14712227	14713141	64	25	2.26665e-21	CotAD_38078	predicted protein [Populus trichocarpa]	Down
Upstream 2k	Dt_chr6	6608323	6609254	88	41	2.32206e-21	CotAD_03191	eukaryotic translation initiation factor 2c, putative [Ricinus communis]	Down
Upstream 2k	At_chr12	43960652	43961934	85	39	2.36479e-21	CotAD_50258	predicted protein [Populus trichocarpa]	Down
Upstream 2k	Dt_chr5	20550104	20551021	70	29	2.55012e-21	CotAD_51663	ERD2-like protein [Gossypium raimondii]	Down
Upstream 2k	Dt_chr8	49387862	49388682	70	29	2.55012e-21	CotAD_17551	unnamed protein product [Vitis vinifera]	Down
Upstream 2k	scaffold2301.1	43446	44369	70	29	2.55012e-21	CotAD_73512	conserved hypothetical protein [Ricinus communis]	Down
Upstream 2k	At_chr9	47000465	47001404	67	27	3.22566e-21	CotAD_30019	predicted protein [Populus trichocarpa]	Down
Upstream 2k	Dt_chr9	64496173	64496860	82	37	3.64612e-21	CotAD_00096	WRKY transcription factor 2 [Gossypium hirsutum]	Down
Upstream 2k	At_chr13	24040231	24041017	99	49	3.92456e-21	CotAD_61492	-	Down
Upstream 2k	scaffold2312.1	237723	238364	56	20	4.24112e-21	CotAD_47442	hypothetical protein PRUPE_ppa006689mg [Prunus persica]	Down
Upstream 2k	Dt_chr1	43894946	43895620	54	19	4.67437e-21	CotAD_10371	PREDICTED: PHD finger protein ALFIN-LIKE 5-like isoform 2 [Cucumis sativus]	Down
Upstream 2k	scaffold4792.1	30534	31126	96	47	5.08941e-21	CotAD_70693	seven transmembrane receptor [Cucumis melo subsp. melo]	Down
Upstream 2k	scaffold336.1	743864	745096	86	40	5.35519e-21	CotAD_18760	hypothetical protein PRUPE_ppa005834mg [Prunus persica]	Down
Upstream 2k	At_chr5	4481470	4482019	83	38	5.43303e-21	CotAD_38803	PREDICTED: 60S ribosomal protein L35-like [Glycine max]	Down
Upstream 2k	At_chr6	34831752	34832285	93	45	5.74648e-21	CotAD_74636	hypothetical protein PRUPE_ppa008995mg [Prunus persica]	Down
Upstream 2k	Dt_chr8	43581220	43581909	65	26	5.84245e-21	CotAD_13105	hypothetical protein PRUPE_ppa002508mg [Prunus persica]	Down
Upstream 2k	At_chr5	1787978	1788660	74	32	7.05929e-21	CotAD_53669	predicted protein [Populus trichocarpa]	Down
Upstream 2k	At_chr13	14227376	14228102	68	28	7.85211e-21	CotAD_74651	outward-rectifying potassium channel KCO1 [Eucalyptus camaldulensis]	Down
Upstream 2k	At_chr8	75991069	75991621	68	28	7.85211e-21	CotAD_04454	-	Down
Upstream 2k	Dt_chr1	72007825	72008797	68	28	7.85211e-21	CotAD_68357	calcium-binding EF hand family protein [Arabidopsis lyrata subsp. lyrata]	Down
Upstream 2k	Dt_chr7	21112447	21113423	68	28	7.85211e-21	CotAD_25348	predicted protein [Populus trichocarpa]	Down
Upstream 2k	Dt_chr8	8473953	8474852	68	28	7.85211e-21	CotAD_37152	hypothetical protein PRUPE_ppa019004mg [Prunus persica]	Down
Upstream 2k	At_chr5	3538024	3539631	77	34	7.87347e-21	CotAD_36522	conserved hypothetical protein [Ricinus communis]	Down
Upstream 2k	Dt_chr9	31840412	31841202	77	34	7.87347e-21	CotAD_22086	PREDICTED: putative receptor-like protein kinase At3g47110-like [Vitis vinifera]	Down
Upstream 2k	At_chr1	52465274	52466207	60	23	8.39326e-21	CotAD_08742	bacterial-induced lipoxygenase [Gossypium hirsutum]	Down
Upstream 2k	Dt_chr6	11483255	11484628	97	48	9.11324e-21	CotAD_20551	predicted protein [Populus trichocarpa]	Down
Upstream 2k	scaffold2916.1	162904	163394	97	48	9.11324e-21	CotAD_54504	hypothetical protein PRUPE_ppa012214mg [Prunus persica]	Down
Upstream 2k	Dt_chr3	39340182	39341168	94	46	1.04936e-20	CotAD_27404	hypothetical protein PRUPE_ppa001527mg [Prunus persica]	Down
Upstream 2k	At_chr11	1366177	1366956	84	39	1.07917e-20	CotAD_21361	Charged multivesicular body protein, putative [Ricinus communis]	Down
Upstream 2k	Dt_chr1	85751537	85752043	84	39	1.07917e-20	CotAD_28689	predicted protein [Populus trichocarpa]	Down
Upstream 2k	Dt_chr12	3466062	3466919	63	25	1.26448e-20	CotAD_13791	nucleic acid binding protein, putative [Ricinus communis]	Down
Upstream 2k	Dt_chr5	10900258	10901359	52	18	1.33018e-20	CotAD_37713	hypothetical protein PRUPE_ppa008213mg [Prunus persica]	Down
Upstream 2k	At_chr3	19384137	19384641	75	33	1.53675e-20	CotAD_25849	predicted protein [Populus trichocarpa]	Down
Upstream 2k	Dt_chr9	40470612	40471508	81	37	1.69456e-20	CotAD_02556	hybrid proline-rich protein [Gossypium hirsutum]	Down
Upstream 2k	Dt_chr1	80822636	80823633	91	44	1.78135e-20	CotAD_71359	dopamine beta-monooxygenase, putative [Ricinus communis]	Down
Upstream 2k	scaffold1577.1	167184	167838	91	44	1.78135e-20	CotAD_49565	PREDICTED: histone H2A variant 1-like [Fragaria vesca subsp. vesca]	Down
Upstream 2k	At_chr8	44868741	44869258	69	29	1.84721e-20	CotAD_46761	PREDICTED: polyneuridine-aldehyde esterase [Vitis vinifera]	Down
Upstream 2k	Dt_chr9	36806773	36807704	69	29	1.84721e-20	CotAD_08111	auxin response factor 2 [Gossypium arboreum]	Down
Upstream 2k	Dt_chr5	9151274	9151870	72	31	2.19433e-20	CotAD_31764	Isoflavone reductase, putative [Ricinus communis]	Down
Upstream 2k	At_chr4	4345056	4345929	66	27	2.41649e-20	CotAD_27720	PREDICTED: GTPase-activating protein gyp7-like [Cucumis sativus]	Down
Upstream 2k	At_chr7	3863875	3864936	66	27	2.41649e-20	CotAD_14394	hypothetical protein PRUPE_ppa015276mg [Prunus persica]	Down
Upstream 2k	scaffold413.1	636753	637740	58	22	2.50852e-20	CotAD_15186	predicted protein [Populus trichocarpa]	Down
Upstream 2k	Dt_chr8	45318417	45319881	95	47	2.80985e-20	CotAD_22044	PLAC8 family protein [Arabidopsis thaliana]	Down
Upstream 2k	Dt_chr13	22773582	22774528	85	40	3.22253e-20	CotAD_06171	hypothetical protein PRUPE_ppa002470mg [Prunus persica]	Down
Upstream 2k	At_chr10	66661354	66662182	92	45	3.24593e-20	CotAD_32899	AP2/ERF domain-containing transcription factor [Populus trichocarpa]	Down
Upstream 2k	At_chr2	35378372	35379347	92	45	3.24593e-20	CotAD_72021	protein with unknown function [Ricinus communis]	Down
Upstream 2k	At_chr9	51041246	51042184	92	45	3.24593e-20	CotAD_39700	predicted protein [Populus trichocarpa]	Down
Upstream 2k	At_chr5	51583244	51583921	79	36	3.38253e-20	CotAD_60534	PREDICTED: zinc finger protein-like 1 [Vitis vinifera]	Down
Upstream 2k	At_chr9	40915580	40916713	73	32	3.48538e-20	CotAD_55508	ubiquitin conjugating enzyme [Gossypium hirsutum]	Down
Upstream 2k	Dt_chr8	47924476	47926058	73	32	3.48538e-20	CotAD_66598	unknown [Populus trichocarpa]	Down
Upstream 2k	scaffold1841.1	64413	65479	76	34	3.77395e-20	CotAD_41701	PREDICTED: uncharacterized protein LOC100253017 [Vitis vinifera]	Down
Upstream 2k	scaffold3533.1	31537	32856	76	34	3.77395e-20	CotAD_63512	hypothetical protein PRUPE_ppa008597mg [Prunus persica]	Down
Upstream 2k	At_chr10	32394284	32394867	61	24	3.84178e-20	CotAD_56463	PREDICTED: uncharacterized protein LOC100251709 [Vitis vinifera]	Down
Upstream 2k	At_chr4	37175939	37176706	61	24	3.84178e-20	CotAD_04692	conserved hypothetical protein [Ricinus communis]	Down
Upstream 2k	Dt_chr10	27468555	27469291	61	24	3.84178e-20	CotAD_33254	PREDICTED: mitochondrial import inner membrane translocase subunit Tim17-like [Glycine max]	Down
Upstream 2k	Dt_chr12	1915869	1916788	93	46	4.38037e-20	CotAD_15951	translation initiation factor, putative [Ricinus communis]	Down
Upstream 2k	At_chr11	69059396	69060051	70	30	4.94247e-20	CotAD_21213	conserved hypothetical protein [Ricinus communis]	Down
Upstream 2k	scaffold2526.1	25227	26554	59	23	6.79779e-20	CotAD_53105	PREDICTED: uncharacterized protein LOC100255420 [Vitis vinifera]	Down
Upstream 2k	Dt_chr2	35994076	35995257	74	33	7.42948e-20	CotAD_19557	predicted protein [Populus trichocarpa]	Down
Upstream 2k	Dt_chr12	17081891	17082472	80	37	7.75513e-20	CotAD_18984	PREDICTED: probable LRR receptor-like serine/threonine-protein kinase At3g47570-like [Vitis vinifera]	Down
Upstream 2k	At_chr9	55046076	55046958	77	35	7.76176e-20	CotAD_12486	hypothetical protein PRUPE_ppa016573mg [Prunus persica]	Down
Upstream 2k	At_chr2	8379014	8379745	87	42	8.48222e-20	CotAD_16936	hypothetical protein PRUPE_ppa004377mg [Prunus persica]	Down
Upstream 2k	At_chr8	49631354	49632321	68	29	9.447e-20	CotAD_48726	-	Down
Upstream 2k	Dt_chr2	22456847	22457415	68	29	9.447e-20	CotAD_66308	hypothetical protein PRUPE_ppa005815mg [Prunus persica]	Down
Upstream 2k	Dt_chr8	54817836	54818532	71	31	1.08568e-19	CotAD_35563	hypothetical protein PRUPE_ppa015318mg [Prunus persica]	Down
Upstream 2k	Dt_chr9	56057437	56058500	84	40	1.4141e-19	CotAD_71645	-	Down
Upstream 2k	Dt_chr1	26098506	26099109	63	26	1.69778e-19	CotAD_42625	predicted protein [Populus trichocarpa]	Down
Upstream 2k	Dt_chr5	39563046	39563983	60	24	2.12014e-19	CotAD_54090	-	Down
Upstream 2k	At_chr12	43658624	43659494	72	32	2.31795e-19	CotAD_49147	PREDICTED: agamous-like MADS-box protein AGL80 [Vitis vinifera]	Down
Upstream 2k	Dt_chr2	16912209	16912817	72	32	2.31795e-19	CotAD_37284	PREDICTED: axial regulator YABBY 4-like [Vitis vinifera]	Down
Upstream 2k	Dt_chr3	35245174	35246724	52	19	2.5796e-19	CotAD_58513	predicted protein [Populus trichocarpa]	Down
Upstream 2k	Dt_chr11	6791080	6792859	85	41	2.63265e-19	CotAD_06475	conserved hypothetical protein [Ricinus communis]	Down
Upstream 2k	scaffold5417.1	12413	13179	82	39	2.88606e-19	CotAD_73531	hypothetical protein VITISV_036998 [Vitis vinifera]	Down
Upstream 2k	At_chr1	6089453	6090083	66	28	2.93202e-19	CotAD_62209	importin alpha, putative [Ricinus communis]	Down
Upstream 2k	Dt_chr1	82145874	82146782	66	28	2.93202e-19	CotAD_35775	PREDICTED: protein FRIGIDA-like [Vitis vinifera]	Down
Upstream 2k	At_chr10	10502555	10503632	69	30	3.38266e-19	CotAD_70636	-	Down
Upstream 2k	Dt_chr12	10429198	10430327	69	30	3.38266e-19	CotAD_14822	Pectinesterase precursor, putative [Ricinus communis]	Down
Upstream 2k	At_chr10	67870115	67870971	73	33	3.53365e-19	CotAD_61985	40S ribosomal protein S11, putative [Ricinus communis]	Down
Upstream 2k	Dt_chr13	21172678	21173568	86	42	3.60913e-19	CotAD_13891	PREDICTED: probable LRR receptor-like serine/threonine-protein kinase At2g24230-like [Fragaria vesca subsp. vesca]	Down
Upstream 2k	At_chr12	43555847	43556747	58	23	3.81077e-19	CotAD_49134	predicted protein [Populus trichocarpa]	Down
Upstream 2k	scaffold190.1	1298033	1298983	58	23	3.81077e-19	CotAD_08398	predicted protein [Populus trichocarpa]	Down
Upstream 2k	At_chr9	55367643	55368620	79	37	4.71164e-19	CotAD_12523	Protein LRP16, putative [Ricinus communis]	Down
Upstream 2k	Dt_chr1	43947893	43948842	79	37	4.71164e-19	CotAD_76766	PREDICTED: general transcription factor IIE subunit 1-like [Vitis vinifera]	Down
Upstream 2k	Dt_chr4	6402834	6403913	79	37	4.71164e-19	CotAD_28459	PREDICTED: 26S protease regulatory subunit 8 homolog A-like [Cucumis sativus]	Down
Upstream 2k	scaffold2688.1	71366	72078	67	29	4.75023e-19	CotAD_57297	PREDICTED: putative glycerol-3-phosphate transporter 4-like [Fragaria vesca subsp. vesca]	Down
Upstream 2k	At_chr12	51889065	51890074	83	40	6.10976e-19	CotAD_19192	hypothetical protein PRUPE_ppa022032mg, partial [Prunus persica]	Down
Upstream 2k	Dt_chr11	22378138	22378663	83	40	6.10976e-19	CotAD_28605	PREDICTED: putative prolyl 4-hydroxylase-like [Fragaria vesca subsp. vesca]	Down
Upstream 2k	Dt_chr2	44945589	44946381	83	40	6.10976e-19	CotAD_29807	PREDICTED: uncharacterized protein LOC100250451 [Vitis vinifera]	Down
Upstream 2k	Dt_chr7	803241	803864	83	40	6.10976e-19	CotAD_69923	predicted protein [Populus trichocarpa]	Down
Upstream 2k	Dt_chr12	10932215	10932787	87	43	6.50476e-19	CotAD_14880	GID1-4 [Gossypium hirsutum]	Down
Upstream 2k	Dt_chr1	49806204	49807012	64	27	6.56586e-19	CotAD_28961	hypothetical protein ARALYDRAFT_887933 [Arabidopsis lyrata subsp. lyrata]	Down
Upstream 2k	At_chr8	47184799	47185298	80	38	6.6852e-19	CotAD_52652	PREDICTED: thaumatin-like protein 1-like [Glycine max]	Down
Upstream 2k	At_chr2	12552909	12553682	77	36	7.06895e-19	CotAD_06975	Benzoate carboxyl methyltransferase, putative [Ricinus communis]	Down
Upstream 2k	At_chr7	6228628	6230044	77	36	7.06895e-19	CotAD_10005	PREDICTED: ATP-dependent zinc metalloprotease FtsH-like [Fragaria vesca subsp. vesca]	Down
Upstream 2k	Dt_chr2	9470985	9472259	53	20	9.15893e-19	CotAD_40644	putative protein disulfide isomerase [Gossypium hirsutum]	Down
Upstream 2k	Dt_chr7	3832596	3833487	53	20	9.15893e-19	CotAD_05407	-	Down
Upstream 2k	Dt_chr2	41293839	41294395	71	32	1.10361e-18	CotAD_40950	Anthranilate N-benzoyltransferase protein, putative [Ricinus communis]	Down
Upstream 2k	Dt_chr6	11875265	11876261	74	34	1.12066e-18	CotAD_54735	nucleotide binding protein, putative [Ricinus communis]	Down
Upstream 2k	Dt_chr6	24147207	24147794	74	34	1.12066e-18	CotAD_65803	conserved hypothetical protein [Ricinus communis]	Down
Upstream 2k	At_chr7	30187014	30187859	65	28	1.47853e-18	CotAD_57824	cellulose synthase catalytic subunit 2-At [Gossypium hirsutum]	Down
Upstream 2k	scaffold154.1	251769	252909	65	28	1.47853e-18	CotAD_15997	heavy metal transport/detoxification domain-containing protein [Arabidopsis thaliana]	Down
Upstream 2k	At_chr5	47855364	47856053	59	24	1.60807e-18	CotAD_28851	PREDICTED: putative pentatricopeptide repeat-containing protein At1g03510 [Vitis vinifera]	Down
Upstream 2k	At_chr3	80735562	80736322	68	30	1.6488e-18	CotAD_68833	PREDICTED: 26S protease regulatory subunit 8 homolog A-like [Cucumis sativus]	Down
Upstream 2k	Dt_chr4	30480712	30481575	68	30	1.6488e-18	CotAD_52883	PREDICTED: protein transport protein SEC31 isoform 1 [Vitis vinifera]	Down
Upstream 2k	At_chr10	44782850	44783897	78	37	2.08169e-18	CotAD_73377	-	Down
Upstream 2k	At_chr3	44749281	44750347	78	37	2.08169e-18	CotAD_35672	PREDICTED: UDP-glycosyltransferase 85A2-like [Fragaria vesca subsp. vesca]	Down
Upstream 2k	Dt_chr9	41839678	41840445	78	37	2.08169e-18	CotAD_02750	PREDICTED: flavonoid 3'-monooxygenase-like [Vitis vinifera]	Down
Upstream 2k	scaffold1463.1	291066	291884	57	23	2.09774e-18	CotAD_35312	sentrin/sumo-specific protease, putative [Ricinus communis]	Down
Upstream 2k	Dt_chr1	33713743	33714249	75	35	2.20572e-18	CotAD_36145	zinc finger protein, putative [Ricinus communis]	Down
Upstream 2k	Dt_chr9	51151594	51152671	72	33	2.24551e-18	CotAD_18402	RecName: Full=Adenylosuccinate synthetase 2, chloroplastic; Short=AMPSase 2; Short=AdSS 2; AltName: Full=IMP--aspartate ligase 2; Flags: Precursor	Down
Upstream 2k	Dt_chr13	17564612	17565592	54	21	2.48404e-18	CotAD_47094	predicted protein [Populus trichocarpa]	Down
Upstream 2k	At_chr11	20255261	20256034	60	25	2.75771e-18	CotAD_63220	hypothetical protein PRUPE_ppa009037m1g, partial [Prunus persica]	Down
Upstream 2k	At_chr9	27999952	28000651	60	25	2.75771e-18	CotAD_51235	ankyrin repeat-containing protein [Arabidopsis thaliana]	Down
Upstream 2k	Dt_chr1	51795476	51796366	60	25	2.75771e-18	CotAD_16503	PREDICTED: uncharacterized protein LOC100253544 [Vitis vinifera]	Down
Upstream 2k	At_chr1	9210096	9210857	76	36	3.15316e-18	CotAD_53175	PREDICTED: receptor-like cytosolic serine/threonine-protein kinase RBK2-like [Cucumis sativus]	Down
Upstream 2k	Dt_chr9	16658855	16660289	76	36	3.15316e-18	CotAD_73230	PREDICTED: uncharacterized protein LOC100253283 [Vitis vinifera]	Down
Upstream 2k	scaffold3123.1	8112	8817	76	36	3.15316e-18	CotAD_51154	hypothetical protein PRUPE_ppa015189mg [Prunus persica]	Down
Upstream 2k	Dt_chr9	60176587	60177222	66	29	3.22408e-18	CotAD_01569	hypothetical protein PRUPE_ppa023765mg, partial [Prunus persica]	Down
Upstream 2k	scaffold171.1	1507622	1508536	66	29	3.22408e-18	CotAD_11273	PREDICTED: LOW QUALITY PROTEIN: uncharacterized protein LOC101229331 [Cucumis sativus]	Down
Upstream 2k	scaffold2688.1	72090	72638	63	27	3.33312e-18	CotAD_57297	PREDICTED: putative glycerol-3-phosphate transporter 4-like [Fragaria vesca subsp. vesca]	Down
Upstream 2k	Dt_chr8	3794693	3796695	82	40	3.46394e-18	CotAD_14234	PREDICTED: eukaryotic translation initiation factor 3 subunit B [Vitis vinifera]	Down
Upstream 2k	scaffold154.1	946293	947041	82	40	3.46394e-18	CotAD_16050	PREDICTED: malonyl-CoA-acyl carrier protein transacylase, mitochondrial-like [Fragaria vesca subsp. vesca]	Down
Upstream 2k	scaffold304.1	64030	64598	82	40	3.46394e-18	CotAD_15255	protein phosphatase 2C [Hevea brasiliensis]	Down
Upstream 2k	scaffold2496.1	24221	25047	79	38	3.896e-18	CotAD_59128	transcription factor, putative [Ricinus communis]	Down
Upstream 2k	scaffold1521.1	363386	364554	83	41	4.67401e-18	CotAD_44480	hypothetical protein PRUPE_ppa002529mg [Prunus persica]	Down
Upstream 2k	Dt_chr6	14685356	14686432	70	32	5.16465e-18	CotAD_38073	unnamed protein product [Vitis vinifera]	Down
Upstream 2k	Dt_chr8	17599072	17599757	70	32	5.16465e-18	CotAD_75401	zinc ion binding protein, putative [Ricinus communis]	Down
Upstream 2k	scaffold3533.1	77212	78268	70	32	5.16465e-18	CotAD_63515	-	Down
Upstream 2k	Dt_chr5	31819972	31820909	80	39	5.35699e-18	CotAD_24625	xyloglucan endotransglycosylase/hydrolase precursor XTH-39 [Populus tremula]	Down
Upstream 2k	Dt_chr5	63143949	63145127	80	39	5.35699e-18	CotAD_37928	PREDICTED: dof zinc finger protein DOF3.4 [Vitis vinifera]	Down
Upstream 2k	At_chr9	36571827	36572793	61	26	6.37133e-18	CotAD_25133	predicted protein [Populus trichocarpa]	Down
Upstream 2k	Dt_chr8	25718675	25719576	64	28	7.32314e-18	CotAD_67328	hypothetical protein PRUPE_ppa012222mg [Prunus persica]	Down
Upstream 2k	At_chr11	66244658	66245710	52	20	7.5057e-18	CotAD_54968	RecName: Full=Geranylgeranyl pyrophosphate synthase, chloroplastic; Short=GGPP synthase; Short=GGPS; AltName: Full=(2E,6E)-farnesyl diphosphate synthase; AltName: Full=Dimethylallyltranstransferase; AltName: Full=Farnesyl diphosphate synthase; AltName: Full=Farnesyltranstransferase; AltName: Full=Geranyltranstransferase; Flags: Precursor	Down
Upstream 2k	scaffold1988.1	103153	103684	67	30	7.89609e-18	CotAD_43476	-	Down
Upstream 2k	At_chr1	6873143	6873891	58	24	8.52571e-18	CotAD_56817	unnamed protein product [Vitis vinifera]	Down
Upstream 2k	At_chr4	36387974	36388792	58	24	8.52571e-18	CotAD_04579	hypothetical protein PRUPE_ppa010657mg [Prunus persica]	Down
Upstream 2k	Dt_chr11	14816585	14817168	58	24	8.52571e-18	CotAD_50409	ATP binding protein, putative [Ricinus communis]	Down
Upstream 2k	Dt_chr2	41289615	41290265	58	24	8.52571e-18	CotAD_40951	hypothetical protein PRUPE_ppa022231mg [Prunus persica]	Down
Upstream 2k	scaffold251.1	524733	525382	58	24	8.52571e-18	CotAD_10247	PREDICTED: pentatricopeptide repeat-containing protein At5g43790-like [Vitis vinifera]	Down
Upstream 2k	At_chr1	9436083	9437165	77	37	9.0457e-18	CotAD_12359	conserved hypothetical protein [Ricinus communis]	Down
Upstream 2k	Dt_chr6	16743618	16744607	81	40	1.44461e-17	CotAD_22557	hypothetical protein PRUPE_ppa019184mg [Prunus persica]	Down
Upstream 2k	Dt_chr9	53278119	53278892	81	40	1.44461e-17	CotAD_31353	PREDICTED: uncharacterized protein LOC101253889 [Solanum lycopersicum]	Down
Upstream 2k	Dt_chr8	47074357	47074996	65	29	1.55909e-17	CotAD_31719	predicted protein [Populus trichocarpa]	Down
Upstream 2k	scaffold2142.1	133935	134470	65	29	1.55909e-17	CotAD_40463	PREDICTED: F-box protein SKIP19 [Vitis vinifera]	Down
Upstream 2k	At_chr11	24043794	24044445	56	23	1.5842e-17	CotAD_47205	predicted protein [Populus trichocarpa]	Down
Upstream 2k	Dt_chr13	53411373	53412131	56	23	1.5842e-17	CotAD_61013	conserved hypothetical protein [Ricinus communis]	Down
Upstream 2k	scaffold1418.1	145084	145751	56	23	1.5842e-17	CotAD_45946	PREDICTED: uncharacterized protein LOC100250429 [Vitis vinifera]	Down
Upstream 2k	scaffold26.1	266945	267618	56	23	1.5842e-17	CotAD_00588	ERD2-like protein [Gossypium raimondii]	Down
Upstream 2k	scaffold189.1	466682	467905	68	31	1.61458e-17	CotAD_11533	Chain A, Crystal Structure Of A Glutathione Transferase Family Member From Ricinus Communis, Target Efi-501866	Down
Upstream 2k	Dt_chr9	47525843	47526339	78	38	1.66188e-17	CotAD_63775	phosphoglycerate mutase, putative [Ricinus communis]	Down
Upstream 2k	At_chr9	20999906	21000794	59	25	1.97978e-17	CotAD_67325	PREDICTED: transcription factor GAMYB [Vitis vinifera]	Down
Upstream 2k	Dt_chr12	4404383	4405434	59	25	1.97978e-17	CotAD_42573	unnamed protein product [Vitis vinifera]	Down
Upstream 2k	Dt_chr8	3336045	3336855	62	27	2.28543e-17	CotAD_14257	predicted protein [Populus trichocarpa]	Down
Upstream 2k	Dt_chr9	68116858	68117906	62	27	2.28543e-17	CotAD_50805	-	Down
Upstream 2k	scaffold2162.1	271902	272645	79	39	2.99464e-17	CotAD_42887	nucleic acid binding protein, putative [Ricinus communis]	Down
Upstream 2k	At_chr10	75920863	75921496	63	28	3.56069e-17	CotAD_68236	hypothetical protein OsI_06423 [Oryza sativa Indica Group]	Down
Upstream 2k	At_chr2	30179318	30179977	63	28	3.56069e-17	CotAD_39006	predicted protein [Populus trichocarpa]	Down
Upstream 2k	At_chr8	72190425	72191252	76	37	3.86431e-17	CotAD_57070	PREDICTED: auxin response factor 8-like [Vitis vinifera]	Down
Upstream 2k	Dt_chr1	28791466	28792285	73	35	4.30626e-17	CotAD_56238	cytochrome P450, putative [Ricinus communis]	Down
Upstream 2k	Dt_chr9	4008213	4009057	73	35	4.30626e-17	CotAD_24323	hypothetical protein PRUPE_ppa004879mg [Prunus persica]	Down
Upstream 2k	At_chr3	44064216	44064954	70	33	4.63012e-17	CotAD_37098	PREDICTED: ubiquitin carboxyl-terminal hydrolase 17-like [Vitis vinifera]	Down
Upstream 2k	scaffold1931.1	194902	196144	70	33	4.63012e-17	CotAD_55066	hypothetical protein PRUPE_ppa014983mg [Prunus persica]	Down
Upstream 2k	Dt_chr11	10878274	10878832	66	30	5.04979e-17	CotAD_19394	class III peroxidase [Gossypium hirsutum]	Down
Upstream 2k	Dt_chr2	7666645	7667723	66	30	5.04979e-17	CotAD_64255	yth domain-containing protein, putative [Ricinus communis]	Down
Upstream 2k	Dt_chr9	2107219	2108254	66	30	5.04979e-17	CotAD_41617	PREDICTED: serine carboxypeptidase-like 42-like [Solanum lycopersicum]	Down
Upstream 2k	At_chr11	101069014	101069997	77	38	6.96912e-17	CotAD_72203	PREDICTED: uncharacterized protein LOC100249467 [Vitis vinifera]	Down
Upstream 2k	At_chr6	52907956	52909234	77	38	6.96912e-17	CotAD_17208	predicted protein [Populus trichocarpa]	Down
Upstream 2k	Dt_chr12	1614126	1614995	64	29	7.40056e-17	CotAD_15922	PREDICTED: protein RADIALIS-like 6-like [Fragaria vesca subsp. vesca]	Down
Upstream 2k	Dt_chr2	42647706	42648963	64	29	7.40056e-17	CotAD_29120	predicted protein [Populus trichocarpa]	Down
Upstream 2k	Dt_chr11	16979425	16980737	67	31	7.4237e-17	CotAD_27968	Menaquinone biosynthesis methyltransferase ubiE [Medicago truncatula]	Down
Upstream 2k	Dt_chr10	24178475	24179279	55	23	8.35909e-17	CotAD_38885	hypothetical protein PRUPE_ppa020822mg, partial [Prunus persica]	Down
Upstream 2k	Dt_chr4	29666186	29666831	55	23	8.35909e-17	CotAD_33642	-	Down
Upstream 2k	Dt_chr9	43218953	43219822	55	23	8.35909e-17	CotAD_59664	predicted protein [Populus trichocarpa]	Down
Upstream 2k	Dt_chr9	68004799	68005550	55	23	8.35909e-17	CotAD_50808	amino acid permease 6 [Arabidopsis thaliana]	Down
Upstream 2k	At_chr13	22504563	22505474	58	25	1.00177e-16	CotAD_29707	conserved hypothetical protein [Ricinus communis]	Down
Upstream 2k	Dt_chr1	26002906	26003584	58	25	1.00177e-16	CotAD_42630	hypothetical protein PRUPE_ppa000772mg [Prunus persica]	Down
Upstream 2k	scaffold189.1	337250	338282	58	25	1.00177e-16	CotAD_11511	PREDICTED: uncharacterized protein LOC101219058 [Cucumis sativus]	Down
Upstream 2k	At_chr6	11808003	11808909	61	27	1.11337e-16	CotAD_37619	hypothetical protein PRUPE_ppa002085mg [Prunus persica]	Down
Upstream 2k	At_chr6	21804092	21804950	61	27	1.11337e-16	CotAD_52314	PREDICTED: uncharacterized protein LOC100261246 [Vitis vinifera]	Down
Upstream 2k	Dt_chr4	23485294	23486364	71	34	1.34124e-16	CotAD_29244	-	Down
Upstream 2k	Dt_chr3	27849727	27850815	53	22	1.85762e-16	CotAD_24021	hypothetical protein PRUPE_ppa017260mg, partial [Prunus persica]	Down
Upstream 2k	Dt_chr7	4419227	4421063	59	26	2.18302e-16	CotAD_05449	hypothetical protein PRUPE_ppa007883mg [Prunus persica]	Down
Upstream 2k	Dt_chr9	40858073	40858854	62	28	2.31627e-16	CotAD_02619	luminal binding protein [Gossypium hirsutum]	Down
Upstream 2k	At_chr12	41430254	41431135	65	30	2.32199e-16	CotAD_56950	bacterial-induced class III peroxidase [Gossypium hirsutum]	Down
Upstream 2k	Dt_chr5	45975309	45976160	65	30	2.32199e-16	CotAD_32409	PREDICTED: uncharacterized protein LOC100260890 [Vitis vinifera]	Down
Upstream 2k	Dt_chr8	37384854	37386050	65	30	2.32199e-16	CotAD_43664	pentatricopeptide repeat-containing protein, putative [Ricinus communis]	Down
Upstream 2k	At_chr13	22779148	22779835	69	33	2.74824e-16	CotAD_29730	PREDICTED: uncharacterized protein LOC100246099 [Vitis vinifera]	Down
Upstream 2k	At_chr3	66631281	66632670	69	33	2.74824e-16	CotAD_60652	-	Down
Upstream 2k	At_chr7	987879	988659	69	33	2.74824e-16	CotAD_12625	nucleic acid binding protein, putative [Ricinus communis]	Down
Upstream 2k	scaffold1428.1	303894	304846	69	33	2.74824e-16	CotAD_33723	PREDICTED: adenine/guanine permease AZG1-like [Fragaria vesca subsp. vesca]	Down
Upstream 2k	At_chr8	12860382	12861253	56	24	3.12382e-16	CotAD_31916	PREDICTED: uncharacterized bolA-like protein C8C9.11-like [Fragaria vesca subsp. vesca]	Down
Upstream 2k	Dt_chr9	11747680	11748489	56	24	3.12382e-16	CotAD_73830	hypothetical protein PRUPE_ppa016191mg [Prunus persica]	Down
Upstream 2k	Dt_chr1	42824450	42825107	73	36	3.3614e-16	CotAD_10433	conserved hypothetical protein [Ricinus communis]	Down
Upstream 2k	Dt_chr9	61192788	61193508	73	36	3.3614e-16	CotAD_01454	PREDICTED: pentatricopeptide repeat-containing protein At1g08070-like [Vitis vinifera]	Down
Upstream 2k	scaffold2231.1	51407	52300	73	36	3.3614e-16	CotAD_55769	UDP-n-acteylglucosamine pyrophosphorylase, putative [Ricinus communis]	Down
Upstream 2k	At_chr13	2741128	2742050	63	29	3.4462e-16	CotAD_55987	tubulin folding cofactor [Populus trichocarpa]	Down
Upstream 2k	At_chr9	60456558	60457141	63	29	3.4462e-16	CotAD_44433	hypothetical protein PRUPE_ppa004783mg [Prunus persica]	Down
Upstream 2k	Dt_chr1	45739094	45739645	63	29	3.4462e-16	CotAD_30156	PREDICTED: glutamate receptor 1.2-like [Fragaria vesca subsp. vesca]	Down
Upstream 2k	scaffold246.1	183179	183826	63	29	3.4462e-16	CotAD_14666	uncharacterized protein [Arabidopsis thaliana]	Down
Upstream 2k	scaffold5039.1	17616	18585	63	29	3.4462e-16	CotAD_74025	PREDICTED: probable mannitol dehydrogenase-like [Vitis vinifera]	Down
Upstream 2k	At_chr9	63885031	63885948	54	23	4.32181e-16	CotAD_47654	hypothetical protein PRUPE_ppa000253mg [Prunus persica]	Down
Upstream 2k	At_chr2	5641666	5642522	66	31	4.51777e-16	CotAD_61633	phosphoenolpyruvate carboxylase [Gossypium hirsutum]	Down
Upstream 2k	At_chr11	46808469	46809177	57	25	4.96834e-16	CotAD_34301	predicted protein [Populus trichocarpa]	Down
Upstream 2k	Dt_chr1	95538136	95539736	57	25	4.96834e-16	CotAD_73858	RRNA intron-encoded homing endonuclease [Medicago truncatula]	Down
Upstream 2k	At_chr13	13672292	13672919	60	27	5.31823e-16	CotAD_58026	PREDICTED: cytochrome c oxidase assembly protein COX15-like [Cucumis sativus]	Down
Upstream 2k	At_chr8	78460854	78461720	60	27	5.31823e-16	CotAD_04305	hypothetical protein PRUPE_ppa001398mg [Prunus persica]	Down
Upstream 2k	Dt_chr5	12762917	12763581	60	27	5.31823e-16	CotAD_04096	phosphatidylcholine-sterol O-acyltransferase, putative [Ricinus communis]	Down
Upstream 2k	At_chr11	56865928	56866939	51	21	5.74562e-16	CotAD_29016	predicted protein [Populus trichocarpa]	Down
Upstream 2k	scaffold2838.1	156191	156814	67	32	6.38318e-16	CotAD_56146	conserved hypothetical protein [Ricinus communis]	Down
Upstream 2k	scaffold5228.1	16321	18059	67	32	6.38318e-16	CotAD_75629	GID1-3 [Gossypium hirsutum]	Down
Upstream 2k	At_chr9	54952568	54953418	71	35	1.04192e-15	CotAD_12479	PREDICTED: uncharacterized protein LOC100854250 [Vitis vinifera]	Down
Upstream 2k	Dt_chr12	5228167	5229347	71	35	1.04192e-15	CotAD_30557	plant origin recognition complex subunit, putative [Ricinus communis]	Down
Upstream 2k	Dt_chr13	31020301	31021497	71	35	1.04192e-15	CotAD_47734	hypothetical protein PRUPE_ppa003097mg [Prunus persica]	Down
Upstream 2k	scaffold258.1	574009	574921	71	35	1.04192e-15	CotAD_40894	hypothetical protein RCOM_0793640 [Ricinus communis]	Down
Upstream 2k	scaffold3569.1	66869	67427	71	35	1.04192e-15	CotAD_66000	vacuolar H+-ATPase C subunit [Plantago major]	Down
Upstream 2k	At_chr1	106274300	106274888	64	30	1.04724e-15	CotAD_14552	nbs-lrr resistance protein [Populus trichocarpa]	Down
Upstream 2k	At_chr3	8496989	8498251	64	30	1.04724e-15	CotAD_46107	conserved hypothetical protein [Ricinus communis]	Down
Upstream 2k	Dt_chr11	45366767	45367801	58	26	1.05407e-15	CotAD_46694	unnamed protein product [Vitis vinifera]	Down
Upstream 2k	At_chr6	46156313	46156881	61	28	1.07914e-15	CotAD_36329	PREDICTED: probable LRR receptor-like serine/threonine-protein kinase At4g29180-like [Glycine max]	Down
Upstream 2k	Dt_chr6	39437213	39438234	61	28	1.07914e-15	CotAD_13226	copine, putative [Ricinus communis]	Down
Upstream 2k	scaffold306.1	802039	802857	61	28	1.07914e-15	CotAD_38938	nucleoside diphosphate kinase B [Jatropha curcas]	Down
Upstream 2k	scaffold3533.1	9375	10510	55	24	1.55372e-15	CotAD_63509	polyphenol oxidase [Gossypium hirsutum]	Down
Upstream 2k	scaffold377.1	552732	553749	55	24	1.55372e-15	CotAD_18230	conserved hypothetical protein [Ricinus communis]	Down
Upstream 2k	scaffold4156.1	7497	8579	55	24	1.55372e-15	CotAD_70251	PREDICTED: cytochrome P450 82C4 [Vitis vinifera]	Down
Upstream 2k	At_chr11	58163673	58164613	65	31	1.99186e-15	CotAD_33425	predicted protein [Populus trichocarpa]	Down
Upstream 2k	At_chr12	68160777	68161407	65	31	1.99186e-15	CotAD_66828	PREDICTED: maf-like protein DDB_G0281937-like isoform 2 [Fragaria vesca subsp. vesca]	Down
Upstream 2k	Dt_chr7	22649846	22651170	65	31	1.99186e-15	CotAD_45544	ATP binding protein, putative [Ricinus communis]	Down
Upstream 2k	At_chr11	41056008	41056921	62	29	2.12666e-15	CotAD_66874	-	Down
Upstream 2k	Dt_chr6	4360278	4360851	62	29	2.12666e-15	CotAD_11377	PREDICTED: autophagy-related protein 8f-like isoform 1 [Fragaria vesca subsp. vesca]	Down
Upstream 2k	scaffold293.1	912278	913484	62	29	2.12666e-15	CotAD_26920	PREDICTED: uncharacterized protein LOC101262394 [Solanum lycopersicum]	Down
Upstream 2k	scaffold3917.1	16380	17247	62	29	2.12666e-15	CotAD_67247	serine-threonine protein kinase, plant-type, putative [Ricinus communis]	Down
Upstream 2k	Dt_chr8	37943580	37944603	53	23	2.18781e-15	CotAD_16269	heat shock protein binding protein, putative [Ricinus communis]	Down
Upstream 2k	At_chr6	45461208	45462153	69	34	3.22944e-15	CotAD_59685	sumo ligase, putative [Ricinus communis]	Down
Upstream 2k	Dt_chr7	12498211	12499752	69	34	3.22944e-15	CotAD_10786	xyloglucan endotransglucosylase [Gossypium hirsutum]	Down
Upstream 2k	Dt_chr4	28234779	28235676	56	25	3.30247e-15	CotAD_40796	LOB domain-containing protein, putative [Ricinus communis]	Down
Upstream 2k	Dt_chr6	6431554	6432665	59	27	3.38108e-15	CotAD_03170	glutamine synthetase [Cucumis sativus]	Down
Upstream 2k	Dt_chr8	2359672	2361042	59	27	3.38108e-15	CotAD_14327	GA-stimulated transcript-like protein 3 [Gossypium hirsutum]	Down
Upstream 2k	At_chr11	30583414	30584326	66	32	3.69633e-15	CotAD_50843	Transcription factor RF2a, putative [Ricinus communis]	Down
Upstream 2k	At_chr2	9254689	9255633	66	32	3.69633e-15	CotAD_07155	hypothetical protein PRUPE_ppa023177mg, partial [Prunus persica]	Down
Upstream 2k	At_chr8	42371246	42372367	66	32	3.69633e-15	CotAD_13014	PREDICTED: brefeldin A-inhibited guanine nucleotide-exchange protein 1-like [Fragaria vesca subsp. vesca]	Down
Upstream 2k	Dt_chr1	52614818	52615988	66	32	3.69633e-15	CotAD_16451	-	Down
Upstream 2k	At_chr11	4501345	4502370	63	30	4.63e-15	CotAD_71081	conserved hypothetical protein [Ricinus communis]	Down
Upstream 2k	At_chr11	56309351	56310309	63	30	4.63e-15	CotAD_29044	unnamed protein product [Vitis vinifera]	Down
Upstream 2k	At_chr5	49574200	49575337	63	30	4.63e-15	CotAD_52921	PREDICTED: uncharacterized protein LOC101291744 [Fragaria vesca subsp. vesca]	Down
Upstream 2k	scaffold290.1	445482	446599	63	30	4.63e-15	CotAD_20369	aquaporin 1 [Gossypium hirsutum]	Down
Upstream 2k	At_chr7	4964461	4965670	60	28	4.92615e-15	CotAD_41232	hypothetical protein PRUPE_ppa023415mg [Prunus persica]	Down
Upstream 2k	Dt_chr1	41671295	41671860	60	28	4.92615e-15	CotAD_10502	auxin-responsive protein [Gossypium hirsutum]	Down
Upstream 2k	Dt_chr11	3107532	3108155	60	28	4.92615e-15	CotAD_22257	conserved hypothetical protein [Ricinus communis]	Down
Upstream 2k	Dt_chr13	8662467	8663207	60	28	4.92615e-15	CotAD_16630	PREDICTED: regulator of nonsense transcripts 1 homolog [Vitis vinifera]	Down
Upstream 2k	scaffold2691.1	175016	176089	60	28	4.92615e-15	CotAD_53285	predicted protein [Populus trichocarpa]	Down
Upstream 2k	Dt_chr11	60785998	60786765	57	26	4.98453e-15	CotAD_40378	PREDICTED: probable potassium transporter 13-like [Vitis vinifera]	Down
Upstream 2k	Dt_chr9	49695811	49697022	57	26	4.98453e-15	CotAD_55710	PREDICTED: uncharacterized protein LOC100260890 [Vitis vinifera]	Down
Upstream 2k	At_chr9	85164640	85165863	67	33	5.03248e-15	CotAD_05582	PREDICTED: developmentally regulated G-protein 2-like [Cucumis sativus]	Down
Upstream 2k	Dt_chr11	14336368	14337356	67	33	5.03248e-15	CotAD_50388	-	Down
Upstream 2k	At_chr13	44234150	44235012	54	24	7.56385e-15	CotAD_67047	PREDICTED: F-box protein SKIP28-like [Vitis vinifera]	Down
Upstream 2k	At_chr12	71555566	71557481	61	29	9.47493e-15	CotAD_50189	-	Down
Upstream 2k	Dt_chr1	51496932	51497482	61	29	9.47493e-15	CotAD_16512	predicted protein [Populus trichocarpa]	Down
Upstream 2k	Dt_chr9	65116969	65117999	52	23	1.48815e-14	CotAD_00176	unknown [Populus trichocarpa]	Down
Upstream 2k	Dt_chr7	7049509	7050435	65	32	1.5626e-14	CotAD_03850	PREDICTED: lysine histidine transporter 1-like [Cucumis sativus]	Down
Upstream 2k	scaffold246.1	1370550	1371631	65	32	1.5626e-14	CotAD_14795	pelota, putative [Ricinus communis]	Down
Upstream 2k	scaffold26.1	1162165	1163077	65	32	1.5626e-14	CotAD_00696	Stem-specific protein TSJT1, putative [Ricinus communis]	Down
Upstream 2k	At_chr5	508131	509420	55	25	1.56342e-14	CotAD_51086	PREDICTED: maspardin [Vitis vinifera]	Down
Upstream 2k	scaffold304.1	978944	979914	55	25	1.56342e-14	CotAD_15363	protein phosphatase 2C [Gossypium hirsutum]	Down
Upstream 2k	At_chr11	7606063	7607071	62	30	2.68188e-14	CotAD_19766	amino acid binding protein, putative [Ricinus communis]	Down
Upstream 2k	Dt_chr8	2275869	2276633	62	30	2.68188e-14	CotAD_14336	predicted protein [Populus trichocarpa]	Down
Upstream 2k	Dt_chr7	36570106	36571455	59	28	2.96307e-14	CotAD_24189	PREDICTED: WD repeat-containing protein 20-like [Glycine max]	Down
Upstream 2k	scaffold1142.1	238734	239875	59	28	2.96307e-14	CotAD_32946	ATP binding protein, putative [Ricinus communis]	Down
Upstream 2k	scaffold2407.1	131933	132534	59	28	2.96307e-14	CotAD_53415	PREDICTED: uncharacterized protein LOC101305149 [Fragaria vesca subsp. vesca]	Down
Upstream 2k	At_chr5	3018366	3019163	56	26	3.12574e-14	CotAD_44865	PREDICTED: gamma-interferon-inducible lysosomal thiol reductase isoform 2 [Vitis vinifera]	Down
Upstream 2k	Dt_chr1	56653758	56654751	56	26	3.12574e-14	CotAD_29645	dynamin, putative [Ricinus communis]	Down
Upstream 2k	Dt_chr5	9290701	9292139	56	26	3.12574e-14	CotAD_31781	PREDICTED: bifunctional phosphatase IMPL2, chloroplastic-like [Vitis vinifera]	Down
Upstream 2k	Dt_chr7	28725490	28726310	56	26	3.12574e-14	CotAD_37035	-	Down
Upstream 2k	Dt_chr5	16882167	16882996	53	24	3.60135e-14	CotAD_02331	predicted protein [Populus trichocarpa]	Down
Upstream 2k	At_chr5	4408215	4409214	63	31	3.64476e-14	CotAD_38800	PREDICTED: ankyrin repeat-containing protein At5g02620-like [Cucumis sativus]	Down
Upstream 2k	Dt_chr11	20340634	20341698	63	31	3.64476e-14	CotAD_29373	-	Down
Upstream 2k	scaffold1701.1	337300	338027	63	31	3.64476e-14	CotAD_40581	PREDICTED: transcription factor LAF1 [Vitis vinifera]	Down
Upstream 2k	At_chr12	22041877	22042566	60	29	4.13329e-14	CotAD_40075	translation elongation factor 1A-4 [Gossypium hirsutum]	Down
Upstream 2k	At_chr3	10152428	10153418	60	29	4.13329e-14	CotAD_61341	hypothetical protein VITISV_030205 [Vitis vinifera]	Down
Upstream 2k	Dt_chr1	44629544	44630535	60	29	4.13329e-14	CotAD_35989	Nonspecific lipid-transfer protein precursor, putative [Ricinus communis]	Down
Upstream 2k	Dt_chr12	10568711	10569713	60	29	4.13329e-14	CotAD_14841	PREDICTED: sucrose nonfermenting 4-like protein-like isoform 2 [Vitis vinifera]	Down
Upstream 2k	Dt_chr8	29946463	29947557	60	29	4.13329e-14	CotAD_41895	-	Down
Upstream 2k	scaffold2005.1	50185	51487	57	27	6.89121e-14	CotAD_40098	PREDICTED: uncharacterized protein LOC100240785 [Vitis vinifera]	Down
Upstream 2k	scaffold246.1	1418389	1419262	57	27	6.89121e-14	CotAD_14802	predicted protein [Populus trichocarpa]	Down
Upstream 2k	At_chr12	51197267	51198490	61	30	1.13245e-13	CotAD_19112	RecName: Full=Casparian strip membrane protein 1	Down
Upstream 2k	Dt_chr4	130787	131408	61	30	1.13245e-13	CotAD_74655	-	Down
Upstream 2k	Dt_chr6	16576118	16577343	61	30	1.13245e-13	CotAD_22538	-	Down
Upstream 2k	At_chr1	38646361	38647394	58	28	1.2903e-13	CotAD_61464	conserved hypothetical protein [Ricinus communis]	Down
Upstream 2k	At_chr3	97485755	97486674	58	28	1.2903e-13	CotAD_55436	PREDICTED: uncharacterized protein LOC100806341 [Glycine max]	Down
Upstream 2k	At_chr5	29614764	29615739	58	28	1.2903e-13	CotAD_40003	-	Down
Upstream 2k	scaffold2876.1	87899	88771	58	28	1.2903e-13	CotAD_60223	-	Down
Upstream 2k	scaffold293.1	1062304	1063506	58	28	1.2903e-13	CotAD_26928	hypothetical protein VITISV_016687 [Vitis vinifera]	Down
Upstream 2k	At_chr1	734363	735069	55	26	1.40833e-13	CotAD_48420	PREDICTED: small ubiquitin-related modifier 2 isoform 1 [Vitis vinifera]	Down
Upstream 2k	At_chr4	36861807	36862475	55	26	1.40833e-13	CotAD_04642	hypothetical protein MTR_2g097570 [Medicago truncatula]	Down
Upstream 2k	At_chr9	32542220	32543177	55	26	1.40833e-13	CotAD_57165	PREDICTED: putative leucine-rich repeat receptor-like serine/threonine-protein kinase At2g14440-like [Cucumis sativus]	Down
Upstream 2k	Dt_chr6	3170475	3171846	55	26	1.40833e-13	CotAD_26544	hypothetical protein VITISV_005183 [Vitis vinifera]	Down
Upstream 2k	scaffold1554.1	372822	373729	55	26	1.40833e-13	CotAD_37433	predicted protein [Populus trichocarpa]	Down
Upstream 2k	Dt_chr1	31125342	31127328	59	29	2.35216e-13	CotAD_74733	predicted protein [Populus trichocarpa]	Down
Upstream 2k	Dt_chr10	5388105	5389028	59	29	2.35216e-13	CotAD_51027	U1 small nuclear ribonucleoprotein 70 kDa, putative [Ricinus communis]	Down
Upstream 2k	Dt_chr6	7276586	7277637	59	29	2.35216e-13	CotAD_03276	predicted protein [Populus trichocarpa]	Down
Upstream 2k	Dt_chr8	31893913	31894932	59	29	2.35216e-13	CotAD_27105	MAF1-like protein [Citrus sinensis]	Down
Upstream 2k	Dt_chr9	49566016	49567199	59	29	2.35216e-13	CotAD_55704	predicted protein [Populus trichocarpa]	Down
Upstream 2k	Dt_chr9	3457326	3458449	53	25	3.27419e-13	CotAD_24293	-	Down
Upstream 2k	Dt_chr9	36426022	36427109	53	25	3.27419e-13	CotAD_08068	PREDICTED: dephospho-CoA kinase domain-containing protein-like [Fragaria vesca subsp. vesca]	Down
Upstream 2k	scaffold2496.1	59239	60139	57	28	5.49349e-13	CotAD_59132	hypothetical protein PRUPE_ppa023692mg [Prunus persica]	Down
Upstream 2k	scaffold1383.1	410014	411840	54	26	6.19983e-13	CotAD_43543	transport inhibitor response protein [Prunus persica]	Down
Upstream 2k	At_chr6	46191685	46192809	51	24	1.02742e-12	CotAD_36326	Bystin, putative [Ricinus communis]	Down
Upstream 2k	At_chr11	90030949	90031989	55	27	1.71076e-12	CotAD_22410	phosphatidylinositol n-acetylglucosaminyltransferase subunit p, putative [Ricinus communis]	Down
Upstream 2k	Dt_chr13	51404989	51406360	55	27	1.71076e-12	CotAD_12065	predicted protein [Populus trichocarpa]	Down
Upstream 2k	Dt_chr7	35892581	35893426	55	27	1.71076e-12	CotAD_63847	hypothetical protein VITISV_012897 [Vitis vinifera]	Down
Upstream 2k	scaffold4389.1	29521	30321	55	27	1.71076e-12	CotAD_74011	-	Down
Upstream 2k	Dt_chr9	46858463	46859395	52	25	1.94061e-12	CotAD_50253	flavonol synthase 2 [Populus trichocarpa]	Down
Upstream 2k	Dt_chr9	56621637	56622468	52	25	1.94061e-12	CotAD_27317	-	Down
Upstream 2k	scaffold1988.1	210621	211936	53	26	2.66461e-12	CotAD_43493	Protein ABC1, mitochondrial precursor, putative [Ricinus communis]	Down
Upstream 2k	At_chr3	43819077	43820236	51	25	8.31884e-12	CotAD_37086	PREDICTED: uncharacterized protein LOC101303450 [Fragaria vesca subsp. vesca]	Down
Upstream 2k	scaffold1227.1	207465	208301	0	209	0	CotAD_34614	hypothetical protein PRUPE_ppa002373mg [Prunus persica]	Up
Upstream 2k	scaffold1227.1	75022	78522	0	87	1.67858e-139	CotAD_34600	Disease resistance protein RPP8, putative [Ricinus communis]	up
Upstream 2k	scaffold1227.1	87883	88679	0	86	1.0743e-137	CotAD_34602	Disease resistance protein RPP8, putative [Ricinus communis]	Up
Upstream 2k	scaffold1227.1	490331	491560	0	84	1.10011e-134	CotAD_34649	predicted protein [Populus trichocarpa]	up
Upstream 2k	scaffold1227.1	463651	464694	0	77	1.5121e-123	CotAD_34646	predicted protein [Populus trichocarpa]	Up
Upstream 2k	scaffold1227.1	31159	33100	0	70	2.07836e-112	CotAD_34592	uncharacterized protein LOC100813483 [Glycine max]	up
Upstream 2k	scaffold1227.1	482254	483929	0	67	1.36212e-107	CotAD_34647	PREDICTED: UDP-glycosyltransferase 85A1-like [Vitis vinifera]	Up
Upstream 2k	scaffold1227.1	257121	258638	0	46	7.0737e-74	CotAD_34622	-	up
Upstream 2k	scaffold1227.1	69820	71369	0	44	7.24356e-71	CotAD_34599	Disease resistance protein RPP8, putative [Ricinus communis]	Up
Upstream 2k	Dt_chr4	3741535	3742467	79	206	3.36916e-67	CotAD_50350	unnamed protein product [Vitis vinifera]	up
Upstream 2k	scaffold1227.1	401329	401997	0	41	4.74722e-66	CotAD_34640	PREDICTED: isoflavone 2'-hydroxylase-like [Vitis vinifera]	Up
Upstream 2k	At_chr8	328662	329282	46	145	5.10977e-61	CotAD_33082	-	up
Upstream 2k	Dt_chr12	13244010	13244959	35	123	2.26526e-58	CotAD_37854	phosphoinositide 5-phosphatase, putative [Ricinus communis]	Up
Upstream 2k	Dt_chr13	19727572	19729655	31	110	8.40336e-53	CotAD_13962	PREDICTED: uncharacterized protein LOC100267869 [Vitis vinifera]	up
Upstream 2k	Dt_chr5	40367410	40370613	68	170	3.1879e-52	CotAD_63698	JHL18I08.12 [Jatropha curcas]	Up
Upstream 2k	Dt_chr10	2335688	2336700	109	231	3.85026e-52	CotAD_51732	PREDICTED: probable lysine-specific demethylase JMJ14-like [Glycine max]	up
Upstream 2k	At_chr7	13350894	13351893	42	126	2.57554e-50	CotAD_17402	galactokinase, putative [Ricinus communis]	Up
Upstream 2k	Dt_chr6	9090593	9091290	11	68	4.62889e-49	CotAD_53823	electron transporter, putative [Ricinus communis]	up
Upstream 2k	Dt_chr6	36813218	36813846	57	149	5.25645e-49	CotAD_19914	conserved hypothetical protein [Ricinus communis]	Up
Upstream 2k	At_chr1	50502230	50502852	9	62	2.19487e-47	CotAD_48832	-	up
Upstream 2k	At_chr3	40035456	40036189	12	68	5.80681e-47	CotAD_36562	-	Up
Upstream 2k	Dt_chr13	41820259	41821404	61	151	8.62213e-46	CotAD_16165	-	up
Upstream 2k	Dt_chr3	4960321	4960904	24	89	1.0757e-44	CotAD_49080	F-box/LRR-repeat protein, putative [Ricinus communis]	Up
Upstream 2k	scaffold171.1	1299271	1300705	18	76	7.09504e-43	CotAD_11246	PREDICTED: uncharacterized protein LOC100241465 [Vitis vinifera]	up
Upstream 2k	At_chr11	13483932	13485318	53	135	7.68911e-43	CotAD_56249	PREDICTED: mitochondrial import receptor subunit TOM20 [Vitis vinifera]	Up
Upstream 2k	Dt_chr5	8504816	8505949	37	109	1.58372e-42	CotAD_02856	conserved hypothetical protein [Ricinus communis]	up
Upstream 2k	scaffold1227.1	285603	286255	0	26	5.73945e-42	CotAD_34631	PREDICTED: cucumisin [Vitis vinifera]	Up
Upstream 2k	Dt_chr2	14585672	14589155	85	180	4.36718e-41	CotAD_47047	hypothetical protein PRUPE_ppa004893mg [Prunus persica]	up
Upstream 2k	Dt_chr8	55695726	55697474	15	68	9.85607e-41	CotAD_57857	uncharacterized protein LOC100306170 [Glycine max]	Up
Upstream 2k	scaffold1977.1	199065	199764	17	72	1.00129e-40	CotAD_38772	PREDICTED: probable acyl-activating enzyme 2-like [Fragaria vesca subsp. vesca]	up
Upstream 2k	Dt_chr4	6322902	6324198	24	84	4.25196e-40	CotAD_28465	conserved hypothetical protein [Ricinus communis]	Up
Upstream 2k	Dt_chr6	6579426	6580258	22	80	7.5615e-40	CotAD_03189	PREDICTED: signal peptidase complex catalytic subunit SEC11C-like isoform 3 [Brachypodium distachyon]	up
Upstream 2k	Dt_chr9	8216670	8217714	17	71	8.50001e-40	CotAD_41201	hypothetical protein PRUPE_ppa019671mg, partial [Prunus persica]	Up
Upstream 2k	At_chr4	87546564	87547353	20	76	3.82972e-39	CotAD_66449	TIP41-like protein [Gunnera manicata]	up
Upstream 2k	Dt_chr5	893306	894386	50	125	1.12554e-38	CotAD_53720	predicted protein [Populus trichocarpa]	Up
Upstream 2k	scaffold1588.1	111353	111969	47	120	1.68985e-38	CotAD_33892	predicted protein [Populus trichocarpa]	up
Upstream 2k	Dt_chr1	39344108	39344684	32	95	9.08371e-38	CotAD_09094	SP1L, putative [Ricinus communis]	Up
Upstream 2k	Dt_chr11	45847729	45848725	37	103	1.40075e-37	CotAD_30978	starch branching enzyme II [Vigna radiata]	up
Upstream 2k	At_chr7	984132	985465	53	128	1.92476e-37	CotAD_12626	predicted protein [Populus trichocarpa]	Up
Upstream 2k	scaffold1227.1	37646	38871	0	23	3.76144e-37	CotAD_34593	-	up
Upstream 2k	scaffold1227.1	244769	245286	0	23	3.76144e-37	CotAD_34620	hypothetical protein PRUPE_ppa025624mg, partial [Prunus persica]	Up
Upstream 2k	scaffold269.1	126461	127060	16	66	6.97696e-37	CotAD_39177	predicted protein [Populus trichocarpa]	up
Upstream 2k	Dt_chr9	50875059	50875981	17	68	7.55607e-37	CotAD_18372	hypothetical protein PRUPE_ppa011197mg [Prunus persica]	Up
Upstream 2k	Dt_chr8	52855204	52855800	13	60	8.26359e-37	CotAD_39849	UDP-D-glucose dehydrogenase [Gossypium hirsutum]	up
Upstream 2k	Dt_chr6	38440505	38441731	31	92	1.63415e-36	CotAD_19846	-	Up
Upstream 2k	At_chr10	66166549	66169075	85	172	1.10255e-35	CotAD_57879	PREDICTED: uncharacterized protein LOC101262394 [Solanum lycopersicum]	up
Upstream 2k	Dt_chr12	22037762	22039123	53	125	3.58982e-35	CotAD_59398	predicted protein [Populus trichocarpa]	Up
Upstream 2k	Dt_chr9	26796242	26797785	46	114	3.80898e-35	CotAD_41970	predicted protein [Populus trichocarpa]	up
Upstream 2k	Dt_chr10	57379475	57380464	16	64	4.87625e-35	CotAD_71966	-	Up
Upstream 2k	scaffold1917.1	143945	144808	74	155	1.03849e-34	CotAD_49341	PREDICTED: probable receptor-like protein kinase At5g39020-like [Vitis vinifera]	up
Upstream 2k	Dt_chr9	5263607	5264598	30	88	1.89988e-34	CotAD_21087	BED finger-nbs-lrr resistance protein [Populus trichocarpa]	Up
Upstream 2k	Dt_chr7	12588234	12589294	62	137	2.19084e-34	CotAD_10775	PREDICTED: LOW QUALITY PROTEIN: phosphatidylinositol 4-kinase alpha-like [Brachypodium distachyon]	up
Upstream 2k	Dt_chr5	44840560	44842052	32	91	2.19581e-34	CotAD_69385	high mobility group box 2 protein [Gossypium hirsutum]	Up
Upstream 2k	Dt_chr2	46456075	46457368	48	116	2.67588e-34	CotAD_52209	predicted protein [Populus trichocarpa]	up
Upstream 2k	At_chr7	12533903	12534500	16	63	4.02179e-34	CotAD_27170	PREDICTED: uncharacterized protein LOC100255472 [Vitis vinifera]	Up
Upstream 2k	At_chr5	12911266	12911783	25	79	5.56667e-34	CotAD_59534	PREDICTED: copper methylamine oxidase-like [Vitis vinifera]	up
Upstream 2k	Dt_chr4	10875650	10876973	63	138	6.93404e-34	CotAD_23950	predicted protein [Populus trichocarpa]	Up
Upstream 2k	Dt_chr9	31971822	31972802	12	55	1.61811e-33	CotAD_22096	hypothetical protein PRUPE_ppa005338mg [Prunus persica]	up
Upstream 2k	Dt_chr7	38474056	38475034	67	143	1.94432e-33	CotAD_27532	PREDICTED: putative quinone-oxidoreductase homolog, chloroplastic-like [Fragaria vesca subsp. vesca]	Up
Upstream 2k	Dt_chr5	3759243	3762436	73	151	5.86804e-33	CotAD_30623	-	up
Upstream 2k	Dt_chr13	24545808	24546797	35	94	7.46734e-33	CotAD_06037	PREDICTED: protein NDR1-like [Fragaria vesca subsp. vesca]	Up
Upstream 2k	At_chr8	34966393	34967634	24	76	1.01195e-32	CotAD_58953	methionine sulfoxide reductase, putative [Ricinus communis]	up
Upstream 2k	Dt_chr5	8991688	8992201	70	146	1.49969e-32	CotAD_31743	conserved hypothetical protein [Ricinus communis]	Up
Upstream 2k	At_chr11	3168724	3169402	17	63	3.85079e-32	CotAD_43964	hypothetical protein PRUPE_ppa008817mg [Prunus persica]	up
Upstream 2k	At_chr5	50854394	50855161	15	59	8.65928e-32	CotAD_34042	PREDICTED: glutathione S-transferase F10-like [Glycine max]	Up
Upstream 2k	Dt_chr13	22513983	22514802	72	147	2.12965e-31	CotAD_06196	PREDICTED: nicotianamine synthase isoform 1 [Vitis vinifera]	up
Upstream 2k	scaffold2787.1	32281	34656	65	137	2.36176e-31	CotAD_70973	Organic cation transporter, putative [Ricinus communis]	Up
Upstream 2k	Dt_chr1	81444222	81444794	17	62	4.5212e-31	CotAD_35814	unknown [Lotus japonicus]	up
Upstream 2k	scaffold3231.1	75126	75701	20	67	7.3371e-31	CotAD_58733	unnamed protein product [Vitis vinifera]	Up
Upstream 2k	At_chr12	6477680	6478222	22	70	1.17679e-30	CotAD_76170	hypothetical protein VITISV_018830 [Vitis vinifera]	up
Upstream 2k	At_chr11	4415049	4416625	31	85	1.2937e-30	CotAD_64228	predicted protein [Populus trichocarpa]	Up
Upstream 2k	Dt_chr7	34696390	34697408	31	85	1.2937e-30	CotAD_34368	PREDICTED: heat shock factor-binding protein 1-like isoform 2 [Cucumis sativus]	up
Upstream 2k	At_chr12	74589280	74590351	54	120	1.41853e-30	CotAD_72723	34 kDa outer mitochondrial membrane protein porin-like protein [Solanum tuberosum]	Up
Upstream 2k	Dt_chr1	57161009	57163720	27	78	3.8071e-30	CotAD_29621	hypothetical protein PRUPE_ppa018564mg [Prunus persica]	up
Upstream 2k	At_chr11	5382677	5386240	70	142	8.35951e-30	CotAD_46479	-	Up
Upstream 2k	At_chr11	58019318	58020242	67	137	2.22422e-29	CotAD_33436	oligopeptide transporter OPT family [Populus trichocarpa]	up
Upstream 2k	scaffold2385.1	163104	164257	60	127	2.44518e-29	CotAD_60047	predicted protein [Populus trichocarpa]	Up
Upstream 2k	At_chr11	25265313	25266641	56	121	2.65276e-29	CotAD_57680	conserved hypothetical protein [Ricinus communis]	up
Upstream 2k	Dt_chr5	11015196	11016133	23	70	3.04614e-29	CotAD_67377	abscisic acid-responsive protein bHLH2 [Populus koreana]	Up
Upstream 2k	Dt_chr11	24045692	24047242	43	102	3.17036e-29	CotAD_36198	plant origin recognition complex subunit, putative [Ricinus communis]	up
Upstream 2k	At_chr8	77082906	77083427	34	88	3.51287e-29	CotAD_04381	hypothetical protein PRUPE_ppa010657mg [Prunus persica]	Up
Upstream 2k	At_chr4	36764352	36765172	42	100	4.30628e-29	CotAD_04626	PREDICTED: probable histone H2B.1-like [Solanum lycopersicum]	up
Upstream 2k	scaffold2904.1	164899	165585	20	65	5.57193e-29	CotAD_57498	RecName: Full=Peptidyl-prolyl cis-trans isomerase FKBP12; Short=PPIase FKBP12; AltName: Full=12 kDa FK506-binding protein; Short=12 kDa FKBP; AltName: Full=FK506-binding protein 12; Short=VfFKBP12; AltName: Full=FKBP-12; AltName: Full=Immunophilin FKBP12; AltName: Full=Rotamase	Up
Upstream 2k	Dt_chr2	16440775	16441780	25	73	7.21095e-29	CotAD_44113	-	up
Upstream 2k	scaffold4918.1	21596	22704	22	68	8.20308e-29	CotAD_75303	hypothetical protein PRUPE_ppa003079mg [Prunus persica]	Up
Upstream 2k	At_chr1	53704744	53705742	37	92	1.30365e-28	CotAD_51398	hypothetical protein POPTRDRAFT_1076074 [Populus trichocarpa]	up
Upstream 2k	Dt_chr11	46893862	46894221	50	111	2.89218e-28	CotAD_30910	-	Up
Upstream 2k	At_chr13	39216894	39218230	20	64	3.91278e-28	CotAD_67535	PREDICTED: DDB1- and CUL4-associated factor homolog 1-like [Solanum lycopersicum]	up
Upstream 2k	Dt_chr13	6001880	6004047	49	109	5.71172e-28	CotAD_64702	PREDICTED: probable histone H2B.1-like [Solanum lycopersicum]	Up
Upstream 2k	Dt_chr7	5176241	5176821	25	72	6.6829e-28	CotAD_05508	vesicle-associated membrane protein, putative [Ricinus communis]	up
Upstream 2k	Dt_chr8	44816024	44816998	14	53	7.98413e-28	CotAD_22068	unnamed protein product [Vitis vinifera]	Up
Upstream 2k	Dt_chr8	32307738	32309345	61	126	8.51181e-28	CotAD_27078	PREDICTED: translocase of chloroplast 159, chloroplastic-like [Vitis vinifera]	up
Upstream 2k	scaffold3611.1	102285	103242	18	60	8.85908e-28	CotAD_73527	conserved hypothetical protein [Ricinus communis]	Up
Upstream 2k	At_chr9	63003064	63004068	26	73	1.47345e-27	CotAD_51717	PREDICTED: putative deoxyribonuclease TATDN1 [Vitis vinifera]	up
Upstream 2k	At_chr4	78359170	78360162	34	86	1.54381e-27	CotAD_74722	caffeic acid O-methyltransferase 2 [Gossypium hirsutum]	Up
Upstream 2k	Dt_chr13	15771795	15772639	20	63	2.71358e-27	CotAD_72441	unnamed protein product [Vitis vinifera]	up
Upstream 2k	Dt_chr6	18912265	18913477	35	87	2.7754e-27	CotAD_20304	PREDICTED: cysteine-rich receptor-like protein kinase 29-like isoform 1 [Glycine max]	Up
Upstream 2k	Dt_chr11	26078990	26081547	41	96	4.75196e-27	CotAD_26002	glutamine synthetase [Camellia sinensis]	up
Upstream 2k	Dt_chr1	12521478	12522146	52	112	5.3341e-27	CotAD_69073	polygalacturonase [Salix gilgiana]	Up
Upstream 2k	Dt_chr1	82522556	82523563	29	77	7.8614e-27	CotAD_47931	hypothetical protein PRUPE_ppa001211mg [Prunus persica]	up
Upstream 2k	Dt_chr6	27026627	27027524	18	59	9.46426e-27	CotAD_44661	predicted protein [Populus trichocarpa]	Up
Upstream 2k	Dt_chr12	6231234	6232335	40	94	1.06407e-26	CotAD_28391	sugar transporter, putative [Ricinus communis]	up
Upstream 2k	scaffold269.1	1209645	1210694	40	94	1.06407e-26	CotAD_39214	PREDICTED: uncharacterized protein LOC100252197 [Vitis vinifera]	Up
Upstream 2k	At_chr8	77611253	77612362	49	107	1.23689e-26	CotAD_04357	predicted protein [Populus trichocarpa]	up
Upstream 2k	Dt_chr9	41012619	41013473	45	101	1.81238e-26	CotAD_02638	PREDICTED: uncharacterized protein LOC100247984 isoform 1 [Vitis vinifera]	Up
Upstream 2k	At_chr2	28429858	28430677	52	111	2.38952e-26	CotAD_38956	predicted protein [Populus trichocarpa]	up
Upstream 2k	At_chr3	92224789	92225300	29	76	6.48495e-26	CotAD_53379	PREDICTED: uncharacterized protein LOC100253998 [Vitis vinifera]	Up
Upstream 2k	Dt_chr5	43714194	43714870	26	71	7.93837e-26	CotAD_35623	transcription factor, putative [Ricinus communis]	up
Upstream 2k	Dt_chr6	34985592	34986523	31	79	9.89135e-26	CotAD_54156	PREDICTED: myrcene synthase, chloroplastic-like [Vitis vinifera]	Up
Upstream 2k	Dt_chr1	68289350	68289944	55	114	1.82738e-25	CotAD_56044	-	up
Upstream 2k	At_chr6	48536321	48537201	20	61	1.83593e-25	CotAD_20077	PREDICTED: uncharacterized protein At2g37660, chloroplastic [Vitis vinifera]	Up
Upstream 2k	At_chr2	25383692	25385400	30	77	2.11718e-25	CotAD_70231	PREDICTED: DNA repair helicase XPB1-like [Glycine max]	up
Upstream 2k	At_chr11	96465276	96465979	22	64	2.29083e-25	CotAD_71229	hypothetical protein PRUPE_ppa009846mg [Prunus persica]	Up
Upstream 2k	scaffold1668.1	83241	84204	34	83	2.43532e-25	CotAD_63653	MYB transcription factor [Arabidopsis lyrata subsp. lyrata]	up
Upstream 2k	Dt_chr8	5259574	5260042	44	98	2.67105e-25	CotAD_40628	cationic amino acid transporter [Populus trichocarpa]	Up
Upstream 2k	Dt_chr1	5672876	5673804	38	89	3.15807e-25	CotAD_67408	aquaporin 2 [Plantago major]	up
Upstream 2k	Dt_chr2	29709440	29710034	18	57	4.70126e-25	CotAD_43748	PREDICTED: 60S ribosomal protein L3-like [Solanum lycopersicum]	Up
Upstream 2k	At_chr10	65456123	65456891	23	65	7.42077e-25	CotAD_71389	predicted protein [Populus trichocarpa]	up
Upstream 2k	At_chr12	43777437	43778359	42	94	1.19991e-24	CotAD_50262	predicted protein [Populus trichocarpa]	Up
Upstream 2k	At_chr12	50380201	50381056	32	79	1.36675e-24	CotAD_67785	ammonium transporter [Populus trichocarpa]	up
Upstream 2k	At_chr2	8129771	8130326	25	68	1.39684e-24	CotAD_16920	predicted protein [Populus trichocarpa]	Up
Upstream 2k	At_chr3	100239291	100239882	40	91	1.76815e-24	CotAD_74033	conserved hypothetical protein [Ricinus communis]	up
Upstream 2k	At_chr6	54977669	54978170	27	71	2.34514e-24	CotAD_18831	dirigent-like protein [Gossypium barbadense]	Up
Upstream 2k	scaffold3420.1	62886	64166	21	61	4.13632e-24	CotAD_61162	hypothetical protein VITISV_024545 [Vitis vinifera]	up
Upstream 2k	Dt_chr8	20331202	20332237	50	105	4.45425e-24	CotAD_44378	hypothetical protein PRUPE_ppa026544mg [Prunus persica]	Up
Upstream 2k	At_chr3	40046180	40047034	23	64	4.61177e-24	CotAD_36561	-	up
Upstream 2k	Dt_chr7	19803845	19804855	37	86	4.89592e-24	CotAD_09369	-	Up
Upstream 2k	Dt_chr5	25029247	25030999	51	106	6.20287e-24	CotAD_21714	UDP-glucuronosyltransferase 1-6 [Medicago truncatula]	up
Upstream 2k	At_chr9	53910589	53911467	28	72	6.30869e-24	CotAD_09427	predicted protein [Populus trichocarpa]	Up
Upstream 2k	At_chr3	8471836	8472933	49	103	6.75913e-24	CotAD_46104	PREDICTED: uncharacterized protein LOC100232878 [Vitis vinifera]	up
Upstream 2k	At_chr7	10448225	10448830	54	110	1.00512e-23	CotAD_36092	hypothetical protein VITISV_035465 [Vitis vinifera]	Up
Upstream 2k	Dt_chr10	19885954	19886798	52	107	1.14189e-23	CotAD_23864	Alpha-1,4-glucan-protein synthase [UDP-forming], putative [Ricinus communis]	up
Upstream 2k	Dt_chr3	23744523	23745462	19	57	1.18385e-23	CotAD_08586	transcription factor, putative [Ricinus communis]	Up
Upstream 2k	At_chr4	4359224	4359993	33	79	1.73318e-23	CotAD_27719	putative translation factor [Sonneratia caseolaris]	up
Upstream 2k	Dt_chr12	18757929	18758601	46	98	2.23031e-23	CotAD_38738	unknown [Gossypium hirsutum]	Up
Upstream 2k	At_chr4	4216749	4217271	26	68	2.32525e-23	CotAD_27732	MIC-3 [Gossypium hirsutum]	up
Upstream 2k	At_chr9	90077965	90078871	26	68	2.32525e-23	CotAD_60872	-	Up
Upstream 2k	Dt_chr4	30811153	30812557	44	95	3.56504e-23	CotAD_52796	PREDICTED: uncharacterized protein LOC100249524 [Vitis vinifera]	up
Upstream 2k	At_chr8	32284229	32285076	34	80	4.71449e-23	CotAD_73656	hypothetical protein ARALYDRAFT_483292 [Arabidopsis lyrata subsp. lyrata]	Up
Upstream 2k	At_chr1	53690142	53691171	54	109	5.52008e-23	CotAD_51400	PREDICTED: uncharacterized protein LOC100267021 [Vitis vinifera]	up
Upstream 2k	At_chr4	59215942	59216960	25	66	6.9392e-23	CotAD_75012	PREDICTED: formin-like protein 20-like [Glycine max]	Up
Upstream 2k	Dt_chr1	63999869	64000742	20	58	7.46892e-23	CotAD_60927	hypothetical protein PRUPE_ppa002481mg [Prunus persica]	up
Upstream 2k	Dt_chr7	34451670	34453105	39	87	7.96185e-23	CotAD_34344	sec61 gamma subunit, putative [Ricinus communis]	Up
Upstream 2k	Dt_chr11	22847516	22848522	35	81	1.05361e-22	CotAD_28626	mRNA (guanine-7-)methyltransferase, putative [Ricinus communis]	up
Upstream 2k	Dt_chr9	5520911	5522018	37	84	1.17799e-22	CotAD_21113	PREDICTED: putative proline--tRNA ligase C19C7.06-like [Solanum lycopersicum]	Up
Upstream 2k	At_chr1	34086242	34087399	51	104	1.48363e-22	CotAD_50871	hypothetical protein PRUPE_ppa000545mg [Prunus persica]	up
Upstream 2k	Dt_chr5	34455145	34456795	32	76	2.76271e-22	CotAD_33797	unnamed protein product [Vitis vinifera]	Up
Upstream 2k	scaffold4709.1	35953	37419	47	98	2.82274e-22	CotAD_70652	dihydropyrimidinase, putative [Ricinus communis]	up
Upstream 2k	At_chr7	10525071	10526176	16	50	5.67882e-22	CotAD_26350	PREDICTED: protein LOL2 [Vitis vinifera]	Up
Upstream 2k	At_chr3	66822617	66823345	24	63	8.44169e-22	CotAD_60657	hypothetical protein PRUPE_ppa016976mg [Prunus persica]	up
Upstream 2k	At_chr13	82200384	82201081	47	97	1.20682e-21	CotAD_59484	PREDICTED: COBRA-like protein 7-like [Fragaria vesca subsp. vesca]	Up
Upstream 2k	Dt_chr7	35514416	35515588	47	97	1.20682e-21	CotAD_34392	Non-structural maintenance of chromosome element, putative [Ricinus communis]	up
Upstream 2k	At_chr1	80117469	80118315	23	61	1.44149e-21	CotAD_72189	hypothetical protein PRUPE_ppa013325mg [Prunus persica]	Up
Upstream 2k	Dt_chr8	28109065	28110303	48	98	2.19287e-21	CotAD_51317	unnamed protein product [Vitis vinifera]	up
Upstream 2k	scaffold5240.1	1	950	43	91	2.20343e-21	CotAD_75318	cc-nbs-lrr resistance protein [Populus trichocarpa]	Up
Upstream 2k	Dt_chr4	24578580	24579228	46	95	2.47831e-21	CotAD_29189	hypothetical protein PRUPE_ppa011197mg [Prunus persica]	up
Upstream 2k	At_chr2	46394168	46394986	31	73	3.153e-21	CotAD_69456	PREDICTED: uncharacterized protein LOC101262394 [Solanum lycopersicum]	Up
Upstream 2k	Dt_chr11	43360260	43361214	37	82	3.64612e-21	CotAD_72395	PREDICTED: LOW QUALITY PROTEIN: molybdopterin biosynthesis protein CNX3-like [Cucumis sativus]	up
Upstream 2k	Dt_chr8	23773647	23774806	37	82	3.64612e-21	CotAD_11765	aminotransferase-like protein [Arabidopsis thaliana]	Up
Upstream 2k	scaffold1815.1	181021	182161	37	82	3.64612e-21	CotAD_72529	PREDICTED: protein Dom3z homolog, chloroplastic-like [Solanum lycopersicum]	up
Upstream 2k	At_chr4	37907868	37908475	44	92	4.14925e-21	CotAD_04749	predicted protein [Populus trichocarpa]	Up
Upstream 2k	At_chr1	43612004	43613536	20	56	4.24112e-21	CotAD_71263	PREDICTED: COBRA-like protein 7-like [Fragaria vesca subsp. vesca]	up
Upstream 2k	Dt_chr10	5398172	5400254	42	89	4.47846e-21	CotAD_51028	PREDICTED: uncharacterized protein LOC100247211 [Vitis vinifera]	Up
Upstream 2k	Dt_chr3	13428741	13429694	19	54	4.67437e-21	CotAD_01928	PREDICTED: DNA-directed RNA polymerases I and III subunit RPAC1 [Vitis vinifera]	up
Upstream 2k	Dt_chr1	52605106	52605703	36	80	5.2964e-21	CotAD_16453	predicted protein [Populus trichocarpa]	Up
Upstream 2k	Dt_chr4	10559638	10560611	45	93	5.74648e-21	CotAD_23927	PREDICTED: uncharacterized protein LOC100814063 [Glycine max]	up
Upstream 2k	Dt_chr5	3035219	3036639	28	68	7.85211e-21	CotAD_30606	conserved hypothetical protein [Ricinus communis]	Up
Upstream 2k	At_chr5	53785591	53786451	34	77	7.87347e-21	CotAD_49019	hypothetical protein PRUPE_ppa003128mg [Prunus persica]	up
Upstream 2k	Dt_chr9	23154105	23155405	23	60	8.39326e-21	CotAD_43718	predicted protein [Populus trichocarpa]	Up
Upstream 2k	Dt_chr8	10535919	10537047	43	90	9.61189e-21	CotAD_44042	unnamed protein product [Vitis vinifera]	up
Upstream 2k	scaffold154.1	620617	621689	41	87	1.03525e-20	CotAD_16025	ZIP transporter [Populus trichocarpa]	Up
Upstream 2k	Dt_chr7	18503902	18504984	46	94	1.04936e-20	CotAD_09282	conserved hypothetical protein [Ricinus communis]	up
Upstream 2k	Dt_chr1	83935190	83936047	33	75	1.53675e-20	CotAD_54693	PREDICTED: uncharacterized protein LOC100246609 [Vitis vinifera]	Up
Upstream 2k	Dt_chr6	9107925	9108840	44	91	1.78135e-20	CotAD_53824	PREDICTED: zinc finger CCCH domain-containing protein 44-like [Solanum lycopersicum]	up
Upstream 2k	Dt_chr9	5229187	5229733	29	69	1.84721e-20	CotAD_21084	PREDICTED: rop guanine nucleotide exchange factor 1-like [Vitis vinifera]	Up
Upstream 2k	Dt_chr11	20952198	20952695	42	88	1.96354e-20	CotAD_29402	hypothetical protein PRUPE_ppa010592mg [Prunus persica]	up
Upstream 2k	At_chr3	40172049	40173060	22	58	2.50852e-20	CotAD_36555	hypothetical protein PRUPE_ppa002175mg [Prunus persica]	Up
Upstream 2k	Dt_chr13	49347618	49349837	47	95	2.80985e-20	CotAD_62741	PREDICTED: uncharacterized protein LOC101213979 [Cucumis sativus]	up
Upstream 2k	Dt_chr2	20879088	20880232	47	95	2.80985e-20	CotAD_40762	Myosin heavy chain, clone, putative [Ricinus communis]	Up
Upstream 2k	scaffold3476.1	30836	31841	19	53	2.92459e-20	CotAD_68531	PREDICTED: sodium/hydrogen exchanger 2-like [Vitis vinifera]	up
Upstream 2k	Dt_chr8	3852040	3852628	25	62	9.72942e-20	CotAD_14231	Starch branching enzyme I [Medicago truncatula]	Up
Upstream 2k	scaffold1867.1	93201	94437	31	71	1.08568e-19	CotAD_50724	hypothetical protein PRUPE_ppa006837mg [Prunus persica]	up
Upstream 2k	At_chr12	88014123	88014716	45	91	1.35209e-19	CotAD_72378	hypothetical protein PRUPE_ppa016746mg [Prunus persica]	Up
Upstream 2k	Dt_chr8	13026921	13027970	45	91	1.35209e-19	CotAD_59456	predicted protein [Populus trichocarpa]	up
Upstream 2k	Dt_chr1	76406748	76407706	22	57	1.4474e-19	CotAD_41542	-	Up
Upstream 2k	At_chr2	16641409	16642200	20	54	1.55424e-19	CotAD_56455	PREDICTED: squamosa promoter-binding-like protein 14-like [Vitis vinifera]	up
Upstream 2k	Dt_chr8	27845293	27846234	20	54	1.55424e-19	CotAD_51309	hypothetical protein PRUPE_ppa000605mg [Prunus persica]	Up
Upstream 2k	Dt_chr1	23226290	23228559	24	60	2.12014e-19	CotAD_60446	hypothetical protein PRUPE_ppa004975mg [Prunus persica]	up
Upstream 2k	Dt_chr1	56367170	56368125	24	60	2.12014e-19	CotAD_45440	Polygalacturonase precursor, putative [Ricinus communis]	Up
Upstream 2k	At_chr4	4503407	4504212	32	72	2.31795e-19	CotAD_27709	conserved hypothetical protein [Ricinus communis]	up
Upstream 2k	Dt_chr4	19393628	19394539	19	52	2.5796e-19	CotAD_43903	PREDICTED: uncharacterized protein LOC100852813 [Vitis vinifera]	Up
Upstream 2k	At_chr11	26449645	26450422	30	69	3.38266e-19	CotAD_64093	PREDICTED: uncharacterized protein LOC100260766 [Vitis vinifera]	up
Upstream 2k	At_chr9	83783146	83784166	30	69	3.38266e-19	CotAD_05770	mutt domain protein, putative [Ricinus communis]	Up
Upstream 2k	Dt_chr6	12192385	12193265	37	79	4.71164e-19	CotAD_54753	-	up
Upstream 2k	At_chr9	65558403	65560001	25	61	5.2268e-19	CotAD_46804	hypothetical protein PRUPE_ppa001242mg [Prunus persica]	Up
Upstream 2k	At_chr1	52938241	52939255	40	83	6.10976e-19	CotAD_08795	PREDICTED: auxin-induced protein PCNT115 [Vitis vinifera]	up
Upstream 2k	Dt_chr12	21478277	21479650	36	77	7.06895e-19	CotAD_48043	Phosphatidylglycerol/phosphatidylinositol transfer protein precursor, putative [Ricinus communis]	Up
Upstream 2k	Dt_chr2	48965782	48966349	28	65	1.47853e-18	CotAD_28259	predicted protein [Populus trichocarpa]	up
Upstream 2k	At_chr9	48299108	48300424	23	57	2.09774e-18	CotAD_20757	-	Up
Upstream 2k	At_chr6	9497950	9498730	35	75	2.20572e-18	CotAD_60786	PREDICTED: probable LRR receptor-like serine/threonine-protein kinase At4g08850-like [Vitis vinifera]	up
Upstream 2k	Dt_chr7	11053214	11054061	21	54	2.48404e-18	CotAD_37771	predicted protein [Populus trichocarpa]	Up
Upstream 2k	At_chr5	10179126	10180390	27	63	3.33312e-18	CotAD_45173	-	up
Upstream 2k	Dt_chr4	23260350	23262339	27	63	3.33312e-18	CotAD_22617	PREDICTED: G-type lectin S-receptor-like serine/threonine-protein kinase RLK1-like [Glycine max]	Up
Upstream 2k	Dt_chr5	3451503	3453498	38	79	3.896e-18	CotAD_30615	predicted protein [Populus trichocarpa]	up
Upstream 2k	At_chr13	36045374	36046229	36	76	4.24374e-18	CotAD_63127	hypothetical protein PRUPE_ppa008262mg [Prunus persica]	Up
Upstream 2k	At_chr2	59470566	59471670	22	55	6.41663e-18	CotAD_61870	conserved hypothetical protein [Ricinus communis]	up
Upstream 2k	Dt_chr3	26216677	26217520	28	64	7.32314e-18	CotAD_08432	Squalene monooxygenase, putative [Ricinus communis]	Up
Upstream 2k	Dt_chr9	44899570	44900238	28	64	7.32314e-18	CotAD_16779	MnSOD [Gossypium hirsutum]	up
Upstream 2k	Dt_chr9	24973710	24974677	33	71	1.02875e-17	CotAD_56292	aconitase, putative [Ricinus communis]	Up
Upstream 2k	At_chr2	12113832	12114537	29	65	1.55909e-17	CotAD_07003	hypothetical protein PRUPE_ppa025047mg [Prunus persica]	up
Upstream 2k	At_chr6	5348801	5349413	29	65	1.55909e-17	CotAD_26147	-	Up
Upstream 2k	At_chr8	40954680	40955663	23	56	1.5842e-17	CotAD_70228	predicted protein [Populus trichocarpa]	up
Upstream 2k	At_chr12	43746967	43747907	38	78	1.66188e-17	CotAD_49160	predicted protein [Populus trichocarpa]	Up
Upstream 2k	At_chr9	77712612	77713817	36	75	1.85483e-17	CotAD_37525	low molecular weight heat shock protein [Gossypium hirsutum]	up
Upstream 2k	At_chr3	97646045	97646583	39	79	2.99464e-17	CotAD_69972	uncharacterized protein LOC100499826 [Glycine max]	Up
Upstream 2k	At_chr8	41536944	41537987	39	79	2.99464e-17	CotAD_34996	amidase, putative [Ricinus communis]	up
Upstream 2k	Dt_chr11	25831437	25833363	34	72	3.06611e-17	CotAD_26012	hypothetical protein PRUPE_ppa004533mg [Prunus persica]	Up
Upstream 2k	At_chr11	85464173	85465220	26	60	3.21327e-17	CotAD_71710	polygalacturonase [Gossypium hirsutum]	up
Upstream 2k	At_chr12	9531491	9532919	30	66	5.04979e-17	CotAD_55960	predicted protein [Populus trichocarpa]	Up
Upstream 2k	scaffold2480.1	217290	218056	30	66	5.04979e-17	CotAD_49901	conserved hypothetical protein [Ricinus communis]	up
Upstream 2k	Dt_chr12	3167928	3169040	37	76	5.15578e-17	CotAD_13824	aldo-keto reductase, putative [Ricinus communis]	Up
Upstream 2k	Dt_chr12	17540117	17540981	37	76	5.15578e-17	CotAD_18959	-	up
Upstream 2k	Dt_chr3	34563143	34564325	37	76	5.15578e-17	CotAD_73448	-	Up
Upstream 2k	Dt_chr8	34055061	34055872	29	64	7.40056e-17	CotAD_54195	PREDICTED: cyclic nucleotide-gated ion channel 1-like [Solanum lycopersicum]	up
Upstream 2k	scaffold189.1	407523	408327	29	64	7.40056e-17	CotAD_11522	60S ribosomal protein L13A [Vernicia fordii]	Up
Upstream 2k	At_chr9	33800746	33802250	31	67	7.4237e-17	CotAD_34818	unnamed protein product [Vitis vinifera]	up
Upstream 2k	At_chr1	6204751	6205955	25	58	1.00177e-16	CotAD_62220	hypothetical protein PRUPE_ppa011495mg [Prunus persica]	Up
Upstream 2k	Dt_chr13	37424556	37425342	27	61	1.11337e-16	CotAD_15739	predicted protein [Populus trichocarpa]	up
Upstream 2k	Dt_chr11	57070244	57071814	26	59	2.18302e-16	CotAD_20141	-	Up
Upstream 2k	Dt_chr5	10206779	10207892	26	59	2.18302e-16	CotAD_24156	cytochrome P450 [Populus trichocarpa]	up
Upstream 2k	At_chr10	28138184	28139400	35	72	2.47543e-16	CotAD_71603	unnamed protein product [Vitis vinifera]	Up
Upstream 2k	Dt_chr11	28994230	28995500	19	48	4.22734e-16	CotAD_25937	PREDICTED: uncharacterized protein LOC101224562 [Cucumis sativus]	up
Upstream 2k	Dt_chr13	17718388	17719793	31	66	4.51777e-16	CotAD_47106	predicted protein [Populus trichocarpa]	Up
Upstream 2k	At_chr12	69401320	69402212	25	57	4.96834e-16	CotAD_73034	PREDICTED: heme-binding protein 2-like [Cucumis sativus]	up
Upstream 2k	At_chr13	91163360	91164183	25	57	4.96834e-16	CotAD_33025	conserved hypothetical protein [Ricinus communis]	Up
Upstream 2k	At_chr5	50313155	50314145	25	57	4.96834e-16	CotAD_51520	conserved hypothetical protein [Ricinus communis]	up
Upstream 2k	Dt_chr6	12108934	12109893	25	57	4.96834e-16	CotAD_54750	predicted protein [Populus trichocarpa]	Up
Upstream 2k	Dt_chr12	907879	908630	34	70	5.76025e-16	CotAD_66620	zinc finger protein, putative [Ricinus communis]	up
Upstream 2k	scaffold3341.1	132644	133172	34	70	5.76025e-16	CotAD_61457	PREDICTED: coatomer subunit epsilon-2-like [Fragaria vesca subsp. vesca]	Up
Upstream 2k	scaffold4537.1	33452	34258	34	70	5.76025e-16	CotAD_67528	Rop guanine nucleotide exchange factor, putative [Ricinus communis]	up
Upstream 2k	At_chr11	61603153	61603945	35	71	1.04192e-15	CotAD_49944	PREDICTED: UPF0301 protein Cpha266_0885-like isoform 1 [Vitis vinifera]	Up
Upstream 2k	Dt_chr13	55829925	55831562	30	64	1.04724e-15	CotAD_20936	hypothetical protein PRUPE_ppa007818mg [Prunus persica]	up
Upstream 2k	scaffold2718.1	20237	21424	30	64	1.04724e-15	CotAD_61060	-	Up
Upstream 2k	At_chr5	19390533	19392201	26	58	1.05407e-15	CotAD_61840	unnamed protein product [Vitis vinifera]	up
Upstream 2k	Dt_chr7	18360638	18361716	26	58	1.05407e-15	CotAD_09271	unknown [Glycine max]	Up
Upstream 2k	Dt_chr9	34859084	34859750	28	61	1.07914e-15	CotAD_57443	transferase, transferring glycosyl groups, putative [Ricinus communis]	up
Upstream 2k	Dt_chr9	43767769	43768912	23	53	2.18781e-15	CotAD_40721	PREDICTED: acyl-coenzyme A oxidase 3, peroxisomal-like [Fragaria vesca subsp. vesca]	Up
Upstream 2k	At_chr4	71194607	71196358	21	50	3.01268e-15	CotAD_57338	UV excision repair protein [Phaseolus vulgaris]	up
Upstream 2k	At_chr1	85486897	85488119	34	69	3.22944e-15	CotAD_19653	hypothetical protein PRUPE_ppa008565mg [Prunus persica]	Up
Upstream 2k	Dt_chr9	27919672	27920511	34	69	3.22944e-15	CotAD_21531	conserved hypothetical protein [Phytophthora infestans T30-4]	up
Upstream 2k	scaffold3476.1	58663	59709	25	56	3.30247e-15	CotAD_68532	conserved hypothetical protein [Ricinus communis]	Up
Upstream 2k	At_chr10	29959997	29961290	30	63	4.63e-15	CotAD_19235	hypothetical protein LOC_Os12g38410 [Oryza sativa Japonica Group]	up
Upstream 2k	At_chr13	59348748	59349810	30	63	4.63e-15	CotAD_70925	hypothetical protein PRUPE_ppa018538mg [Prunus persica]	Up
Upstream 2k	At_chr11	25455526	25456727	26	57	4.98453e-15	CotAD_58621	-	up
Upstream 2k	At_chr10	28336533	28337429	24	54	7.56385e-15	CotAD_52339	ubiquitin-protein ligase, putative [Ricinus communis]	Up
Upstream 2k	At_chr4	39239366	39240614	24	54	7.56385e-15	CotAD_62841	unnamed protein product [Vitis vinifera]	up
Upstream 2k	Dt_chr2	45890838	45891749	31	64	8.60846e-15	CotAD_52193	unnamed protein product [Vitis vinifera]	Up
Upstream 2k	At_chr10	74322693	74323613	29	61	9.47493e-15	CotAD_31446	myoinositol oxygenase, putative [Ricinus communis]	up
Upstream 2k	At_chr9	30047249	30048167	29	61	9.47493e-15	CotAD_34174	PREDICTED: putative disease resistance RPP13-like protein 1-like [Vitis vinifera]	Up
Upstream 2k	scaffold4459.1	3762	4481	29	61	9.47493e-15	CotAD_72102	ETHYLENE-INSENSITIVE3 protein, putative [Ricinus communis]	up
Upstream 2k	At_chr11	31128491	31129449	32	65	1.5626e-14	CotAD_55354	WD-repeat protein, putative [Ricinus communis]	Up
Upstream 2k	At_chr12	64856544	64857352	25	55	1.56342e-14	CotAD_43080	hypothetical protein PRUPE_ppa008947mg [Prunus persica]	up
Upstream 2k	At_chr5	517887	518745	30	62	2.68188e-14	CotAD_51087	Amine oxidase [copper-containing] precursor, putative [Ricinus communis]	Up
Upstream 2k	At_chr12	95882115	95883171	28	59	2.96307e-14	CotAD_58797	PREDICTED: ATP-dependent zinc metalloprotease FtsH-like [Fragaria vesca subsp. vesca]	up
Upstream 2k	Dt_chr2	8494181	8494735	28	59	2.96307e-14	CotAD_49054	predicted protein [Populus trichocarpa]	Up
Upstream 2k	scaffold304.1	145087	145966	28	59	2.96307e-14	CotAD_15263	conserved hypothetical protein [Ricinus communis]	up
Upstream 2k	Dt_chr10	25102977	25104650	26	56	3.12574e-14	CotAD_46392	conserved hypothetical protein [Ricinus communis]	Up
Upstream 2k	At_chr9	3704736	3705708	31	63	3.64476e-14	CotAD_75173	Rab2 [Hevea brasiliensis]	up
Upstream 2k	Dt_chr10	47341685	47343032	31	63	3.64476e-14	CotAD_41302	Katanin p60 ATPase-containing subunit, putative [Ricinus communis]	Up
Upstream 2k	At_chr1	92511036	92512178	29	60	4.13329e-14	CotAD_48573	PREDICTED: LOW QUALITY PROTEIN: protein argonaute 4-like [Cucumis sativus]	up
Upstream 2k	At_chr9	42038492	42039413	27	57	6.89121e-14	CotAD_03555	PREDICTED: zinc finger CCCH domain-containing protein 66-like [Glycine max]	Up
Upstream 2k	Dt_chr7	11693950	11694934	30	61	1.13245e-13	CotAD_10870	catalytic, putative [Ricinus communis]	up
Upstream 2k	Dt_chr5	51825127	51825958	24	52	2.2725e-13	CotAD_05964	predicted protein [Populus trichocarpa]	Up
Upstream 2k	scaffold373.1	805038	806176	29	59	2.35216e-13	CotAD_53522	-	up
Upstream 2k	Dt_chr3	18037028	18038365	28	57	5.49349e-13	CotAD_38583	ABA 8'-hydroxylase [Citrus sinensis]	Up
Upstream 2k	Dt_chr7	25586718	25587563	26	54	6.19983e-13	CotAD_22810	nucleotide binding protein, putative [Ricinus communis]	up
Upstream 2k	Dt_chr7	24140347	24141299	27	55	1.71076e-12	CotAD_43014	unnamed protein product [Vitis vinifera]	Up
Upstream 2k	Dt_chr6	22629788	22630649	26	53	2.66461e-12	CotAD_62039	-	up

## Sheet: Sheet3
	80	81
	422	200
	1	0
	92	64
	2	0
	625	278	1845
