# Supplementary material for: Global analysis of DNA methylation in young (J1) and senescent (J2) Gossypium hirsutum L. cotyledons by MeDIP-Seq
Source: PLoS One. 2017 Jul 17;12(7):e0179141. doi: 10.1371/journal.pone.0179141 (PMC5513416; doi:10.1371/journal.pone.0179141)
Supplement: S10 Table — (XLSX) [file pone.0179141.s010.xlsx]

## Sheet: Sheet1
S10 Table. CpG islands in G. hirsutum L.
chromosome_id	chromosome_id:CpG Island start position-CpG Island end position	CpG Island start position	CpG Island end position
At_chr1	At_chr1:75772-76003	75772	76003
At_chr1	At_chr1:157602-157843	157602	157843
At_chr1	At_chr1:219306-219541	219306	219541
At_chr1	At_chr1:223655-223864	223655	223864
At_chr1	At_chr1:234706-234909	234706	234909
At_chr1	At_chr1:246585-246790	246585	246790
At_chr1	At_chr1:290648-290855	290648	290855
At_chr1	At_chr1:305372-306046	305372	306046
At_chr1	At_chr1:320320-320528	320320	320528
At_chr1	At_chr1:351511-351715	351511	351715
At_chr1	At_chr1:402963-403194	402963	403194
At_chr1	At_chr1:403955-404154	403955	404154
At_chr1	At_chr1:484143-484397	484143	484397
At_chr1	At_chr1:489745-490008	489745	490008
At_chr1	At_chr1:518668-518944	518668	518944
At_chr1	At_chr1:519082-519470	519082	519470
At_chr1	At_chr1:570279-570763	570279	570763
At_chr1	At_chr1:591280-591480	591280	591480
At_chr1	At_chr1:616223-616496	616223	616496
At_chr1	At_chr1:658695-658925	658695	658925
At_chr1	At_chr1:712686-712999	712686	712999
At_chr1	At_chr1:743704-743957	743704	743957
At_chr1	At_chr1:765535-765744	765535	765744
At_chr1	At_chr1:819932-820152	819932	820152
At_chr1	At_chr1:838889-839321	838889	839321
At_chr1	At_chr1:897507-897721	897507	897721
At_chr1	At_chr1:922984-923428	922984	923428
At_chr1	At_chr1:924620-924933	924620	924933
At_chr1	At_chr1:931063-931457	931063	931457
At_chr1	At_chr1:952698-952958	952698	952958
At_chr1	At_chr1:973341-973546	973341	973546
At_chr1	At_chr1:1033927-1034198	1033927	1034198
At_chr1	At_chr1:1075675-1075888	1075675	1075888
At_chr1	At_chr1:1078740-1079030	1078740	1079030
At_chr1	At_chr1:1120747-1120983	1120747	1120983
At_chr1	At_chr1:1124751-1124995	1124751	1124995
At_chr1	At_chr1:1131697-1131937	1131697	1131937
At_chr1	At_chr1:1182779-1183023	1182779	1183023
At_chr1	At_chr1:1220275-1220552	1220275	1220552
At_chr1	At_chr1:1250025-1250322	1250025	1250322
At_chr1	At_chr1:1250349-1250574	1250349	1250574
At_chr1	At_chr1:1308599-1308841	1308599	1308841
At_chr1	At_chr1:1448476-1448694	1448476	1448694
At_chr1	At_chr1:1468532-1468750	1468532	1468750
At_chr1	At_chr1:1554286-1554584	1554286	1554584
At_chr1	At_chr1:1688220-1688715	1688220	1688715
At_chr1	At_chr1:1708106-1708380	1708106	1708380
At_chr1	At_chr1:1757105-1757374	1757105	1757374
At_chr1	At_chr1:1757453-1757873	1757453	1757873
At_chr1	At_chr1:1804264-1804475	1804264	1804475
At_chr1	At_chr1:1805150-1805460	1805150	1805460
At_chr1	At_chr1:1834026-1834322	1834026	1834322
At_chr1	At_chr1:1842288-1842541	1842288	1842541
At_chr1	At_chr1:1843362-1843811	1843362	1843811
At_chr1	At_chr1:1863390-1863652	1863390	1863652
At_chr1	At_chr1:1865532-1865747	1865532	1865747
At_chr1	At_chr1:1882303-1882625	1882303	1882625
At_chr1	At_chr1:1893587-1893796	1893587	1893796
At_chr1	At_chr1:1899478-1899701	1899478	1899701
At_chr1	At_chr1:1904532-1904803	1904532	1904803
At_chr1	At_chr1:2005911-2006500	2005911	2006500
At_chr1	At_chr1:2050353-2050738	2050353	2050738
At_chr1	At_chr1:2050875-2051118	2050875	2051118
At_chr1	At_chr1:2076074-2076313	2076074	2076313
At_chr1	At_chr1:2134421-2134620	2134421	2134620
At_chr1	At_chr1:2183603-2183862	2183603	2183862
At_chr1	At_chr1:2220613-2220840	2220613	2220840
At_chr1	At_chr1:2237293-2237499	2237293	2237499
At_chr1	At_chr1:2277721-2277979	2277721	2277979
At_chr1	At_chr1:2334433-2334721	2334433	2334721
At_chr1	At_chr1:2398500-2398759	2398500	2398759
At_chr1	At_chr1:2413492-2413719	2413492	2413719
At_chr1	At_chr1:2416807-2417095	2416807	2417095
At_chr1	At_chr1:2419601-2419975	2419601	2419975
At_chr1	At_chr1:2525738-2525964	2525738	2525964
At_chr1	At_chr1:2633292-2633503	2633292	2633503
At_chr1	At_chr1:2847287-2847502	2847287	2847502
At_chr1	At_chr1:2868102-2868308	2868102	2868308
At_chr1	At_chr1:2929366-2929590	2929366	2929590
At_chr1	At_chr1:2935182-2935581	2935182	2935581
At_chr1	At_chr1:2936443-2936733	2936443	2936733
At_chr1	At_chr1:2965163-2965376	2965163	2965376
At_chr1	At_chr1:3047267-3047528	3047267	3047528
At_chr1	At_chr1:3051950-3052162	3051950	3052162
At_chr1	At_chr1:3083505-3083839	3083505	3083839
At_chr1	At_chr1:3113016-3113314	3113016	3113314
At_chr1	At_chr1:3244139-3244355	3244139	3244355
At_chr1	At_chr1:3259694-3259930	3259694	3259930
At_chr1	At_chr1:3270412-3270648	3270412	3270648
At_chr1	At_chr1:3285062-3285369	3285062	3285369
At_chr1	At_chr1:3296325-3296633	3296325	3296633
At_chr1	At_chr1:3368633-3368863	3368633	3368863
At_chr1	At_chr1:3585084-3585308	3585084	3585308
At_chr1	At_chr1:3586964-3587266	3586964	3587266
At_chr1	At_chr1:3633667-3633920	3633667	3633920
At_chr1	At_chr1:3649400-3649677	3649400	3649677
At_chr1	At_chr1:3758964-3759325	3758964	3759325
At_chr1	At_chr1:3766923-3767139	3766923	3767139
At_chr1	At_chr1:3770697-3770943	3770697	3770943
At_chr1	At_chr1:3783143-3783381	3783143	3783381
At_chr1	At_chr1:3802455-3802771	3802455	3802771
At_chr1	At_chr1:3835408-3835713	3835408	3835713
At_chr1	At_chr1:3846973-3847183	3846973	3847183
At_chr1	At_chr1:3871125-3871349	3871125	3871349
At_chr1	At_chr1:3873164-3873389	3873164	3873389
At_chr1	At_chr1:4051057-4051346	4051057	4051346
At_chr1	At_chr1:4107323-4107535	4107323	4107535
At_chr1	At_chr1:4112080-4112425	4112080	4112425
At_chr1	At_chr1:4195507-4195719	4195507	4195719
At_chr1	At_chr1:4214265-4214499	4214265	4214499
At_chr1	At_chr1:4237004-4237277	4237004	4237277
At_chr1	At_chr1:4302542-4302767	4302542	4302767
At_chr1	At_chr1:4305000-4305215	4305000	4305215
At_chr1	At_chr1:4314395-4314668	4314395	4314668
At_chr1	At_chr1:4316876-4317084	4316876	4317084
At_chr1	At_chr1:4431556-4431832	4431556	4431832
At_chr1	At_chr1:4642651-4642852	4642651	4642852
At_chr1	At_chr1:4654285-4654636	4654285	4654636
At_chr1	At_chr1:4670483-4670701	4670483	4670701
At_chr1	At_chr1:4673986-4674227	4673986	4674227
At_chr1	At_chr1:4713841-4714051	4713841	4714051
At_chr1	At_chr1:4752380-4752585	4752380	4752585
At_chr1	At_chr1:4824812-4825040	4824812	4825040
At_chr1	At_chr1:4846480-4846700	4846480	4846700
At_chr1	At_chr1:5002889-5003151	5002889	5003151
At_chr1	At_chr1:5049181-5049452	5049181	5049452
At_chr1	At_chr1:5091309-5091520	5091309	5091520
At_chr1	At_chr1:5156441-5156641	5156441	5156641
At_chr1	At_chr1:5211624-5211912	5211624	5211912
At_chr1	At_chr1:5222260-5222478	5222260	5222478
At_chr1	At_chr1:5230156-5230362	5230156	5230362
At_chr1	At_chr1:5267254-5267534	5267254	5267534
At_chr1	At_chr1:5308155-5308501	5308155	5308501
At_chr1	At_chr1:5335346-5335570	5335346	5335570
At_chr1	At_chr1:5348814-5349034	5348814	5349034
At_chr1	At_chr1:5355121-5355382	5355121	5355382
At_chr1	At_chr1:5543606-5543815	5543606	5543815
At_chr1	At_chr1:5575609-5575817	5575609	5575817
At_chr1	At_chr1:5623846-5624243	5623846	5624243
At_chr1	At_chr1:5658779-5659029	5658779	5659029
At_chr1	At_chr1:5724992-5725204	5724992	5725204
At_chr1	At_chr1:5742164-5742412	5742164	5742412
At_chr1	At_chr1:5930265-5930592	5930265	5930592
At_chr1	At_chr1:5948622-5948865	5948622	5948865
At_chr1	At_chr1:6042907-6043248	6042907	6043248
At_chr1	At_chr1:6096053-6096313	6096053	6096313
At_chr1	At_chr1:6107011-6107275	6107011	6107275
At_chr1	At_chr1:6209638-6209849	6209638	6209849
At_chr1	At_chr1:6407826-6408040	6407826	6408040
At_chr1	At_chr1:6471690-6471978	6471690	6471978
At_chr1	At_chr1:6494454-6494657	6494454	6494657
At_chr1	At_chr1:6535323-6535566	6535323	6535566
At_chr1	At_chr1:6541663-6541885	6541663	6541885
At_chr1	At_chr1:6553019-6553250	6553019	6553250
At_chr1	At_chr1:6647988-6648266	6647988	6648266
At_chr1	At_chr1:6695117-6695374	6695117	6695374
At_chr1	At_chr1:6736855-6737206	6736855	6737206
At_chr1	At_chr1:6768100-6768334	6768100	6768334
At_chr1	At_chr1:7035962-7036211	7035962	7036211
At_chr1	At_chr1:7055134-7055333	7055134	7055333
At_chr1	At_chr1:7055350-7055585	7055350	7055585
At_chr1	At_chr1:7075358-7075739	7075358	7075739
At_chr1	At_chr1:7080238-7080468	7080238	7080468
At_chr1	At_chr1:7095922-7096193	7095922	7096193
At_chr1	At_chr1:7111504-7111723	7111504	7111723
At_chr1	At_chr1:7127367-7127567	7127367	7127567
At_chr1	At_chr1:7127645-7127875	7127645	7127875
At_chr1	At_chr1:7261563-7261777	7261563	7261777
At_chr1	At_chr1:7367436-7367661	7367436	7367661
At_chr1	At_chr1:7443596-7443818	7443596	7443818
At_chr1	At_chr1:7467459-7467684	7467459	7467684
At_chr1	At_chr1:7485792-7486027	7485792	7486027
At_chr1	At_chr1:7494776-7495103	7494776	7495103
At_chr1	At_chr1:7530681-7530898	7530681	7530898
At_chr1	At_chr1:7587849-7588055	7587849	7588055
At_chr1	At_chr1:7634243-7634462	7634243	7634462
At_chr1	At_chr1:7701241-7701677	7701241	7701677
At_chr1	At_chr1:7711346-7711637	7711346	7711637
At_chr1	At_chr1:7712872-7713125	7712872	7713125
At_chr1	At_chr1:7855192-7855416	7855192	7855416
At_chr1	At_chr1:7856281-7856480	7856281	7856480
At_chr1	At_chr1:7901598-7901933	7901598	7901933
At_chr1	At_chr1:7936306-7936551	7936306	7936551
At_chr1	At_chr1:7961430-7961652	7961430	7961652
At_chr1	At_chr1:7995775-7996098	7995775	7996098
At_chr1	At_chr1:7997334-7997567	7997334	7997567
At_chr1	At_chr1:8015501-8015757	8015501	8015757
At_chr1	At_chr1:8034442-8034830	8034442	8034830
At_chr1	At_chr1:8040464-8040679	8040464	8040679
At_chr1	At_chr1:8107940-8108187	8107940	8108187
At_chr1	At_chr1:8114235-8114434	8114235	8114434
At_chr1	At_chr1:8119213-8119485	8119213	8119485
At_chr1	At_chr1:8143133-8143345	8143133	8143345
At_chr1	At_chr1:8159752-8160064	8159752	8160064
At_chr1	At_chr1:8181510-8181962	8181510	8181962
At_chr1	At_chr1:8186096-8186302	8186096	8186302
At_chr1	At_chr1:8260228-8260503	8260228	8260503
At_chr1	At_chr1:8267145-8267520	8267145	8267520
At_chr1	At_chr1:8269380-8269596	8269380	8269596
At_chr1	At_chr1:8278745-8279147	8278745	8279147
At_chr1	At_chr1:8288566-8288944	8288566	8288944
At_chr1	At_chr1:8291927-8292148	8291927	8292148
At_chr1	At_chr1:8306038-8306354	8306038	8306354
At_chr1	At_chr1:8356200-8356482	8356200	8356482
At_chr1	At_chr1:8357578-8357877	8357578	8357877
At_chr1	At_chr1:8357993-8358264	8357993	8358264
At_chr1	At_chr1:8369483-8369683	8369483	8369683
At_chr1	At_chr1:8555244-8555658	8555244	8555658
At_chr1	At_chr1:8577932-8578311	8577932	8578311
At_chr1	At_chr1:8584963-8585223	8584963	8585223
At_chr1	At_chr1:8624569-8624861	8624569	8624861
At_chr1	At_chr1:8651976-8652224	8651976	8652224
At_chr1	At_chr1:8653379-8653761	8653379	8653761
At_chr1	At_chr1:8667660-8667877	8667660	8667877
At_chr1	At_chr1:8670823-8671097	8670823	8671097
At_chr1	At_chr1:8671314-8671534	8671314	8671534
At_chr1	At_chr1:8672747-8672958	8672747	8672958
At_chr1	At_chr1:8673045-8673280	8673045	8673280
At_chr1	At_chr1:8738907-8739201	8738907	8739201
At_chr1	At_chr1:8910894-8911114	8910894	8911114
At_chr1	At_chr1:8971249-8971469	8971249	8971469
At_chr1	At_chr1:9068768-9069014	9068768	9069014
At_chr1	At_chr1:9071844-9072192	9071844	9072192
At_chr1	At_chr1:9090877-9091082	9090877	9091082
At_chr1	At_chr1:9146582-9146805	9146582	9146805
At_chr1	At_chr1:9155049-9155582	9155049	9155582
At_chr1	At_chr1:9156697-9157102	9156697	9157102
At_chr1	At_chr1:9173603-9174478	9173603	9174478
At_chr1	At_chr1:9190444-9190672	9190444	9190672
At_chr1	At_chr1:9254081-9254332	9254081	9254332
At_chr1	At_chr1:9324417-9324949	9324417	9324949
At_chr1	At_chr1:9324965-9325223	9324965	9325223
At_chr1	At_chr1:9325947-9326487	9325947	9326487
At_chr1	At_chr1:9418722-9418947	9418722	9418947
At_chr1	At_chr1:9493353-9493572	9493353	9493572
At_chr1	At_chr1:9493931-9494132	9493931	9494132
At_chr1	At_chr1:9511389-9511620	9511389	9511620
At_chr1	At_chr1:9574860-9575091	9574860	9575091
At_chr1	At_chr1:9614853-9615191	9614853	9615191
At_chr1	At_chr1:9641620-9641849	9641620	9641849
At_chr1	At_chr1:9645224-9645454	9645224	9645454
At_chr1	At_chr1:9695753-9696059	9695753	9696059
At_chr1	At_chr1:9700173-9700405	9700173	9700405
At_chr1	At_chr1:9707923-9708149	9707923	9708149
At_chr1	At_chr1:9711725-9711951	9711725	9711951
At_chr1	At_chr1:9718704-9719077	9718704	9719077
At_chr1	At_chr1:9723040-9723253	9723040	9723253
At_chr1	At_chr1:9748761-9749011	9748761	9749011
At_chr1	At_chr1:9756455-9756709	9756455	9756709
At_chr1	At_chr1:9794329-9794531	9794329	9794531
At_chr1	At_chr1:9815018-9815309	9815018	9815309
At_chr1	At_chr1:9838287-9838517	9838287	9838517
At_chr1	At_chr1:9867008-9867214	9867008	9867214
At_chr1	At_chr1:9905661-9905886	9905661	9905886
At_chr1	At_chr1:9928487-9928705	9928487	9928705
At_chr1	At_chr1:9994781-9995009	9994781	9995009
At_chr1	At_chr1:10214243-10214496	10214243	10214496
At_chr1	At_chr1:10218594-10218821	10218594	10218821
At_chr1	At_chr1:10218968-10219359	10218968	10219359
At_chr1	At_chr1:10220017-10220393	10220017	10220393
At_chr1	At_chr1:10222525-10222900	10222525	10222900
At_chr1	At_chr1:10223854-10224177	10223854	10224177
At_chr1	At_chr1:10227457-10227667	10227457	10227667
At_chr1	At_chr1:10234114-10234420	10234114	10234420
At_chr1	At_chr1:10266388-10266620	10266388	10266620
At_chr1	At_chr1:10274408-10274608	10274408	10274608
At_chr1	At_chr1:10314581-10314905	10314581	10314905
At_chr1	At_chr1:10331385-10331910	10331385	10331910
At_chr1	At_chr1:10332962-10333205	10332962	10333205
At_chr1	At_chr1:10333207-10333429	10333207	10333429
At_chr1	At_chr1:10338160-10338375	10338160	10338375
At_chr1	At_chr1:10339833-10340116	10339833	10340116
At_chr1	At_chr1:10361206-10361615	10361206	10361615
At_chr1	At_chr1:10370385-10370846	10370385	10370846
At_chr1	At_chr1:10380663-10380941	10380663	10380941
At_chr1	At_chr1:10409543-10409742	10409543	10409742
At_chr1	At_chr1:10419456-10419660	10419456	10419660
At_chr1	At_chr1:10421707-10421913	10421707	10421913
At_chr1	At_chr1:10436522-10436877	10436522	10436877
At_chr1	At_chr1:10437606-10437865	10437606	10437865
At_chr1	At_chr1:10440552-10440779	10440552	10440779
At_chr1	At_chr1:10450159-10450368	10450159	10450368
At_chr1	At_chr1:10459657-10459942	10459657	10459942
At_chr1	At_chr1:10463744-10463964	10463744	10463964
At_chr1	At_chr1:10477428-10477819	10477428	10477819
At_chr1	At_chr1:10478325-10478558	10478325	10478558
At_chr1	At_chr1:10479960-10480240	10479960	10480240
At_chr1	At_chr1:10480250-10480449	10480250	10480449
At_chr1	At_chr1:10482560-10482792	10482560	10482792
At_chr1	At_chr1:10497782-10498044	10497782	10498044
At_chr1	At_chr1:10499537-10499787	10499537	10499787
At_chr1	At_chr1:10507347-10507560	10507347	10507560
At_chr1	At_chr1:10533916-10534122	10533916	10534122
At_chr1	At_chr1:10594855-10595257	10594855	10595257
At_chr1	At_chr1:10603355-10603639	10603355	10603639
At_chr1	At_chr1:10615938-10616142	10615938	10616142
At_chr1	At_chr1:10665060-10665479	10665060	10665479
At_chr1	At_chr1:10720416-10720714	10720416	10720714
At_chr1	At_chr1:10720752-10720969	10720752	10720969
At_chr1	At_chr1:10728225-10728439	10728225	10728439
At_chr1	At_chr1:10730958-10731174	10730958	10731174
At_chr1	At_chr1:10742229-10742472	10742229	10742472
At_chr1	At_chr1:10764232-10764445	10764232	10764445
At_chr1	At_chr1:10784300-10784645	10784300	10784645
At_chr1	At_chr1:10795648-10795939	10795648	10795939
At_chr1	At_chr1:10796447-10796662	10796447	10796662
At_chr1	At_chr1:10804609-10804882	10804609	10804882
At_chr1	At_chr1:10813460-10813718	10813460	10813718
At_chr1	At_chr1:10928787-10928991	10928787	10928991
At_chr1	At_chr1:10929756-10930103	10929756	10930103
At_chr1	At_chr1:10969984-10970306	10969984	10970306
At_chr1	At_chr1:11003373-11003889	11003373	11003889
At_chr1	At_chr1:11085053-11085286	11085053	11085286
At_chr1	At_chr1:11094520-11094724	11094520	11094724
At_chr1	At_chr1:11094810-11095060	11094810	11095060
At_chr1	At_chr1:11096020-11096226	11096020	11096226
At_chr1	At_chr1:11096325-11096568	11096325	11096568
At_chr1	At_chr1:11133347-11133554	11133347	11133554
At_chr1	At_chr1:11156646-11156858	11156646	11156858
At_chr1	At_chr1:11161263-11161522	11161263	11161522
At_chr1	At_chr1:11171650-11171853	11171650	11171853
At_chr1	At_chr1:11172864-11173078	11172864	11173078
At_chr1	At_chr1:11270651-11270871	11270651	11270871
At_chr1	At_chr1:11275368-11275718	11275368	11275718
At_chr1	At_chr1:11276692-11277015	11276692	11277015
At_chr1	At_chr1:11280869-11281074	11280869	11281074
At_chr1	At_chr1:11330446-11330840	11330446	11330840
At_chr1	At_chr1:11648865-11649148	11648865	11649148
At_chr1	At_chr1:11756789-11756990	11756789	11756990
At_chr1	At_chr1:11766733-11766935	11766733	11766935
At_chr1	At_chr1:11789825-11790058	11789825	11790058
At_chr1	At_chr1:11791782-11791983	11791782	11791983
At_chr1	At_chr1:11792194-11792450	11792194	11792450
At_chr1	At_chr1:11797057-11797270	11797057	11797270
At_chr1	At_chr1:11847001-11847201	11847001	11847201
At_chr1	At_chr1:11871726-11871932	11871726	11871932
At_chr1	At_chr1:11911724-11911954	11911724	11911954
At_chr1	At_chr1:12000344-12000550	12000344	12000550
At_chr1	At_chr1:12054834-12055057	12054834	12055057
At_chr1	At_chr1:12135079-12135452	12135079	12135452
At_chr1	At_chr1:12232820-12233193	12232820	12233193
At_chr1	At_chr1:12237820-12238071	12237820	12238071
At_chr1	At_chr1:12263518-12263717	12263518	12263717
At_chr1	At_chr1:12279005-12279216	12279005	12279216
At_chr1	At_chr1:12317556-12317757	12317556	12317757
At_chr1	At_chr1:12343194-12343635	12343194	12343635
At_chr1	At_chr1:12367741-12367964	12367741	12367964
At_chr1	At_chr1:12371837-12372149	12371837	12372149
At_chr1	At_chr1:12375920-12376139	12375920	12376139
At_chr1	At_chr1:12378129-12378337	12378129	12378337
At_chr1	At_chr1:12383555-12383754	12383555	12383754
At_chr1	At_chr1:12548329-12548591	12548329	12548591
At_chr1	At_chr1:12548662-12548975	12548662	12548975
At_chr1	At_chr1:12549294-12549624	12549294	12549624
At_chr1	At_chr1:12552021-12552231	12552021	12552231
At_chr1	At_chr1:12563774-12563980	12563774	12563980
At_chr1	At_chr1:12575128-12575388	12575128	12575388
At_chr1	At_chr1:12575656-12575969	12575656	12575969
At_chr1	At_chr1:12602256-12602529	12602256	12602529
At_chr1	At_chr1:12625515-12625835	12625515	12625835
At_chr1	At_chr1:12672174-12672427	12672174	12672427
At_chr1	At_chr1:12768826-12769068	12768826	12769068
At_chr1	At_chr1:12773718-12773954	12773718	12773954
At_chr1	At_chr1:12779508-12779759	12779508	12779759
At_chr1	At_chr1:12824222-12824422	12824222	12824422
At_chr1	At_chr1:12831693-12831930	12831693	12831930
At_chr1	At_chr1:12895175-12895537	12895175	12895537
At_chr1	At_chr1:12911186-12911569	12911186	12911569
At_chr1	At_chr1:12912187-12912447	12912187	12912447
At_chr1	At_chr1:12912788-12913049	12912788	12913049
At_chr1	At_chr1:12927914-12928192	12927914	12928192
At_chr1	At_chr1:12932046-12932274	12932046	12932274
At_chr1	At_chr1:12951640-12951849	12951640	12951849
At_chr1	At_chr1:12955808-12956172	12955808	12956172
At_chr1	At_chr1:12956728-12956994	12956728	12956994
At_chr1	At_chr1:12966327-12966557	12966327	12966557
At_chr1	At_chr1:13090707-13090981	13090707	13090981
At_chr1	At_chr1:13142944-13143250	13142944	13143250
At_chr1	At_chr1:13186327-13186569	13186327	13186569
At_chr1	At_chr1:13222337-13222762	13222337	13222762
At_chr1	At_chr1:13237621-13237874	13237621	13237874
At_chr1	At_chr1:13256521-13256755	13256521	13256755
At_chr1	At_chr1:13294620-13294843	13294620	13294843
At_chr1	At_chr1:13346483-13346691	13346483	13346691
At_chr1	At_chr1:13350676-13350937	13350676	13350937
At_chr1	At_chr1:13351281-13351550	13351281	13351550
At_chr1	At_chr1:13355706-13355927	13355706	13355927
At_chr1	At_chr1:13421169-13421443	13421169	13421443
At_chr1	At_chr1:13425010-13425319	13425010	13425319
At_chr1	At_chr1:13450844-13451147	13450844	13451147
At_chr1	At_chr1:13459090-13459356	13459090	13459356
At_chr1	At_chr1:13498268-13498602	13498268	13498602
At_chr1	At_chr1:13551186-13551448	13551186	13551448
At_chr1	At_chr1:13558352-13558555	13558352	13558555
At_chr1	At_chr1:13559186-13559444	13559186	13559444
At_chr1	At_chr1:13562595-13562798	13562595	13562798
At_chr1	At_chr1:13582011-13582210	13582011	13582210
At_chr1	At_chr1:13597676-13597931	13597676	13597931
At_chr1	At_chr1:13598573-13598778	13598573	13598778
At_chr1	At_chr1:13630453-13630671	13630453	13630671
At_chr1	At_chr1:13640668-13640873	13640668	13640873
At_chr1	At_chr1:13651557-13651886	13651557	13651886
At_chr1	At_chr1:13652034-13652303	13652034	13652303
At_chr1	At_chr1:13653064-13653272	13653064	13653272
At_chr1	At_chr1:13662055-13662469	13662055	13662469
At_chr1	At_chr1:13715615-13715890	13715615	13715890
At_chr1	At_chr1:13726936-13727226	13726936	13727226
At_chr1	At_chr1:13728545-13729421	13728545	13729421
At_chr1	At_chr1:13796563-13796837	13796563	13796837
At_chr1	At_chr1:13797009-13797389	13797009	13797389
At_chr1	At_chr1:13799485-13799692	13799485	13799692
At_chr1	At_chr1:13800554-13800761	13800554	13800761
At_chr1	At_chr1:13803199-13803404	13803199	13803404
At_chr1	At_chr1:13977532-13977818	13977532	13977818
At_chr1	At_chr1:14024777-14025047	14024777	14025047
At_chr1	At_chr1:14083674-14083974	14083674	14083974
At_chr1	At_chr1:14092062-14092266	14092062	14092266
At_chr1	At_chr1:14184556-14184787	14184556	14184787
At_chr1	At_chr1:14202706-14202923	14202706	14202923
At_chr1	At_chr1:14248131-14248498	14248131	14248498
At_chr1	At_chr1:14412328-14412527	14412328	14412527
At_chr1	At_chr1:14486688-14486902	14486688	14486902
At_chr1	At_chr1:14732499-14732741	14732499	14732741
At_chr1	At_chr1:14851211-14851418	14851211	14851418
At_chr1	At_chr1:14858766-14858978	14858766	14858978
At_chr1	At_chr1:14863635-14863838	14863635	14863838
At_chr1	At_chr1:14931442-14931651	14931442	14931651
At_chr1	At_chr1:14952789-14953043	14952789	14953043
At_chr1	At_chr1:14980138-14980340	14980138	14980340
At_chr1	At_chr1:14982698-14983001	14982698	14983001
At_chr1	At_chr1:15109819-15110024	15109819	15110024
At_chr1	At_chr1:15116990-15117202	15116990	15117202
At_chr1	At_chr1:15146545-15146767	15146545	15146767
At_chr1	At_chr1:15163948-15164197	15163948	15164197
At_chr1	At_chr1:15164363-15164675	15164363	15164675
At_chr1	At_chr1:15231732-15231946	15231732	15231946
At_chr1	At_chr1:15261535-15261741	15261535	15261741
At_chr1	At_chr1:15264844-15265045	15264844	15265045
At_chr1	At_chr1:15335716-15335915	15335716	15335915
At_chr1	At_chr1:15430765-15430999	15430765	15430999
At_chr1	At_chr1:15436228-15436429	15436228	15436429
At_chr1	At_chr1:15436837-15437136	15436837	15437136
At_chr1	At_chr1:15446319-15446579	15446319	15446579
At_chr1	At_chr1:15451402-15451656	15451402	15451656
At_chr1	At_chr1:15451972-15452340	15451972	15452340
At_chr1	At_chr1:15452370-15452615	15452370	15452615
At_chr1	At_chr1:15506177-15506438	15506177	15506438
At_chr1	At_chr1:15536309-15536676	15536309	15536676
At_chr1	At_chr1:15550053-15550261	15550053	15550261
At_chr1	At_chr1:15556896-15557257	15556896	15557257
At_chr1	At_chr1:15567719-15567961	15567719	15567961
At_chr1	At_chr1:15593484-15593692	15593484	15593692
At_chr1	At_chr1:15598124-15598346	15598124	15598346
At_chr1	At_chr1:15638173-15638405	15638173	15638405
At_chr1	At_chr1:15664790-15665087	15664790	15665087
At_chr1	At_chr1:15737165-15737639	15737165	15737639
At_chr1	At_chr1:15743535-15743788	15743535	15743788
At_chr1	At_chr1:15866936-15867137	15866936	15867137
At_chr1	At_chr1:15892434-15892653	15892434	15892653
At_chr1	At_chr1:15899941-15900314	15899941	15900314
At_chr1	At_chr1:15904139-15904358	15904139	15904358
At_chr1	At_chr1:15925585-15925800	15925585	15925800
At_chr1	At_chr1:15925806-15926046	15925806	15926046
At_chr1	At_chr1:15956658-15956994	15956658	15956994
At_chr1	At_chr1:15957734-15957960	15957734	15957960
At_chr1	At_chr1:15958162-15958389	15958162	15958389
At_chr1	At_chr1:16036700-16036940	16036700	16036940
At_chr1	At_chr1:16049809-16050033	16049809	16050033
At_chr1	At_chr1:16060955-16061162	16060955	16061162
At_chr1	At_chr1:16115364-16115678	16115364	16115678
At_chr1	At_chr1:16126057-16126273	16126057	16126273
At_chr1	At_chr1:16130229-16130519	16130229	16130519
At_chr1	At_chr1:16132490-16132713	16132490	16132713
At_chr1	At_chr1:16147242-16147450	16147242	16147450
At_chr1	At_chr1:16183454-16183758	16183454	16183758
At_chr1	At_chr1:16186094-16186331	16186094	16186331
At_chr1	At_chr1:16239569-16239929	16239569	16239929
At_chr1	At_chr1:16240213-16240491	16240213	16240491
At_chr1	At_chr1:16267253-16267511	16267253	16267511
At_chr1	At_chr1:16321035-16321339	16321035	16321339
At_chr1	At_chr1:16326969-16327211	16326969	16327211
At_chr1	At_chr1:16334449-16334660	16334449	16334660
At_chr1	At_chr1:16360194-16360455	16360194	16360455
At_chr1	At_chr1:16382647-16382861	16382647	16382861
At_chr1	At_chr1:16396389-16396772	16396389	16396772
At_chr1	At_chr1:16399482-16399828	16399482	16399828
At_chr1	At_chr1:16401335-16401563	16401335	16401563
At_chr1	At_chr1:16401871-16402073	16401871	16402073
At_chr1	At_chr1:16405927-16406295	16405927	16406295
At_chr1	At_chr1:16407394-16407628	16407394	16407628
At_chr1	At_chr1:16416841-16417070	16416841	16417070
At_chr1	At_chr1:16431388-16431635	16431388	16431635
At_chr1	At_chr1:16460492-16460794	16460492	16460794
At_chr1	At_chr1:16468142-16468350	16468142	16468350
At_chr1	At_chr1:16493717-16493972	16493717	16493972
At_chr1	At_chr1:16506279-16506684	16506279	16506684
At_chr1	At_chr1:16510323-16510536	16510323	16510536
At_chr1	At_chr1:16527162-16527390	16527162	16527390
At_chr1	At_chr1:16552203-16552408	16552203	16552408
At_chr1	At_chr1:16569934-16570172	16569934	16570172
At_chr1	At_chr1:16571024-16571377	16571024	16571377
At_chr1	At_chr1:16647801-16648104	16647801	16648104
At_chr1	At_chr1:16656391-16656596	16656391	16656596
At_chr1	At_chr1:16670904-16671162	16670904	16671162
At_chr1	At_chr1:16694263-16694566	16694263	16694566
At_chr1	At_chr1:16703599-16703972	16703599	16703972
At_chr1	At_chr1:16722557-16722797	16722557	16722797
At_chr1	At_chr1:16793185-16793443	16793185	16793443
At_chr1	At_chr1:16841326-16841544	16841326	16841544
At_chr1	At_chr1:16841626-16841834	16841626	16841834
At_chr1	At_chr1:16842626-16842863	16842626	16842863
At_chr1	At_chr1:16854823-16855051	16854823	16855051
At_chr1	At_chr1:16875648-16875850	16875648	16875850
At_chr1	At_chr1:16878187-16878503	16878187	16878503
At_chr1	At_chr1:16879151-16879378	16879151	16879378
At_chr1	At_chr1:16883559-16883788	16883559	16883788
At_chr1	At_chr1:16886094-16886293	16886094	16886293
At_chr1	At_chr1:16919836-16920066	16919836	16920066
At_chr1	At_chr1:16943544-16943821	16943544	16943821
At_chr1	At_chr1:16955274-16955599	16955274	16955599
At_chr1	At_chr1:17003054-17003304	17003054	17003304
At_chr1	At_chr1:17042099-17042339	17042099	17042339
At_chr1	At_chr1:17042356-17042570	17042356	17042570
At_chr1	At_chr1:17042572-17042920	17042572	17042920
At_chr1	At_chr1:17050726-17051007	17050726	17051007
At_chr1	At_chr1:17063455-17063657	17063455	17063657
At_chr1	At_chr1:17068626-17068829	17068626	17068829
At_chr1	At_chr1:17085874-17086081	17085874	17086081
At_chr1	At_chr1:17093409-17093689	17093409	17093689
At_chr1	At_chr1:17099884-17100138	17099884	17100138
At_chr1	At_chr1:17158673-17158924	17158673	17158924
At_chr1	At_chr1:17202288-17202490	17202288	17202490
At_chr1	At_chr1:17220770-17221008	17220770	17221008
At_chr1	At_chr1:17237633-17237838	17237633	17237838
At_chr1	At_chr1:17247642-17247960	17247642	17247960
At_chr1	At_chr1:17250309-17250538	17250309	17250538
At_chr1	At_chr1:17254761-17254988	17254761	17254988
At_chr1	At_chr1:17372360-17372563	17372360	17372563
At_chr1	At_chr1:17384245-17384478	17384245	17384478
At_chr1	At_chr1:17393351-17393592	17393351	17393592
At_chr1	At_chr1:17410314-17410597	17410314	17410597
At_chr1	At_chr1:17428323-17428582	17428323	17428582
At_chr1	At_chr1:17440972-17441223	17440972	17441223
At_chr1	At_chr1:17471055-17471315	17471055	17471315
At_chr1	At_chr1:17472000-17472398	17472000	17472398
At_chr1	At_chr1:17472456-17472693	17472456	17472693
At_chr1	At_chr1:17531903-17532111	17531903	17532111
At_chr1	At_chr1:17540972-17541194	17540972	17541194
At_chr1	At_chr1:17556266-17556640	17556266	17556640
At_chr1	At_chr1:17618730-17619237	17618730	17619237
At_chr1	At_chr1:17656612-17656901	17656612	17656901
At_chr1	At_chr1:17658080-17658363	17658080	17658363
At_chr1	At_chr1:17697991-17698208	17697991	17698208
At_chr1	At_chr1:17836623-17836841	17836623	17836841
At_chr1	At_chr1:17840813-17841199	17840813	17841199
At_chr1	At_chr1:17842297-17842528	17842297	17842528
At_chr1	At_chr1:17844455-17844696	17844455	17844696
At_chr1	At_chr1:17940874-17941084	17940874	17941084
At_chr1	At_chr1:17950383-17950593	17950383	17950593
At_chr1	At_chr1:18009746-18010021	18009746	18010021
At_chr1	At_chr1:18040792-18041002	18040792	18041002
At_chr1	At_chr1:18067917-18068254	18067917	18068254
At_chr1	At_chr1:18167221-18167463	18167221	18167463
At_chr1	At_chr1:18184777-18185089	18184777	18185089
At_chr1	At_chr1:18185351-18185716	18185351	18185716
At_chr1	At_chr1:18218179-18218453	18218179	18218453
At_chr1	At_chr1:18271695-18271940	18271695	18271940
At_chr1	At_chr1:18288350-18288565	18288350	18288565
At_chr1	At_chr1:18294783-18295085	18294783	18295085
At_chr1	At_chr1:18339260-18339473	18339260	18339473
At_chr1	At_chr1:18379853-18380070	18379853	18380070
At_chr1	At_chr1:18398354-18398556	18398354	18398556
At_chr1	At_chr1:18406223-18406444	18406223	18406444
At_chr1	At_chr1:18407408-18407617	18407408	18407617
At_chr1	At_chr1:18441256-18441460	18441256	18441460
At_chr1	At_chr1:18445967-18446379	18445967	18446379
At_chr1	At_chr1:18453758-18454614	18453758	18454614
At_chr1	At_chr1:18474504-18474756	18474504	18474756
At_chr1	At_chr1:18480366-18480579	18480366	18480579
At_chr1	At_chr1:18511662-18511920	18511662	18511920
At_chr1	At_chr1:18546614-18547543	18546614	18547543
At_chr1	At_chr1:18570857-18571105	18570857	18571105
At_chr1	At_chr1:18602552-18602753	18602552	18602753
At_chr1	At_chr1:18602881-18603202	18602881	18603202
At_chr1	At_chr1:18621079-18621389	18621079	18621389
At_chr1	At_chr1:18623728-18624643	18623728	18624643
At_chr1	At_chr1:18643828-18644117	18643828	18644117
At_chr1	At_chr1:18662496-18662730	18662496	18662730
At_chr1	At_chr1:18679713-18680048	18679713	18680048
At_chr1	At_chr1:18692159-18692433	18692159	18692433
At_chr1	At_chr1:18732639-18732862	18732639	18732862
At_chr1	At_chr1:18741897-18742127	18741897	18742127
At_chr1	At_chr1:18752525-18752972	18752525	18752972
At_chr1	At_chr1:18757413-18757637	18757413	18757637
At_chr1	At_chr1:18783884-18784170	18783884	18784170
At_chr1	At_chr1:18819726-18820049	18819726	18820049
At_chr1	At_chr1:18915933-18916165	18915933	18916165
At_chr1	At_chr1:18918009-18918333	18918009	18918333
At_chr1	At_chr1:18922267-18922483	18922267	18922483
At_chr1	At_chr1:18928239-18928449	18928239	18928449
At_chr1	At_chr1:18929754-18930020	18929754	18930020
At_chr1	At_chr1:18932757-18933002	18932757	18933002
At_chr1	At_chr1:18944509-18944764	18944509	18944764
At_chr1	At_chr1:18947167-18947389	18947167	18947389
At_chr1	At_chr1:19001687-19002062	19001687	19002062
At_chr1	At_chr1:19025947-19026229	19025947	19026229
At_chr1	At_chr1:19046304-19046530	19046304	19046530
At_chr1	At_chr1:19069026-19069239	19069026	19069239
At_chr1	At_chr1:19071315-19071528	19071315	19071528
At_chr1	At_chr1:19113216-19113518	19113216	19113518
At_chr1	At_chr1:19140738-19141002	19140738	19141002
At_chr1	At_chr1:19167828-19168724	19167828	19168724
At_chr1	At_chr1:19209460-19209688	19209460	19209688
At_chr1	At_chr1:19220658-19220877	19220658	19220877
At_chr1	At_chr1:19245972-19246197	19245972	19246197
At_chr1	At_chr1:19257076-19257285	19257076	19257285
At_chr1	At_chr1:19258422-19258844	19258422	19258844
At_chr1	At_chr1:19264022-19264249	19264022	19264249
At_chr1	At_chr1:19271983-19272218	19271983	19272218
At_chr1	At_chr1:19290014-19290279	19290014	19290279
At_chr1	At_chr1:19334672-19334872	19334672	19334872
At_chr1	At_chr1:19349587-19349899	19349587	19349899
At_chr1	At_chr1:19364498-19364714	19364498	19364714
At_chr1	At_chr1:19371119-19371381	19371119	19371381
At_chr1	At_chr1:19373727-19373961	19373727	19373961
At_chr1	At_chr1:19394933-19395135	19394933	19395135
At_chr1	At_chr1:19407131-19407354	19407131	19407354
At_chr1	At_chr1:19448117-19448365	19448117	19448365
At_chr1	At_chr1:19452609-19452834	19452609	19452834
At_chr1	At_chr1:19466272-19466511	19466272	19466511
At_chr1	At_chr1:19506854-19507112	19506854	19507112
At_chr1	At_chr1:19552943-19553188	19552943	19553188
At_chr1	At_chr1:19589264-19589664	19589264	19589664
At_chr1	At_chr1:19637770-19637975	19637770	19637975
At_chr1	At_chr1:19658819-19659133	19658819	19659133
At_chr1	At_chr1:19665592-19665814	19665592	19665814
At_chr1	At_chr1:19687672-19688014	19687672	19688014
At_chr1	At_chr1:19692742-19693132	19692742	19693132
At_chr1	At_chr1:19701737-19701985	19701737	19701985
At_chr1	At_chr1:19747158-19747472	19747158	19747472
At_chr1	At_chr1:19766277-19766493	19766277	19766493
At_chr1	At_chr1:19791911-19792272	19791911	19792272
At_chr1	At_chr1:19822051-19822271	19822051	19822271
At_chr1	At_chr1:19851732-19852685	19851732	19852685
At_chr1	At_chr1:19866555-19866814	19866555	19866814
At_chr1	At_chr1:19911744-19911966	19911744	19911966
At_chr1	At_chr1:20051149-20051447	20051149	20051447
At_chr1	At_chr1:20103676-20103903	20103676	20103903
At_chr1	At_chr1:20114828-20115107	20114828	20115107
At_chr1	At_chr1:20152359-20152573	20152359	20152573
At_chr1	At_chr1:20167482-20167718	20167482	20167718
At_chr1	At_chr1:20199366-20200222	20199366	20200222
At_chr1	At_chr1:20240617-20240821	20240617	20240821
At_chr1	At_chr1:20243502-20243801	20243502	20243801
At_chr1	At_chr1:20245876-20246085	20245876	20246085
At_chr1	At_chr1:20252501-20252752	20252501	20252752
At_chr1	At_chr1:20281950-20282246	20281950	20282246
At_chr1	At_chr1:20282586-20282825	20282586	20282825
At_chr1	At_chr1:20282950-20283258	20282950	20283258
At_chr1	At_chr1:20298045-20298249	20298045	20298249
At_chr1	At_chr1:20304192-20304524	20304192	20304524
At_chr1	At_chr1:20370242-20370568	20370242	20370568
At_chr1	At_chr1:20385019-20385262	20385019	20385262
At_chr1	At_chr1:20410489-20410784	20410489	20410784
At_chr1	At_chr1:20414412-20414616	20414412	20414616
At_chr1	At_chr1:20440479-20440723	20440479	20440723
At_chr1	At_chr1:20460733-20460986	20460733	20460986
At_chr1	At_chr1:20469965-20470183	20469965	20470183
At_chr1	At_chr1:20501040-20501323	20501040	20501323
At_chr1	At_chr1:20511025-20511247	20511025	20511247
At_chr1	At_chr1:20601186-20601420	20601186	20601420
At_chr1	At_chr1:20606740-20606956	20606740	20606956
At_chr1	At_chr1:20617483-20617687	20617483	20617687
At_chr1	At_chr1:20623354-20623638	20623354	20623638
At_chr1	At_chr1:20673611-20673854	20673611	20673854
At_chr1	At_chr1:20697530-20697767	20697530	20697767
At_chr1	At_chr1:20713922-20714139	20713922	20714139
At_chr1	At_chr1:20739409-20739811	20739409	20739811
At_chr1	At_chr1:20817416-20817739	20817416	20817739
At_chr1	At_chr1:20927504-20928302	20927504	20928302
At_chr1	At_chr1:20931985-20932214	20931985	20932214
At_chr1	At_chr1:20938952-20939220	20938952	20939220
At_chr1	At_chr1:20941622-20941860	20941622	20941860
At_chr1	At_chr1:20943568-20943801	20943568	20943801
At_chr1	At_chr1:20966725-20967004	20966725	20967004
At_chr1	At_chr1:20977310-20977527	20977310	20977527
At_chr1	At_chr1:20979791-20980175	20979791	20980175
At_chr1	At_chr1:20980481-20980736	20980481	20980736
At_chr1	At_chr1:20981289-20981722	20981289	20981722
At_chr1	At_chr1:21007176-21007393	21007176	21007393
At_chr1	At_chr1:21013504-21013711	21013504	21013711
At_chr1	At_chr1:21026806-21027046	21026806	21027046
At_chr1	At_chr1:21087064-21087342	21087064	21087342
At_chr1	At_chr1:21087683-21087911	21087683	21087911
At_chr1	At_chr1:21091510-21091731	21091510	21091731
At_chr1	At_chr1:21099527-21099794	21099527	21099794
At_chr1	At_chr1:21130413-21130690	21130413	21130690
At_chr1	At_chr1:21146145-21146401	21146145	21146401
At_chr1	At_chr1:21164315-21164660	21164315	21164660
At_chr1	At_chr1:21172507-21172712	21172507	21172712
At_chr1	At_chr1:21173343-21173613	21173343	21173613
At_chr1	At_chr1:21181860-21182072	21181860	21182072
At_chr1	At_chr1:21195899-21196116	21195899	21196116
At_chr1	At_chr1:21196128-21196359	21196128	21196359
At_chr1	At_chr1:21197375-21197675	21197375	21197675
At_chr1	At_chr1:21218016-21218262	21218016	21218262
At_chr1	At_chr1:21273699-21274001	21273699	21274001
At_chr1	At_chr1:21309104-21309336	21309104	21309336
At_chr1	At_chr1:21311656-21311959	21311656	21311959
At_chr1	At_chr1:21317057-21317286	21317057	21317286
At_chr1	At_chr1:21319389-21319732	21319389	21319732
At_chr1	At_chr1:21327294-21327611	21327294	21327611
At_chr1	At_chr1:21344107-21344326	21344107	21344326
At_chr1	At_chr1:21362393-21362727	21362393	21362727
At_chr1	At_chr1:21364256-21364480	21364256	21364480
At_chr1	At_chr1:21366524-21366805	21366524	21366805
At_chr1	At_chr1:21385059-21385260	21385059	21385260
At_chr1	At_chr1:21422475-21422680	21422475	21422680
At_chr1	At_chr1:21433821-21434028	21433821	21434028
At_chr1	At_chr1:21454851-21455059	21454851	21455059
At_chr1	At_chr1:21481409-21481644	21481409	21481644
At_chr1	At_chr1:21496149-21496363	21496149	21496363
At_chr1	At_chr1:21496396-21496654	21496396	21496654
At_chr1	At_chr1:21499003-21499216	21499003	21499216
At_chr1	At_chr1:21518434-21518807	21518434	21518807
At_chr1	At_chr1:21519002-21519430	21519002	21519430
At_chr1	At_chr1:21519625-21519966	21519625	21519966
At_chr1	At_chr1:21523323-21523564	21523323	21523564
At_chr1	At_chr1:21587980-21588189	21587980	21588189
At_chr1	At_chr1:21604885-21605142	21604885	21605142
At_chr1	At_chr1:21668204-21668417	21668204	21668417
At_chr1	At_chr1:21672360-21672684	21672360	21672684
At_chr1	At_chr1:21673312-21673569	21673312	21673569
At_chr1	At_chr1:21680288-21680499	21680288	21680499
At_chr1	At_chr1:21688466-21688867	21688466	21688867
At_chr1	At_chr1:21690136-21690358	21690136	21690358
At_chr1	At_chr1:21690364-21690563	21690364	21690563
At_chr1	At_chr1:21695417-21695629	21695417	21695629
At_chr1	At_chr1:21711414-21711688	21711414	21711688
At_chr1	At_chr1:21750310-21750541	21750310	21750541
At_chr1	At_chr1:21769305-21769507	21769305	21769507
At_chr1	At_chr1:21778024-21778343	21778024	21778343
At_chr1	At_chr1:21828204-21828449	21828204	21828449
At_chr1	At_chr1:21838439-21838643	21838439	21838643
At_chr1	At_chr1:21838887-21839108	21838887	21839108
At_chr1	At_chr1:21881329-21881627	21881329	21881627
At_chr1	At_chr1:21888265-21888594	21888265	21888594
At_chr1	At_chr1:21891405-21891692	21891405	21891692
At_chr1	At_chr1:21896665-21896974	21896665	21896974
At_chr1	At_chr1:21903305-21903549	21903305	21903549
At_chr1	At_chr1:21911042-21911294	21911042	21911294
At_chr1	At_chr1:21939910-21940794	21939910	21940794
At_chr1	At_chr1:21946364-21946626	21946364	21946626
At_chr1	At_chr1:22009111-22009316	22009111	22009316
At_chr1	At_chr1:22078450-22078694	22078450	22078694
At_chr1	At_chr1:22090114-22090317	22090114	22090317
At_chr1	At_chr1:22092866-22093165	22092866	22093165
At_chr1	At_chr1:22103269-22103514	22103269	22103514
At_chr1	At_chr1:22115954-22116169	22115954	22116169
At_chr1	At_chr1:22119129-22119455	22119129	22119455
At_chr1	At_chr1:22123885-22124106	22123885	22124106
At_chr1	At_chr1:22132380-22132585	22132380	22132585
At_chr1	At_chr1:22134057-22134292	22134057	22134292
At_chr1	At_chr1:22146958-22147313	22146958	22147313
At_chr1	At_chr1:22154924-22155124	22154924	22155124
At_chr1	At_chr1:22155885-22156114	22155885	22156114
At_chr1	At_chr1:22160331-22160560	22160331	22160560
At_chr1	At_chr1:22212757-22212965	22212757	22212965
At_chr1	At_chr1:22244815-22245036	22244815	22245036
At_chr1	At_chr1:22287318-22287574	22287318	22287574
At_chr1	At_chr1:22293774-22294165	22293774	22294165
At_chr1	At_chr1:22314743-22314970	22314743	22314970
At_chr1	At_chr1:22394718-22394953	22394718	22394953
At_chr1	At_chr1:22409127-22409503	22409127	22409503
At_chr1	At_chr1:22430142-22430375	22430142	22430375
At_chr1	At_chr1:22438494-22439398	22438494	22439398
At_chr1	At_chr1:22441732-22442034	22441732	22442034
At_chr1	At_chr1:22465719-22465929	22465719	22465929
At_chr1	At_chr1:22552391-22552648	22552391	22552648
At_chr1	At_chr1:22698206-22698466	22698206	22698466
At_chr1	At_chr1:22726332-22726560	22726332	22726560
At_chr1	At_chr1:22728118-22728435	22728118	22728435
At_chr1	At_chr1:22728739-22728945	22728739	22728945
At_chr1	At_chr1:22736313-22736554	22736313	22736554
At_chr1	At_chr1:22800893-22801114	22800893	22801114
At_chr1	At_chr1:22808966-22809399	22808966	22809399
At_chr1	At_chr1:22812061-22812369	22812061	22812369
At_chr1	At_chr1:22876930-22877174	22876930	22877174
At_chr1	At_chr1:22902287-22902567	22902287	22902567
At_chr1	At_chr1:22926993-22927813	22926993	22927813
At_chr1	At_chr1:22944876-22945091	22944876	22945091
At_chr1	At_chr1:22949743-22950005	22949743	22950005
At_chr1	At_chr1:22951553-22951752	22951553	22951752
At_chr1	At_chr1:22960052-22960271	22960052	22960271
At_chr1	At_chr1:23028883-23029134	23028883	23029134
At_chr1	At_chr1:23048692-23048903	23048692	23048903
At_chr1	At_chr1:23059807-23060008	23059807	23060008
At_chr1	At_chr1:23083895-23084094	23083895	23084094
At_chr1	At_chr1:23086778-23086994	23086778	23086994
At_chr1	At_chr1:23087093-23087303	23087093	23087303
At_chr1	At_chr1:23087757-23087982	23087757	23087982
At_chr1	At_chr1:23122842-23123074	23122842	23123074
At_chr1	At_chr1:23208579-23208785	23208579	23208785
At_chr1	At_chr1:23221921-23222220	23221921	23222220
At_chr1	At_chr1:23234594-23234809	23234594	23234809
At_chr1	At_chr1:23244257-23244489	23244257	23244489
At_chr1	At_chr1:23261252-23261479	23261252	23261479
At_chr1	At_chr1:23274503-23275412	23274503	23275412
At_chr1	At_chr1:23285787-23286075	23285787	23286075
At_chr1	At_chr1:23286776-23287005	23286776	23287005
At_chr1	At_chr1:23310091-23310419	23310091	23310419
At_chr1	At_chr1:23312854-23313090	23312854	23313090
At_chr1	At_chr1:23330144-23330491	23330144	23330491
At_chr1	At_chr1:23334626-23334935	23334626	23334935
At_chr1	At_chr1:23354234-23354443	23354234	23354443
At_chr1	At_chr1:23361720-23361977	23361720	23361977
At_chr1	At_chr1:23369463-23369762	23369463	23369762
At_chr1	At_chr1:23371731-23371941	23371731	23371941
At_chr1	At_chr1:23393740-23394129	23393740	23394129
At_chr1	At_chr1:23400726-23400937	23400726	23400937
At_chr1	At_chr1:23427394-23427636	23427394	23427636
At_chr1	At_chr1:23472467-23472765	23472467	23472765
At_chr1	At_chr1:23475146-23475378	23475146	23475378
At_chr1	At_chr1:23491652-23491916	23491652	23491916
At_chr1	At_chr1:23529494-23529758	23529494	23529758
At_chr1	At_chr1:23554256-23554481	23554256	23554481
At_chr1	At_chr1:23560715-23560934	23560715	23560934
At_chr1	At_chr1:23609848-23610977	23609848	23610977
At_chr1	At_chr1:23699791-23700106	23699791	23700106
At_chr1	At_chr1:23750998-23751499	23750998	23751499
At_chr1	At_chr1:23752201-23752429	23752201	23752429
At_chr1	At_chr1:23777656-23777891	23777656	23777891
At_chr1	At_chr1:23807584-23807940	23807584	23807940
At_chr1	At_chr1:23812690-23813021	23812690	23813021
At_chr1	At_chr1:23816282-23816518	23816282	23816518
At_chr1	At_chr1:23817803-23818060	23817803	23818060
At_chr1	At_chr1:23839930-23840132	23839930	23840132
At_chr1	At_chr1:23928098-23928393	23928098	23928393
At_chr1	At_chr1:23947423-23947623	23947423	23947623
At_chr1	At_chr1:23950621-23950940	23950621	23950940
At_chr1	At_chr1:23995739-23996221	23995739	23996221
At_chr1	At_chr1:24008252-24008509	24008252	24008509
At_chr1	At_chr1:24026248-24026570	24026248	24026570
At_chr1	At_chr1:24027142-24027361	24027142	24027361
At_chr1	At_chr1:24034018-24034247	24034018	24034247
At_chr1	At_chr1:24070080-24070400	24070080	24070400
At_chr1	At_chr1:24110538-24111120	24110538	24111120
At_chr1	At_chr1:24112134-24112365	24112134	24112365
At_chr1	At_chr1:24114810-24115031	24114810	24115031
At_chr1	At_chr1:24199341-24199568	24199341	24199568
At_chr1	At_chr1:24200214-24200532	24200214	24200532
At_chr1	At_chr1:24202878-24203147	24202878	24203147
At_chr1	At_chr1:24220885-24221087	24220885	24221087
At_chr1	At_chr1:24253175-24253379	24253175	24253379
At_chr1	At_chr1:24289978-24290192	24289978	24290192
At_chr1	At_chr1:24296560-24296781	24296560	24296781
At_chr1	At_chr1:24350671-24350899	24350671	24350899
At_chr1	At_chr1:24351355-24351560	24351355	24351560
At_chr1	At_chr1:24358683-24358911	24358683	24358911
At_chr1	At_chr1:24359367-24359572	24359367	24359572
At_chr1	At_chr1:24370393-24370711	24370393	24370711
At_chr1	At_chr1:24377233-24377435	24377233	24377435
At_chr1	At_chr1:24423012-24423363	24423012	24423363
At_chr1	At_chr1:24435336-24435611	24435336	24435611
At_chr1	At_chr1:24435918-24436220	24435918	24436220
At_chr1	At_chr1:24567035-24567278	24567035	24567278
At_chr1	At_chr1:24577272-24577518	24577272	24577518
At_chr1	At_chr1:24577984-24578183	24577984	24578183
At_chr1	At_chr1:24585880-24586148	24585880	24586148
At_chr1	At_chr1:24670564-24670873	24670564	24670873
At_chr1	At_chr1:24671485-24671941	24671485	24671941
At_chr1	At_chr1:24816409-24816616	24816409	24816616
At_chr1	At_chr1:24819243-24819571	24819243	24819571
At_chr1	At_chr1:24830603-24830840	24830603	24830840
At_chr1	At_chr1:24834848-24835140	24834848	24835140
At_chr1	At_chr1:24873543-24873853	24873543	24873853
At_chr1	At_chr1:24914909-24915132	24914909	24915132
At_chr1	At_chr1:24954904-24955121	24954904	24955121
At_chr1	At_chr1:24965360-24965577	24965360	24965577
At_chr1	At_chr1:25007009-25007266	25007009	25007266
At_chr1	At_chr1:25068942-25069141	25068942	25069141
At_chr1	At_chr1:25077722-25077921	25077722	25077921
At_chr1	At_chr1:25124029-25124244	25124029	25124244
At_chr1	At_chr1:25164045-25164264	25164045	25164264
At_chr1	At_chr1:25279797-25280009	25279797	25280009
At_chr1	At_chr1:25285873-25286102	25285873	25286102
At_chr1	At_chr1:25287350-25287574	25287350	25287574
At_chr1	At_chr1:25295192-25295411	25295192	25295411
At_chr1	At_chr1:25320675-25320876	25320675	25320876
At_chr1	At_chr1:25344013-25344486	25344013	25344486
At_chr1	At_chr1:25357852-25358097	25357852	25358097
At_chr1	At_chr1:25360424-25360658	25360424	25360658
At_chr1	At_chr1:25383120-25383510	25383120	25383510
At_chr1	At_chr1:25401324-25401631	25401324	25401631
At_chr1	At_chr1:25444091-25444363	25444091	25444363
At_chr1	At_chr1:25456404-25456655	25456404	25456655
At_chr1	At_chr1:25489385-25489664	25489385	25489664
At_chr1	At_chr1:25512904-25513321	25512904	25513321
At_chr1	At_chr1:25539332-25539576	25539332	25539576
At_chr1	At_chr1:25555414-25555617	25555414	25555617
At_chr1	At_chr1:25557449-25557659	25557449	25557659
At_chr1	At_chr1:25563649-25563904	25563649	25563904
At_chr1	At_chr1:25606049-25606375	25606049	25606375
At_chr1	At_chr1:25612611-25613518	25612611	25613518
At_chr1	At_chr1:25658001-25658218	25658001	25658218
At_chr1	At_chr1:25713303-25713711	25713303	25713711
At_chr1	At_chr1:25714215-25714460	25714215	25714460
At_chr1	At_chr1:25728871-25729072	25728871	25729072
At_chr1	At_chr1:25735835-25736046	25735835	25736046
At_chr1	At_chr1:25738290-25738544	25738290	25738544
At_chr1	At_chr1:25739303-25739534	25739303	25739534
At_chr1	At_chr1:25752609-25752811	25752609	25752811
At_chr1	At_chr1:25752892-25753241	25752892	25753241
At_chr1	At_chr1:25753543-25753823	25753543	25753823
At_chr1	At_chr1:25780791-25781035	25780791	25781035
At_chr1	At_chr1:25846526-25846736	25846526	25846736
At_chr1	At_chr1:25847835-25848059	25847835	25848059
At_chr1	At_chr1:25851233-25851460	25851233	25851460
At_chr1	At_chr1:25852870-25853135	25852870	25853135
At_chr1	At_chr1:25876352-25876609	25876352	25876609
At_chr1	At_chr1:25909540-25909874	25909540	25909874
At_chr1	At_chr1:25911576-25911911	25911576	25911911
At_chr1	At_chr1:25912987-25913348	25912987	25913348
At_chr1	At_chr1:25936711-25937080	25936711	25937080
At_chr1	At_chr1:25961740-25962648	25961740	25962648
At_chr1	At_chr1:25973290-25973530	25973290	25973530
At_chr1	At_chr1:26009105-26009366	26009105	26009366
At_chr1	At_chr1:26038140-26038343	26038140	26038343
At_chr1	At_chr1:26146191-26146394	26146191	26146394
At_chr1	At_chr1:26147505-26147744	26147505	26147744
At_chr1	At_chr1:26154010-26154218	26154010	26154218
At_chr1	At_chr1:26181388-26181641	26181388	26181641
At_chr1	At_chr1:26205629-26205911	26205629	26205911
At_chr1	At_chr1:26208956-26209189	26208956	26209189
At_chr1	At_chr1:26211281-26211496	26211281	26211496
At_chr1	At_chr1:26222639-26222841	26222639	26222841
At_chr1	At_chr1:26224807-26225129	26224807	26225129
At_chr1	At_chr1:26225134-26225346	26225134	26225346
At_chr1	At_chr1:26225676-26225912	26225676	26225912
At_chr1	At_chr1:26226557-26226958	26226557	26226958
At_chr1	At_chr1:26248378-26248599	26248378	26248599
At_chr1	At_chr1:26270182-26270820	26270182	26270820
At_chr1	At_chr1:26290536-26290808	26290536	26290808
At_chr1	At_chr1:26302740-26302953	26302740	26302953
At_chr1	At_chr1:26321819-26322044	26321819	26322044
At_chr1	At_chr1:26360275-26360515	26360275	26360515
At_chr1	At_chr1:26366899-26367125	26366899	26367125
At_chr1	At_chr1:26380157-26380462	26380157	26380462
At_chr1	At_chr1:26432549-26432769	26432549	26432769
At_chr1	At_chr1:26434940-26435214	26434940	26435214
At_chr1	At_chr1:26479419-26479638	26479419	26479638
At_chr1	At_chr1:26484549-26484764	26484549	26484764
At_chr1	At_chr1:26486518-26486737	26486518	26486737
At_chr1	At_chr1:26513625-26513857	26513625	26513857
At_chr1	At_chr1:26621004-26621329	26621004	26621329
At_chr1	At_chr1:26669003-26669221	26669003	26669221
At_chr1	At_chr1:26715140-26715348	26715140	26715348
At_chr1	At_chr1:26725905-26726275	26725905	26726275
At_chr1	At_chr1:26727323-26727696	26727323	26727696
At_chr1	At_chr1:26739914-26740125	26739914	26740125
At_chr1	At_chr1:26792818-26793082	26792818	26793082
At_chr1	At_chr1:26819815-26820166	26819815	26820166
At_chr1	At_chr1:26826365-26826601	26826365	26826601
At_chr1	At_chr1:26826982-26827274	26826982	26827274
At_chr1	At_chr1:26838033-26838295	26838033	26838295
At_chr1	At_chr1:26856034-26856254	26856034	26856254
At_chr1	At_chr1:26863569-26863791	26863569	26863791
At_chr1	At_chr1:26877684-26877895	26877684	26877895
At_chr1	At_chr1:26914563-26914770	26914563	26914770
At_chr1	At_chr1:26936429-26936880	26936429	26936880
At_chr1	At_chr1:26987150-26987382	26987150	26987382
At_chr1	At_chr1:26991662-26991959	26991662	26991959
At_chr1	At_chr1:27031575-27031884	27031575	27031884
At_chr1	At_chr1:27050760-27051027	27050760	27051027
At_chr1	At_chr1:27108602-27108835	27108602	27108835
At_chr1	At_chr1:27155319-27155612	27155319	27155612
At_chr1	At_chr1:27179865-27180171	27179865	27180171
At_chr1	At_chr1:27190182-27190463	27190182	27190463
At_chr1	At_chr1:27190744-27191013	27190744	27191013
At_chr1	At_chr1:27199418-27199722	27199418	27199722
At_chr1	At_chr1:27259415-27259808	27259415	27259808
At_chr1	At_chr1:27287875-27288264	27287875	27288264
At_chr1	At_chr1:27300227-27300457	27300227	27300457
At_chr1	At_chr1:27311786-27311995	27311786	27311995
At_chr1	At_chr1:27315086-27315324	27315086	27315324
At_chr1	At_chr1:27340695-27340928	27340695	27340928
At_chr1	At_chr1:27369887-27370169	27369887	27370169
At_chr1	At_chr1:27413916-27414228	27413916	27414228
At_chr1	At_chr1:27415391-27415615	27415391	27415615
At_chr1	At_chr1:27432229-27432435	27432229	27432435
At_chr1	At_chr1:27439051-27439364	27439051	27439364
At_chr1	At_chr1:27456184-27456427	27456184	27456427
At_chr1	At_chr1:27477040-27477246	27477040	27477246
At_chr1	At_chr1:27483729-27483980	27483729	27483980
At_chr1	At_chr1:27505919-27506164	27505919	27506164
At_chr1	At_chr1:27514489-27514913	27514489	27514913
At_chr1	At_chr1:27515066-27515296	27515066	27515296
At_chr1	At_chr1:27597640-27597969	27597640	27597969
At_chr1	At_chr1:27655817-27656229	27655817	27656229
At_chr1	At_chr1:27660783-27661029	27660783	27661029
At_chr1	At_chr1:27713310-27713669	27713310	27713669
At_chr1	At_chr1:27713928-27714228	27713928	27714228
At_chr1	At_chr1:27740924-27741164	27740924	27741164
At_chr1	At_chr1:27772040-27772269	27772040	27772269
At_chr1	At_chr1:27774089-27774454	27774089	27774454
At_chr1	At_chr1:27831460-27831660	27831460	27831660
At_chr1	At_chr1:27848782-27849034	27848782	27849034
At_chr1	At_chr1:27876168-27876459	27876168	27876459
At_chr1	At_chr1:27908778-27908994	27908778	27908994
At_chr1	At_chr1:27923750-27924048	27923750	27924048
At_chr1	At_chr1:27942931-27943230	27942931	27943230
At_chr1	At_chr1:27979041-27979358	27979041	27979358
At_chr1	At_chr1:28030165-28030424	28030165	28030424
At_chr1	At_chr1:28039003-28039204	28039003	28039204
At_chr1	At_chr1:28047511-28048105	28047511	28048105
At_chr1	At_chr1:28048759-28049147	28048759	28049147
At_chr1	At_chr1:28053101-28053305	28053101	28053305
At_chr1	At_chr1:28059815-28060041	28059815	28060041
At_chr1	At_chr1:28100184-28100399	28100184	28100399
At_chr1	At_chr1:28100562-28100846	28100562	28100846
At_chr1	At_chr1:28106428-28106660	28106428	28106660
At_chr1	At_chr1:28117945-28118201	28117945	28118201
At_chr1	At_chr1:28150811-28151010	28150811	28151010
At_chr1	At_chr1:28160956-28161162	28160956	28161162
At_chr1	At_chr1:28250834-28251085	28250834	28251085
At_chr1	At_chr1:28258248-28258496	28258248	28258496
At_chr1	At_chr1:28285299-28285576	28285299	28285576
At_chr1	At_chr1:28294651-28294854	28294651	28294854
At_chr1	At_chr1:28317221-28317426	28317221	28317426
At_chr1	At_chr1:28410589-28411094	28410589	28411094
At_chr1	At_chr1:28439770-28440849	28439770	28440849
At_chr1	At_chr1:28491056-28491356	28491056	28491356
At_chr1	At_chr1:28492590-28492837	28492590	28492837
At_chr1	At_chr1:28499450-28499683	28499450	28499683
At_chr1	At_chr1:28520508-28520787	28520508	28520787
At_chr1	At_chr1:28532721-28532965	28532721	28532965
At_chr1	At_chr1:28554432-28554664	28554432	28554664
At_chr1	At_chr1:28559997-28560208	28559997	28560208
At_chr1	At_chr1:28563893-28564125	28563893	28564125
At_chr1	At_chr1:28580336-28580658	28580336	28580658
At_chr1	At_chr1:28592325-28592630	28592325	28592630
At_chr1	At_chr1:28614541-28614744	28614541	28614744
At_chr1	At_chr1:28625418-28625696	28625418	28625696
At_chr1	At_chr1:28637947-28638263	28637947	28638263
At_chr1	At_chr1:28638911-28639138	28638911	28639138
At_chr1	At_chr1:28681370-28682217	28681370	28682217
At_chr1	At_chr1:28777548-28777815	28777548	28777815
At_chr1	At_chr1:28887065-28887276	28887065	28887276
At_chr1	At_chr1:28908970-28909194	28908970	28909194
At_chr1	At_chr1:28909343-28909647	28909343	28909647
At_chr1	At_chr1:28962472-28962681	28962472	28962681
At_chr1	At_chr1:28976592-28976792	28976592	28976792
At_chr1	At_chr1:28986118-28986515	28986118	28986515
At_chr1	At_chr1:29019533-29019814	29019533	29019814
At_chr1	At_chr1:29035094-29035294	29035094	29035294
At_chr1	At_chr1:29036487-29036868	29036487	29036868
At_chr1	At_chr1:29040593-29040809	29040593	29040809
At_chr1	At_chr1:29048943-29049228	29048943	29049228
At_chr1	At_chr1:29052209-29052412	29052209	29052412
At_chr1	At_chr1:29057604-29057853	29057604	29057853
At_chr1	At_chr1:29076480-29076726	29076480	29076726
At_chr1	At_chr1:29077221-29077733	29077221	29077733
At_chr1	At_chr1:29104121-29104356	29104121	29104356
At_chr1	At_chr1:29130031-29130295	29130031	29130295
At_chr1	At_chr1:29132727-29132942	29132727	29132942
At_chr1	At_chr1:29150268-29150492	29150268	29150492
At_chr1	At_chr1:29176019-29176390	29176019	29176390
At_chr1	At_chr1:29194539-29194745	29194539	29194745
At_chr1	At_chr1:29206783-29207024	29206783	29207024
At_chr1	At_chr1:29256298-29256507	29256298	29256507
At_chr1	At_chr1:29320281-29320632	29320281	29320632
At_chr1	At_chr1:29338908-29339280	29338908	29339280
At_chr1	At_chr1:29375562-29375783	29375562	29375783
At_chr1	At_chr1:29395553-29395854	29395553	29395854
At_chr1	At_chr1:29433072-29433289	29433072	29433289
At_chr1	At_chr1:29441559-29441848	29441559	29441848
At_chr1	At_chr1:29452757-29453077	29452757	29453077
At_chr1	At_chr1:29502799-29502999	29502799	29502999
At_chr1	At_chr1:29504461-29504971	29504461	29504971
At_chr1	At_chr1:29522663-29522863	29522663	29522863
At_chr1	At_chr1:29524325-29524835	29524325	29524835
At_chr1	At_chr1:29550184-29550439	29550184	29550439
At_chr1	At_chr1:29563153-29563441	29563153	29563441
At_chr1	At_chr1:29574250-29574465	29574250	29574465
At_chr1	At_chr1:29601116-29601390	29601116	29601390
At_chr1	At_chr1:29604656-29604856	29604656	29604856
At_chr1	At_chr1:29657672-29657878	29657672	29657878
At_chr1	At_chr1:29713770-29713995	29713770	29713995
At_chr1	At_chr1:29738673-29738939	29738673	29738939
At_chr1	At_chr1:29802303-29802765	29802303	29802765
At_chr1	At_chr1:29803443-29803800	29803443	29803800
At_chr1	At_chr1:29803935-29804156	29803935	29804156
At_chr1	At_chr1:29822852-29823080	29822852	29823080
At_chr1	At_chr1:29848880-29849110	29848880	29849110
At_chr1	At_chr1:29858587-29858836	29858587	29858836
At_chr1	At_chr1:29868407-29868756	29868407	29868756
At_chr1	At_chr1:29887840-29888216	29887840	29888216
At_chr1	At_chr1:29888222-29888473	29888222	29888473
At_chr1	At_chr1:29889427-29889779	29889427	29889779
At_chr1	At_chr1:29938626-29938865	29938626	29938865
At_chr1	At_chr1:29971427-29971645	29971427	29971645
At_chr1	At_chr1:29989633-29990140	29989633	29990140
At_chr1	At_chr1:29999104-29999404	29999104	29999404
At_chr1	At_chr1:30012412-30012658	30012412	30012658
At_chr1	At_chr1:30030277-30031132	30030277	30031132
At_chr1	At_chr1:30069408-30069646	30069408	30069646
At_chr1	At_chr1:30082504-30082715	30082504	30082715
At_chr1	At_chr1:30145074-30146020	30145074	30146020
At_chr1	At_chr1:30151177-30151475	30151177	30151475
At_chr1	At_chr1:30164225-30164551	30164225	30164551
At_chr1	At_chr1:30171871-30172098	30171871	30172098
At_chr1	At_chr1:30183120-30183327	30183120	30183327
At_chr1	At_chr1:30217188-30217443	30217188	30217443
At_chr1	At_chr1:30294932-30295162	30294932	30295162
At_chr1	At_chr1:30340545-30340805	30340545	30340805
At_chr1	At_chr1:30432926-30433170	30432926	30433170
At_chr1	At_chr1:30450122-30450341	30450122	30450341
At_chr1	At_chr1:30530202-30530497	30530202	30530497
At_chr1	At_chr1:30538854-30539138	30538854	30539138
At_chr1	At_chr1:30551478-30551738	30551478	30551738
At_chr1	At_chr1:30554341-30554699	30554341	30554699
At_chr1	At_chr1:30591560-30591780	30591560	30591780
At_chr1	At_chr1:30592060-30592359	30592060	30592359
At_chr1	At_chr1:30604381-30604614	30604381	30604614
At_chr1	At_chr1:30612132-30612371	30612132	30612371
At_chr1	At_chr1:30614405-30614619	30614405	30614619
At_chr1	At_chr1:30638738-30638990	30638738	30638990
At_chr1	At_chr1:30779119-30779497	30779119	30779497
At_chr1	At_chr1:30780114-30780371	30780114	30780371
At_chr1	At_chr1:30780966-30781169	30780966	30781169
At_chr1	At_chr1:30783184-30783400	30783184	30783400
At_chr1	At_chr1:30845960-30846204	30845960	30846204
At_chr1	At_chr1:30849427-30849791	30849427	30849791
At_chr1	At_chr1:30849980-30850366	30849980	30850366
At_chr1	At_chr1:30916965-30917294	30916965	30917294
At_chr1	At_chr1:30947416-30947621	30947416	30947621
At_chr1	At_chr1:30953961-30954175	30953961	30954175
At_chr1	At_chr1:30994832-30995111	30994832	30995111
At_chr1	At_chr1:31039238-31039446	31039238	31039446
At_chr1	At_chr1:31062821-31063030	31062821	31063030
At_chr1	At_chr1:31066257-31066466	31066257	31066466
At_chr1	At_chr1:31083011-31083413	31083011	31083413
At_chr1	At_chr1:31114008-31114251	31114008	31114251
At_chr1	At_chr1:31172478-31172693	31172478	31172693
At_chr1	At_chr1:31175686-31176027	31175686	31176027
At_chr1	At_chr1:31246510-31246730	31246510	31246730
At_chr1	At_chr1:31267115-31267318	31267115	31267318
At_chr1	At_chr1:31269595-31269912	31269595	31269912
At_chr1	At_chr1:31357526-31357758	31357526	31357758
At_chr1	At_chr1:31360095-31360390	31360095	31360390
At_chr1	At_chr1:31367382-31367641	31367382	31367641
At_chr1	At_chr1:31374797-31375037	31374797	31375037
At_chr1	At_chr1:31419604-31419883	31419604	31419883
At_chr1	At_chr1:31431832-31432155	31431832	31432155
At_chr1	At_chr1:31475296-31475680	31475296	31475680
At_chr1	At_chr1:31565319-31565614	31565319	31565614
At_chr1	At_chr1:31576627-31576833	31576627	31576833
At_chr1	At_chr1:31595996-31596302	31595996	31596302
At_chr1	At_chr1:31639349-31639567	31639349	31639567
At_chr1	At_chr1:31666545-31666839	31666545	31666839
At_chr1	At_chr1:31667931-31668355	31667931	31668355
At_chr1	At_chr1:31697084-31697294	31697084	31697294
At_chr1	At_chr1:31702921-31703121	31702921	31703121
At_chr1	At_chr1:31727166-31727371	31727166	31727371
At_chr1	At_chr1:31731208-31731470	31731208	31731470
At_chr1	At_chr1:31800597-31800950	31800597	31800950
At_chr1	At_chr1:31853085-31853322	31853085	31853322
At_chr1	At_chr1:31875738-31876001	31875738	31876001
At_chr1	At_chr1:31938875-31939103	31938875	31939103
At_chr1	At_chr1:31976519-31976738	31976519	31976738
At_chr1	At_chr1:32014090-32014361	32014090	32014361
At_chr1	At_chr1:32027544-32027916	32027544	32027916
At_chr1	At_chr1:32028991-32029256	32028991	32029256
At_chr1	At_chr1:32078054-32078311	32078054	32078311
At_chr1	At_chr1:32095389-32095605	32095389	32095605
At_chr1	At_chr1:32123715-32123938	32123715	32123938
At_chr1	At_chr1:32128450-32128719	32128450	32128719
At_chr1	At_chr1:32136206-32136424	32136206	32136424
At_chr1	At_chr1:32136439-32136748	32136439	32136748
At_chr1	At_chr1:32147157-32147428	32147157	32147428
At_chr1	At_chr1:32160103-32160444	32160103	32160444
At_chr1	At_chr1:32160704-32161020	32160704	32161020
At_chr1	At_chr1:32164358-32164566	32164358	32164566
At_chr1	At_chr1:32169218-32169417	32169218	32169417
At_chr1	At_chr1:32175562-32175824	32175562	32175824
At_chr1	At_chr1:32188054-32188261	32188054	32188261
At_chr1	At_chr1:32205485-32205695	32205485	32205695
At_chr1	At_chr1:32215032-32215368	32215032	32215368
At_chr1	At_chr1:32227789-32228088	32227789	32228088
At_chr1	At_chr1:32235068-32235510	32235068	32235510
At_chr1	At_chr1:32301063-32301285	32301063	32301285
At_chr1	At_chr1:32303631-32303943	32303631	32303943
At_chr1	At_chr1:32373955-32374183	32373955	32374183
At_chr1	At_chr1:32385838-32386048	32385838	32386048
At_chr1	At_chr1:32405416-32405645	32405416	32405645
At_chr1	At_chr1:32410870-32411092	32410870	32411092
At_chr1	At_chr1:32429653-32429877	32429653	32429877
At_chr1	At_chr1:32464779-32465022	32464779	32465022
At_chr1	At_chr1:32474160-32474403	32474160	32474403
At_chr1	At_chr1:32474428-32474739	32474428	32474739
At_chr1	At_chr1:32485162-32485595	32485162	32485595
At_chr1	At_chr1:32485985-32486208	32485985	32486208
At_chr1	At_chr1:32486235-32486559	32486235	32486559
At_chr1	At_chr1:32498172-32498373	32498172	32498373
At_chr1	At_chr1:32515811-32516051	32515811	32516051
At_chr1	At_chr1:32522756-32523099	32522756	32523099
At_chr1	At_chr1:32542546-32542989	32542546	32542989
At_chr1	At_chr1:32566491-32566916	32566491	32566916
At_chr1	At_chr1:32591921-32592339	32591921	32592339
At_chr1	At_chr1:32595131-32595353	32595131	32595353
At_chr1	At_chr1:32608070-32608358	32608070	32608358
At_chr1	At_chr1:32634120-32634373	32634120	32634373
At_chr1	At_chr1:32682935-32683184	32682935	32683184
At_chr1	At_chr1:32714663-32714931	32714663	32714931
At_chr1	At_chr1:32724750-32724949	32724750	32724949
At_chr1	At_chr1:32775840-32776169	32775840	32776169
At_chr1	At_chr1:32788440-32788723	32788440	32788723
At_chr1	At_chr1:32795382-32795609	32795382	32795609
At_chr1	At_chr1:32795612-32795893	32795612	32795893
At_chr1	At_chr1:32804525-32804888	32804525	32804888
At_chr1	At_chr1:32826093-32826314	32826093	32826314
At_chr1	At_chr1:32841890-32842292	32841890	32842292
At_chr1	At_chr1:32856573-32856818	32856573	32856818
At_chr1	At_chr1:32866186-32866451	32866186	32866451
At_chr1	At_chr1:32889429-32889842	32889429	32889842
At_chr1	At_chr1:32891026-32891337	32891026	32891337
At_chr1	At_chr1:32895700-32895915	32895700	32895915
At_chr1	At_chr1:32919743-32919959	32919743	32919959
At_chr1	At_chr1:32924352-32924578	32924352	32924578
At_chr1	At_chr1:32953632-32953834	32953632	32953834
At_chr1	At_chr1:32954132-32954389	32954132	32954389
At_chr1	At_chr1:32983465-32983685	32983465	32983685
At_chr1	At_chr1:33065769-33065987	33065769	33065987
At_chr1	At_chr1:33080137-33080447	33080137	33080447
At_chr1	At_chr1:33107016-33107216	33107016	33107216
At_chr1	At_chr1:33119020-33119331	33119020	33119331
At_chr1	At_chr1:33122090-33122427	33122090	33122427
At_chr1	At_chr1:33136573-33136802	33136573	33136802
At_chr1	At_chr1:33150757-33150992	33150757	33150992
At_chr1	At_chr1:33155581-33155852	33155581	33155852
At_chr1	At_chr1:33230003-33230237	33230003	33230237
At_chr1	At_chr1:33230252-33230542	33230252	33230542
At_chr1	At_chr1:33248687-33249033	33248687	33249033
At_chr1	At_chr1:33257504-33257707	33257504	33257707
At_chr1	At_chr1:33268604-33268841	33268604	33268841
At_chr1	At_chr1:33307760-33308080	33307760	33308080
At_chr1	At_chr1:33315533-33315767	33315533	33315767
At_chr1	At_chr1:33430675-33431019	33430675	33431019
At_chr1	At_chr1:33431149-33431421	33431149	33431421
At_chr1	At_chr1:33443865-33444065	33443865	33444065
At_chr1	At_chr1:33505449-33505676	33505449	33505676
At_chr1	At_chr1:33506322-33506640	33506322	33506640
At_chr1	At_chr1:33508985-33509214	33508985	33509214
At_chr1	At_chr1:33513395-33513622	33513395	33513622
At_chr1	At_chr1:33514268-33514586	33514268	33514586
At_chr1	At_chr1:33516935-33517164	33516935	33517164
At_chr1	At_chr1:33525514-33525735	33525514	33525735
At_chr1	At_chr1:33532815-33533097	33532815	33533097
At_chr1	At_chr1:33537123-33537335	33537123	33537335
At_chr1	At_chr1:33539077-33539321	33539077	33539321
At_chr1	At_chr1:33592963-33593203	33592963	33593203
At_chr1	At_chr1:33597154-33597452	33597154	33597452
At_chr1	At_chr1:33599943-33600179	33599943	33600179
At_chr1	At_chr1:33619955-33620239	33619955	33620239
At_chr1	At_chr1:33623699-33623914	33623699	33623914
At_chr1	At_chr1:33624427-33624847	33624427	33624847
At_chr1	At_chr1:33632728-33632999	33632728	33632999
At_chr1	At_chr1:33633359-33633744	33633359	33633744
At_chr1	At_chr1:33660149-33660463	33660149	33660463
At_chr1	At_chr1:33685557-33685808	33685557	33685808
At_chr1	At_chr1:33783087-33783378	33783087	33783378
At_chr1	At_chr1:33819187-33819483	33819187	33819483
At_chr1	At_chr1:33920018-33920333	33920018	33920333
At_chr1	At_chr1:33946265-33946533	33946265	33946533
At_chr1	At_chr1:33973750-33974007	33973750	33974007
At_chr1	At_chr1:34029702-34029931	34029702	34029931
At_chr1	At_chr1:34033055-34033275	34033055	34033275
At_chr1	At_chr1:34037389-34037682	34037389	34037682
At_chr1	At_chr1:34065066-34065316	34065066	34065316
At_chr1	At_chr1:34065636-34065952	34065636	34065952
At_chr1	At_chr1:34167222-34167542	34167222	34167542
At_chr1	At_chr1:34199595-34200001	34199595	34200001
At_chr1	At_chr1:34207738-34208058	34207738	34208058
At_chr1	At_chr1:34208374-34208683	34208374	34208683
At_chr1	At_chr1:34233715-34233954	34233715	34233954
At_chr1	At_chr1:34245878-34246125	34245878	34246125
At_chr1	At_chr1:34265241-34265566	34265241	34265566
At_chr1	At_chr1:34282695-34283016	34282695	34283016
At_chr1	At_chr1:34288107-34288336	34288107	34288336
At_chr1	At_chr1:34299832-34300091	34299832	34300091
At_chr1	At_chr1:34319062-34319326	34319062	34319326
At_chr1	At_chr1:34320468-34320905	34320468	34320905
At_chr1	At_chr1:34321096-34321308	34321096	34321308
At_chr1	At_chr1:34361263-34361508	34361263	34361508
At_chr1	At_chr1:34362083-34362298	34362083	34362298
At_chr1	At_chr1:34405212-34405615	34405212	34405615
At_chr1	At_chr1:34444730-34444981	34444730	34444981
At_chr1	At_chr1:34507296-34507568	34507296	34507568
At_chr1	At_chr1:34525845-34526074	34525845	34526074
At_chr1	At_chr1:34530292-34530514	34530292	34530514
At_chr1	At_chr1:34531280-34531481	34531280	34531481
At_chr1	At_chr1:34533831-34534093	34533831	34534093
At_chr1	At_chr1:34553940-34554150	34553940	34554150
At_chr1	At_chr1:34561381-34561808	34561381	34561808
At_chr1	At_chr1:34631312-34631640	34631312	34631640
At_chr1	At_chr1:34670872-34671082	34670872	34671082
At_chr1	At_chr1:34737956-34738301	34737956	34738301
At_chr1	At_chr1:34745471-34745689	34745471	34745689
At_chr1	At_chr1:34791488-34791719	34791488	34791719
At_chr1	At_chr1:34813583-34813792	34813583	34813792
At_chr1	At_chr1:34836396-34836601	34836396	34836601
At_chr1	At_chr1:34873411-34873613	34873411	34873613
At_chr1	At_chr1:34878936-34879241	34878936	34879241
At_chr1	At_chr1:34887279-34887598	34887279	34887598
At_chr1	At_chr1:34891576-34891797	34891576	34891797
At_chr1	At_chr1:34917366-34917729	34917366	34917729
At_chr1	At_chr1:34924347-34924579	34924347	34924579
At_chr1	At_chr1:34939845-34940086	34939845	34940086
At_chr1	At_chr1:34963994-34964290	34963994	34964290
At_chr1	At_chr1:34979373-34979573	34979373	34979573
At_chr1	At_chr1:34991232-34991496	34991232	34991496
At_chr1	At_chr1:34995704-34995925	34995704	34995925
At_chr1	At_chr1:35007001-35007342	35007001	35007342
At_chr1	At_chr1:35014519-35014739	35014519	35014739
At_chr1	At_chr1:35031507-35031757	35031507	35031757
At_chr1	At_chr1:35039505-35039704	35039505	35039704
At_chr1	At_chr1:35051814-35052105	35051814	35052105
At_chr1	At_chr1:35099890-35100114	35099890	35100114
At_chr1	At_chr1:35108074-35108960	35108074	35108960
At_chr1	At_chr1:35124408-35124652	35124408	35124652
At_chr1	At_chr1:35139333-35139549	35139333	35139549
At_chr1	At_chr1:35147003-35147345	35147003	35147345
At_chr1	At_chr1:35155958-35156350	35155958	35156350
At_chr1	At_chr1:35209371-35209799	35209371	35209799
At_chr1	At_chr1:35283374-35283652	35283374	35283652
At_chr1	At_chr1:35321395-35321600	35321395	35321600
At_chr1	At_chr1:35326813-35327023	35326813	35327023
At_chr1	At_chr1:35416416-35416844	35416416	35416844
At_chr1	At_chr1:35455767-35456200	35455767	35456200
At_chr1	At_chr1:35463898-35464611	35463898	35464611
At_chr1	At_chr1:35471875-35472159	35471875	35472159
At_chr1	At_chr1:35482459-35482709	35482459	35482709
At_chr1	At_chr1:35488939-35489253	35488939	35489253
At_chr1	At_chr1:35517775-35518142	35517775	35518142
At_chr1	At_chr1:35532311-35532556	35532311	35532556
At_chr1	At_chr1:35540950-35541177	35540950	35541177
At_chr1	At_chr1:35557494-35557696	35557494	35557696
At_chr1	At_chr1:35599265-35599519	35599265	35599519
At_chr1	At_chr1:35629131-35629363	35629131	35629363
At_chr1	At_chr1:35701667-35701867	35701667	35701867
At_chr1	At_chr1:35728593-35728825	35728593	35728825
At_chr1	At_chr1:35743825-35744114	35743825	35744114
At_chr1	At_chr1:35774327-35774626	35774327	35774626
At_chr1	At_chr1:35845202-35845600	35845202	35845600
At_chr1	At_chr1:35860262-35860538	35860262	35860538
At_chr1	At_chr1:35957604-35957852	35957604	35957852
At_chr1	At_chr1:36007901-36008119	36007901	36008119
At_chr1	At_chr1:36014152-36014379	36014152	36014379
At_chr1	At_chr1:36044180-36044399	36044180	36044399
At_chr1	At_chr1:36052115-36052378	36052115	36052378
At_chr1	At_chr1:36146285-36146503	36146285	36146503
At_chr1	At_chr1:36152747-36152957	36152747	36152957
At_chr1	At_chr1:36178610-36178844	36178610	36178844
At_chr1	At_chr1:36301016-36301501	36301016	36301501
At_chr1	At_chr1:36302523-36302788	36302523	36302788
At_chr1	At_chr1:36302801-36303017	36302801	36303017
At_chr1	At_chr1:36305927-36306560	36305927	36306560
At_chr1	At_chr1:36371821-36372228	36371821	36372228
At_chr1	At_chr1:36372273-36372509	36372273	36372509
At_chr1	At_chr1:36373253-36373812	36373253	36373812
At_chr1	At_chr1:36451239-36451454	36451239	36451454
At_chr1	At_chr1:36452036-36452298	36452036	36452298
At_chr1	At_chr1:36458981-36459282	36458981	36459282
At_chr1	At_chr1:36477243-36477452	36477243	36477452
At_chr1	At_chr1:36580607-36580813	36580607	36580813
At_chr1	At_chr1:36592478-36592744	36592478	36592744
At_chr1	At_chr1:36593817-36594059	36593817	36594059
At_chr1	At_chr1:36613007-36613280	36613007	36613280
At_chr1	At_chr1:36617757-36617977	36617757	36617977
At_chr1	At_chr1:36637095-36637301	36637095	36637301
At_chr1	At_chr1:36647185-36647467	36647185	36647467
At_chr1	At_chr1:36651920-36652128	36651920	36652128
At_chr1	At_chr1:36714931-36715197	36714931	36715197
At_chr1	At_chr1:36715406-36715708	36715406	36715708
At_chr1	At_chr1:36724378-36724641	36724378	36724641
At_chr1	At_chr1:36763462-36764027	36763462	36764027
At_chr1	At_chr1:36773496-36773883	36773496	36773883
At_chr1	At_chr1:36776944-36777153	36776944	36777153
At_chr1	At_chr1:36779546-36779872	36779546	36779872
At_chr1	At_chr1:36802276-36802477	36802276	36802477
At_chr1	At_chr1:36819235-36819437	36819235	36819437
At_chr1	At_chr1:36891888-36892134	36891888	36892134
At_chr1	At_chr1:36894658-36894944	36894658	36894944
At_chr1	At_chr1:36934884-36935105	36934884	36935105
At_chr1	At_chr1:36975353-36975585	36975353	36975585
At_chr1	At_chr1:36993214-36993425	36993214	36993425
At_chr1	At_chr1:37012524-37012740	37012524	37012740
At_chr1	At_chr1:37017113-37017349	37017113	37017349
At_chr1	At_chr1:37027076-37027286	37027076	37027286
At_chr1	At_chr1:37033997-37034207	37033997	37034207
At_chr1	At_chr1:37075764-37075973	37075764	37075973
At_chr1	At_chr1:37090688-37090900	37090688	37090900
At_chr1	At_chr1:37095435-37095656	37095435	37095656
At_chr1	At_chr1:37147643-37147875	37147643	37147875
At_chr1	At_chr1:37150461-37150758	37150461	37150758
At_chr1	At_chr1:37168626-37169022	37168626	37169022
At_chr1	At_chr1:37208880-37209109	37208880	37209109
At_chr1	At_chr1:37266259-37266496	37266259	37266496
At_chr1	At_chr1:37298163-37298388	37298163	37298388
At_chr1	At_chr1:37309514-37309726	37309514	37309726
At_chr1	At_chr1:37317988-37318228	37317988	37318228
At_chr1	At_chr1:37318551-37318916	37318551	37318916
At_chr1	At_chr1:37332269-37332501	37332269	37332501
At_chr1	At_chr1:37338997-37339204	37338997	37339204
At_chr1	At_chr1:37360342-37360547	37360342	37360547
At_chr1	At_chr1:37367356-37367591	37367356	37367591
At_chr1	At_chr1:37374878-37375160	37374878	37375160
At_chr1	At_chr1:37381803-37382031	37381803	37382031
At_chr1	At_chr1:37422941-37423923	37422941	37423923
At_chr1	At_chr1:37433833-37434107	37433833	37434107
At_chr1	At_chr1:37439669-37439870	37439669	37439870
At_chr1	At_chr1:37568320-37568549	37568320	37568549
At_chr1	At_chr1:37572730-37572957	37572730	37572957
At_chr1	At_chr1:37573603-37573921	37573603	37573921
At_chr1	At_chr1:37658689-37658911	37658689	37658911
At_chr1	At_chr1:37667540-37667937	37667540	37667937
At_chr1	At_chr1:37669691-37669935	37669691	37669935
At_chr1	At_chr1:37678188-37678491	37678188	37678491
At_chr1	At_chr1:37699057-37699324	37699057	37699324
At_chr1	At_chr1:37699780-37699990	37699780	37699990
At_chr1	At_chr1:37754828-37755117	37754828	37755117
At_chr1	At_chr1:37787134-37787336	37787134	37787336
At_chr1	At_chr1:37796468-37796681	37796468	37796681
At_chr1	At_chr1:37803687-37804019	37803687	37804019
At_chr1	At_chr1:37833649-37833858	37833649	37833858
At_chr1	At_chr1:37867150-37867563	37867150	37867563
At_chr1	At_chr1:37868232-37868439	37868232	37868439
At_chr1	At_chr1:37868585-37868791	37868585	37868791
At_chr1	At_chr1:37873583-37873789	37873583	37873789
At_chr1	At_chr1:37883847-37884221	37883847	37884221
At_chr1	At_chr1:37884824-37885137	37884824	37885137
At_chr1	At_chr1:37889056-37889260	37889056	37889260
At_chr1	At_chr1:38001784-38001983	38001784	38001983
At_chr1	At_chr1:38040711-38041073	38040711	38041073
At_chr1	At_chr1:38042447-38042722	38042447	38042722
At_chr1	At_chr1:38058655-38058868	38058655	38058868
At_chr1	At_chr1:38072532-38072924	38072532	38072924
At_chr1	At_chr1:38074141-38074420	38074141	38074420
At_chr1	At_chr1:38095831-38096063	38095831	38096063
At_chr1	At_chr1:38114947-38115147	38114947	38115147
At_chr1	At_chr1:38164099-38164325	38164099	38164325
At_chr1	At_chr1:38192600-38192859	38192600	38192859
At_chr1	At_chr1:38195006-38195347	38195006	38195347
At_chr1	At_chr1:38196216-38196778	38196216	38196778
At_chr1	At_chr1:38200573-38200802	38200573	38200802
At_chr1	At_chr1:38204983-38205210	38204983	38205210
At_chr1	At_chr1:38205856-38206174	38205856	38206174
At_chr1	At_chr1:38208519-38208748	38208519	38208748
At_chr1	At_chr1:38212931-38213158	38212931	38213158
At_chr1	At_chr1:38213816-38214120	38213816	38214120
At_chr1	At_chr1:38217561-38217791	38217561	38217791
At_chr1	At_chr1:38317782-38318085	38317782	38318085
At_chr1	At_chr1:38350206-38350534	38350206	38350534
At_chr1	At_chr1:38367770-38368205	38367770	38368205
At_chr1	At_chr1:38368745-38369003	38368745	38369003
At_chr1	At_chr1:38393214-38393441	38393214	38393441
At_chr1	At_chr1:38397669-38397891	38397669	38397891
At_chr1	At_chr1:38403155-38403422	38403155	38403422
At_chr1	At_chr1:38417709-38418100	38417709	38418100
At_chr1	At_chr1:38428462-38428670	38428462	38428670
At_chr1	At_chr1:38433279-38433533	38433279	38433533
At_chr1	At_chr1:38493355-38493568	38493355	38493568
At_chr1	At_chr1:38500994-38501319	38500994	38501319
At_chr1	At_chr1:38536637-38536888	38536637	38536888
At_chr1	At_chr1:38609930-38610181	38609930	38610181
At_chr1	At_chr1:38649666-38649923	38649666	38649923
At_chr1	At_chr1:38651430-38651634	38651430	38651634
At_chr1	At_chr1:38697824-38698041	38697824	38698041
At_chr1	At_chr1:38709707-38709908	38709707	38709908
At_chr1	At_chr1:38788749-38789042	38788749	38789042
At_chr1	At_chr1:38790823-38791096	38790823	38791096
At_chr1	At_chr1:38810578-38810864	38810578	38810864
At_chr1	At_chr1:38825072-38825360	38825072	38825360
At_chr1	At_chr1:38825495-38825905	38825495	38825905
At_chr1	At_chr1:38857330-38857536	38857330	38857536
At_chr1	At_chr1:38878925-38879209	38878925	38879209
At_chr1	At_chr1:38902394-38902636	38902394	38902636
At_chr1	At_chr1:38911536-38911744	38911536	38911744
At_chr1	At_chr1:38930373-38930641	38930373	38930641
At_chr1	At_chr1:38954985-38955347	38954985	38955347
At_chr1	At_chr1:38987195-38987577	38987195	38987577
At_chr1	At_chr1:39031523-39032132	39031523	39032132
At_chr1	At_chr1:39054053-39054282	39054053	39054282
At_chr1	At_chr1:39067341-39067719	39067341	39067719
At_chr1	At_chr1:39070691-39070918	39070691	39070918
At_chr1	At_chr1:39173019-39173307	39173019	39173307
At_chr1	At_chr1:39221515-39221732	39221515	39221732
At_chr1	At_chr1:39223354-39223565	39223354	39223565
At_chr1	At_chr1:39225442-39225653	39225442	39225653
At_chr1	At_chr1:39237000-39237223	39237000	39237223
At_chr1	At_chr1:39256845-39257051	39256845	39257051
At_chr1	At_chr1:39258461-39258841	39258461	39258841
At_chr1	At_chr1:39275629-39275838	39275629	39275838
At_chr1	At_chr1:39310664-39310921	39310664	39310921
At_chr1	At_chr1:39401421-39401669	39401421	39401669
At_chr1	At_chr1:39492746-39492957	39492746	39492957
At_chr1	At_chr1:39505160-39505396	39505160	39505396
At_chr1	At_chr1:39511040-39511316	39511040	39511316
At_chr1	At_chr1:39515836-39516063	39515836	39516063
At_chr1	At_chr1:39530399-39530605	39530399	39530605
At_chr1	At_chr1:39542973-39543200	39542973	39543200
At_chr1	At_chr1:39689938-39690195	39689938	39690195
At_chr1	At_chr1:39852816-39853037	39852816	39853037
At_chr1	At_chr1:39853806-39854005	39853806	39854005
At_chr1	At_chr1:39891100-39891417	39891100	39891417
At_chr1	At_chr1:39906393-39906690	39906393	39906690
At_chr1	At_chr1:39968597-39968843	39968597	39968843
At_chr1	At_chr1:39990623-39990832	39990623	39990832
At_chr1	At_chr1:40053021-40053270	40053021	40053270
At_chr1	At_chr1:40067318-40067603	40067318	40067603
At_chr1	At_chr1:40092277-40092577	40092277	40092577
At_chr1	At_chr1:40095916-40096194	40095916	40096194
At_chr1	At_chr1:40100015-40100322	40100015	40100322
At_chr1	At_chr1:40104394-40104661	40104394	40104661
At_chr1	At_chr1:40137958-40138168	40137958	40138168
At_chr1	At_chr1:40139084-40139360	40139084	40139360
At_chr1	At_chr1:40153557-40153825	40153557	40153825
At_chr1	At_chr1:40158495-40158810	40158495	40158810
At_chr1	At_chr1:40178082-40178344	40178082	40178344
At_chr1	At_chr1:40194024-40194256	40194024	40194256
At_chr1	At_chr1:40197095-40197307	40197095	40197307
At_chr1	At_chr1:40214905-40215127	40214905	40215127
At_chr1	At_chr1:40234405-40234619	40234405	40234619
At_chr1	At_chr1:40248911-40249132	40248911	40249132
At_chr1	At_chr1:40252110-40252350	40252110	40252350
At_chr1	At_chr1:40252866-40253150	40252866	40253150
At_chr1	At_chr1:40287683-40287885	40287683	40287885
At_chr1	At_chr1:40299997-40300209	40299997	40300209
At_chr1	At_chr1:40307419-40307630	40307419	40307630
At_chr1	At_chr1:40339306-40339508	40339306	40339508
At_chr1	At_chr1:40355249-40355510	40355249	40355510
At_chr1	At_chr1:40355525-40355787	40355525	40355787
At_chr1	At_chr1:40359489-40359692	40359489	40359692
At_chr1	At_chr1:40370545-40370812	40370545	40370812
At_chr1	At_chr1:40372211-40372459	40372211	40372459
At_chr1	At_chr1:40459880-40460101	40459880	40460101
At_chr1	At_chr1:40464145-40464594	40464145	40464594
At_chr1	At_chr1:40465253-40465486	40465253	40465486
At_chr1	At_chr1:40465497-40466126	40465497	40466126
At_chr1	At_chr1:40495365-40495576	40495365	40495576
At_chr1	At_chr1:40498434-40498633	40498434	40498633
At_chr1	At_chr1:40575328-40575534	40575328	40575534
At_chr1	At_chr1:40595265-40595544	40595265	40595544
At_chr1	At_chr1:40685094-40685319	40685094	40685319
At_chr1	At_chr1:40743057-40743355	40743057	40743355
At_chr1	At_chr1:40803678-40803929	40803678	40803929
At_chr1	At_chr1:40829549-40829828	40829549	40829828
At_chr1	At_chr1:40846916-40847149	40846916	40847149
At_chr1	At_chr1:40888548-40889282	40888548	40889282
At_chr1	At_chr1:40894613-40894836	40894613	40894836
At_chr1	At_chr1:40923584-40923826	40923584	40923826
At_chr1	At_chr1:40939176-40939578	40939176	40939578
At_chr1	At_chr1:40946008-40946233	40946008	40946233
At_chr1	At_chr1:40959371-40959672	40959371	40959672
At_chr1	At_chr1:40959714-40959939	40959714	40959939
At_chr1	At_chr1:40961498-40961735	40961498	40961735
At_chr1	At_chr1:41022066-41022292	41022066	41022292
At_chr1	At_chr1:41025603-41025879	41025603	41025879
At_chr1	At_chr1:41031444-41031648	41031444	41031648
At_chr1	At_chr1:41053491-41053730	41053491	41053730
At_chr1	At_chr1:41090565-41090767	41090565	41090767
At_chr1	At_chr1:41122356-41122624	41122356	41122624
At_chr1	At_chr1:41183228-41183485	41183228	41183485
At_chr1	At_chr1:41240196-41240581	41240196	41240581
At_chr1	At_chr1:41242156-41242398	41242156	41242398
At_chr1	At_chr1:41253014-41253286	41253014	41253286
At_chr1	At_chr1:41253434-41253737	41253434	41253737
At_chr1	At_chr1:41273764-41274129	41273764	41274129
At_chr1	At_chr1:41331561-41331806	41331561	41331806
At_chr1	At_chr1:41344307-41344664	41344307	41344664
At_chr1	At_chr1:41362231-41362454	41362231	41362454
At_chr1	At_chr1:41379717-41379936	41379717	41379936
At_chr1	At_chr1:41395172-41395372	41395172	41395372
At_chr1	At_chr1:41427758-41428066	41427758	41428066
At_chr1	At_chr1:41448487-41448688	41448487	41448688
At_chr1	At_chr1:41464752-41465037	41464752	41465037
At_chr1	At_chr1:41487507-41487706	41487507	41487706
At_chr1	At_chr1:41505915-41506157	41505915	41506157
At_chr1	At_chr1:41507643-41507853	41507643	41507853
At_chr1	At_chr1:41509815-41510187	41509815	41510187
At_chr1	At_chr1:41543096-41543297	41543096	41543297
At_chr1	At_chr1:41551377-41551635	41551377	41551635
At_chr1	At_chr1:41564661-41564992	41564661	41564992
At_chr1	At_chr1:41606687-41607083	41606687	41607083
At_chr1	At_chr1:41607474-41607729	41607474	41607729
At_chr1	At_chr1:41607784-41608040	41607784	41608040
At_chr1	At_chr1:41615363-41615606	41615363	41615606
At_chr1	At_chr1:41617457-41617689	41617457	41617689
At_chr1	At_chr1:41618637-41619037	41618637	41619037
At_chr1	At_chr1:41619860-41620279	41619860	41620279
At_chr1	At_chr1:41620517-41620999	41620517	41620999
At_chr1	At_chr1:41626027-41626268	41626027	41626268
At_chr1	At_chr1:41626830-41627394	41626830	41627394
At_chr1	At_chr1:41627738-41628075	41627738	41628075
At_chr1	At_chr1:41628222-41628458	41628222	41628458
At_chr1	At_chr1:41629070-41629269	41629070	41629269
At_chr1	At_chr1:41631108-41631645	41631108	41631645
At_chr1	At_chr1:41635900-41636307	41635900	41636307
At_chr1	At_chr1:41636511-41636840	41636511	41636840
At_chr1	At_chr1:41637167-41637466	41637167	41637466
At_chr1	At_chr1:41639797-41640026	41639797	41640026
At_chr1	At_chr1:41641292-41641789	41641292	41641789
At_chr1	At_chr1:41676260-41676524	41676260	41676524
At_chr1	At_chr1:41683930-41684152	41683930	41684152
At_chr1	At_chr1:41697177-41697400	41697177	41697400
At_chr1	At_chr1:41734023-41734300	41734023	41734300
At_chr1	At_chr1:41736092-41736322	41736092	41736322
At_chr1	At_chr1:41736463-41736771	41736463	41736771
At_chr1	At_chr1:41736825-41737093	41736825	41737093
At_chr1	At_chr1:41737125-41737385	41737125	41737385
At_chr1	At_chr1:41737696-41738052	41737696	41738052
At_chr1	At_chr1:41738076-41738470	41738076	41738470
At_chr1	At_chr1:41738500-41738706	41738500	41738706
At_chr1	At_chr1:41739600-41739972	41739600	41739972
At_chr1	At_chr1:41741147-41741351	41741147	41741351
At_chr1	At_chr1:41742439-41742975	41742439	41742975
At_chr1	At_chr1:41743574-41743778	41743574	41743778
At_chr1	At_chr1:41744040-41744599	41744040	41744599
At_chr1	At_chr1:41757270-41757472	41757270	41757472
At_chr1	At_chr1:41761326-41761535	41761326	41761535
At_chr1	At_chr1:41763058-41763313	41763058	41763313
At_chr1	At_chr1:41763438-41763974	41763438	41763974
At_chr1	At_chr1:41764120-41764346	41764120	41764346
At_chr1	At_chr1:41766523-41767014	41766523	41767014
At_chr1	At_chr1:41767204-41768052	41767204	41768052
At_chr1	At_chr1:41768337-41768748	41768337	41768748
At_chr1	At_chr1:41769833-41770169	41769833	41770169
At_chr1	At_chr1:41775297-41775500	41775297	41775500
At_chr1	At_chr1:41778475-41778726	41778475	41778726
At_chr1	At_chr1:41778827-41779228	41778827	41779228
At_chr1	At_chr1:41779236-41779504	41779236	41779504
At_chr1	At_chr1:41786186-41786411	41786186	41786411
At_chr1	At_chr1:41790711-41791347	41790711	41791347
At_chr1	At_chr1:41791791-41792079	41791791	41792079
At_chr1	At_chr1:41793141-41793502	41793141	41793502
At_chr1	At_chr1:41794715-41795413	41794715	41795413
At_chr1	At_chr1:41795438-41795863	41795438	41795863
At_chr1	At_chr1:41796813-41797151	41796813	41797151
At_chr1	At_chr1:41797794-41798143	41797794	41798143
At_chr1	At_chr1:41799884-41800093	41799884	41800093
At_chr1	At_chr1:41800098-41800344	41800098	41800344
At_chr1	At_chr1:41800521-41801114	41800521	41801114
At_chr1	At_chr1:41801161-41801667	41801161	41801667
At_chr1	At_chr1:41801877-41802388	41801877	41802388
At_chr1	At_chr1:41802510-41803047	41802510	41803047
At_chr1	At_chr1:41803828-41804282	41803828	41804282
At_chr1	At_chr1:41804441-41804742	41804441	41804742
At_chr1	At_chr1:41804795-41805493	41804795	41805493
At_chr1	At_chr1:41811516-41812280	41811516	41812280
At_chr1	At_chr1:41816495-41817028	41816495	41817028
At_chr1	At_chr1:41820392-41821222	41820392	41821222
At_chr1	At_chr1:41821612-41821837	41821612	41821837
At_chr1	At_chr1:41821947-41822798	41821947	41822798
At_chr1	At_chr1:41830977-41831377	41830977	41831377
At_chr1	At_chr1:41831597-41831945	41831597	41831945
At_chr1	At_chr1:41831955-41832209	41831955	41832209
At_chr1	At_chr1:41832265-41832970	41832265	41832970
At_chr1	At_chr1:41832978-41833365	41832978	41833365
At_chr1	At_chr1:41833809-41834047	41833809	41834047
At_chr1	At_chr1:41834893-41835301	41834893	41835301
At_chr1	At_chr1:41837106-41838105	41837106	41838105
At_chr1	At_chr1:41838289-41838527	41838289	41838527
At_chr1	At_chr1:41839021-41839283	41839021	41839283
At_chr1	At_chr1:41842365-41842570	41842365	41842570
At_chr1	At_chr1:41843459-41843662	41843459	41843662
At_chr1	At_chr1:41843685-41844065	41843685	41844065
At_chr1	At_chr1:41844098-41844344	41844098	41844344
At_chr1	At_chr1:41845203-41845538	41845203	41845538
At_chr1	At_chr1:41857050-41857303	41857050	41857303
At_chr1	At_chr1:41857413-41857616	41857413	41857616
At_chr1	At_chr1:41857619-41857949	41857619	41857949
At_chr1	At_chr1:41857962-41858460	41857962	41858460
At_chr1	At_chr1:41858472-41858715	41858472	41858715
At_chr1	At_chr1:41858727-41859101	41858727	41859101
At_chr1	At_chr1:41859236-41860117	41859236	41860117
At_chr1	At_chr1:41860130-41860400	41860130	41860400
At_chr1	At_chr1:41860421-41860669	41860421	41860669
At_chr1	At_chr1:41860679-41861448	41860679	41861448
At_chr1	At_chr1:41861790-41862031	41861790	41862031
At_chr1	At_chr1:41864461-41864884	41864461	41864884
At_chr1	At_chr1:41867801-41868011	41867801	41868011
At_chr1	At_chr1:41868156-41869883	41868156	41869883
At_chr1	At_chr1:41871034-41871437	41871034	41871437
At_chr1	At_chr1:41871885-41872422	41871885	41872422
At_chr1	At_chr1:41873007-41873254	41873007	41873254
At_chr1	At_chr1:41873366-41873577	41873366	41873577
At_chr1	At_chr1:41873584-41874197	41873584	41874197
At_chr1	At_chr1:41874288-41874907	41874288	41874907
At_chr1	At_chr1:41874940-41875139	41874940	41875139
At_chr1	At_chr1:41877450-41878211	41877450	41878211
At_chr1	At_chr1:41878247-41878875	41878247	41878875
At_chr1	At_chr1:41878889-41879349	41878889	41879349
At_chr1	At_chr1:41879373-41879752	41879373	41879752
At_chr1	At_chr1:41879798-41880002	41879798	41880002
At_chr1	At_chr1:41880766-41881296	41880766	41881296
At_chr1	At_chr1:41882334-41882599	41882334	41882599
At_chr1	At_chr1:41908063-41908327	41908063	41908327
At_chr1	At_chr1:41915884-41916105	41915884	41916105
At_chr1	At_chr1:41937104-41937658	41937104	41937658
At_chr1	At_chr1:41988193-41988417	41988193	41988417
At_chr1	At_chr1:41995006-41995225	41995006	41995225
At_chr1	At_chr1:42014290-42014501	42014290	42014501
At_chr1	At_chr1:42016464-42016705	42016464	42016705
At_chr1	At_chr1:42030305-42030541	42030305	42030541
At_chr1	At_chr1:42033654-42033860	42033654	42033860
At_chr1	At_chr1:42051946-42052263	42051946	42052263
At_chr1	At_chr1:42106292-42106508	42106292	42106508
At_chr1	At_chr1:42108495-42108742	42108495	42108742
At_chr1	At_chr1:42111254-42111707	42111254	42111707
At_chr1	At_chr1:42115708-42115937	42115708	42115937
At_chr1	At_chr1:42141967-42142325	42141967	42142325
At_chr1	At_chr1:42152185-42152385	42152185	42152385
At_chr1	At_chr1:42157235-42157435	42157235	42157435
At_chr1	At_chr1:42157513-42157713	42157513	42157713
At_chr1	At_chr1:42167264-42167571	42167264	42167571
At_chr1	At_chr1:42184808-42185144	42184808	42185144
At_chr1	At_chr1:42187121-42187330	42187121	42187330
At_chr1	At_chr1:42200300-42200581	42200300	42200581
At_chr1	At_chr1:42202068-42202268	42202068	42202268
At_chr1	At_chr1:42207203-42207433	42207203	42207433
At_chr1	At_chr1:42207583-42207915	42207583	42207915
At_chr1	At_chr1:42207993-42208220	42207993	42208220
At_chr1	At_chr1:42208271-42208641	42208271	42208641
At_chr1	At_chr1:42208721-42208922	42208721	42208922
At_chr1	At_chr1:42214787-42215098	42214787	42215098
At_chr1	At_chr1:42216323-42216560	42216323	42216560
At_chr1	At_chr1:42220381-42220830	42220381	42220830
At_chr1	At_chr1:42220863-42221376	42220863	42221376
At_chr1	At_chr1:42221460-42221728	42221460	42221728
At_chr1	At_chr1:42221756-42221967	42221756	42221967
At_chr1	At_chr1:42221982-42222192	42221982	42222192
At_chr1	At_chr1:42222409-42222650	42222409	42222650
At_chr1	At_chr1:42223509-42223782	42223509	42223782
At_chr1	At_chr1:42229018-42229217	42229018	42229217
At_chr1	At_chr1:42239404-42239634	42239404	42239634
At_chr1	At_chr1:42239761-42240130	42239761	42240130
At_chr1	At_chr1:42240443-42240882	42240443	42240882
At_chr1	At_chr1:42241596-42241965	42241596	42241965
At_chr1	At_chr1:42242504-42242904	42242504	42242904
At_chr1	At_chr1:42257616-42257832	42257616	42257832
At_chr1	At_chr1:42258056-42258292	42258056	42258292
At_chr1	At_chr1:42261238-42261444	42261238	42261444
At_chr1	At_chr1:42265269-42265622	42265269	42265622
At_chr1	At_chr1:42265650-42265903	42265650	42265903
At_chr1	At_chr1:42265958-42266241	42265958	42266241
At_chr1	At_chr1:42266252-42266479	42266252	42266479
At_chr1	At_chr1:42268060-42268334	42268060	42268334
At_chr1	At_chr1:42268435-42268814	42268435	42268814
At_chr1	At_chr1:42280884-42281150	42280884	42281150
At_chr1	At_chr1:42305366-42305721	42305366	42305721
At_chr1	At_chr1:42313156-42313481	42313156	42313481
At_chr1	At_chr1:42362443-42362707	42362443	42362707
At_chr1	At_chr1:42471933-42472147	42471933	42472147
At_chr1	At_chr1:42502647-42502872	42502647	42502872
At_chr1	At_chr1:42517889-42518098	42517889	42518098
At_chr1	At_chr1:42631000-42631255	42631000	42631255
At_chr1	At_chr1:42634631-42634986	42634631	42634986
At_chr1	At_chr1:42636630-42636855	42636630	42636855
At_chr1	At_chr1:42643425-42643801	42643425	42643801
At_chr1	At_chr1:42675858-42676128	42675858	42676128
At_chr1	At_chr1:42687786-42688698	42687786	42688698
At_chr1	At_chr1:42700637-42700904	42700637	42700904
At_chr1	At_chr1:42707302-42707505	42707302	42707505
At_chr1	At_chr1:42741581-42742097	42741581	42742097
At_chr1	At_chr1:42742961-42743263	42742961	42743263
At_chr1	At_chr1:42743385-42743675	42743385	42743675
At_chr1	At_chr1:42754262-42754494	42754262	42754494
At_chr1	At_chr1:42765473-42765713	42765473	42765713
At_chr1	At_chr1:42834496-42834783	42834496	42834783
At_chr1	At_chr1:42862165-42862383	42862165	42862383
At_chr1	At_chr1:42910486-42910732	42910486	42910732
At_chr1	At_chr1:42957028-42957285	42957028	42957285
At_chr1	At_chr1:42966581-42966806	42966581	42966806
At_chr1	At_chr1:43014326-43014619	43014326	43014619
At_chr1	At_chr1:43027014-43027224	43027014	43027224
At_chr1	At_chr1:43104360-43104563	43104360	43104563
At_chr1	At_chr1:43116482-43116726	43116482	43116726
At_chr1	At_chr1:43124114-43124328	43124114	43124328
At_chr1	At_chr1:43141539-43141742	43141539	43141742
At_chr1	At_chr1:43168213-43168424	43168213	43168424
At_chr1	At_chr1:43210178-43210733	43210178	43210733
At_chr1	At_chr1:43212353-43212558	43212353	43212558
At_chr1	At_chr1:43217655-43217909	43217655	43217909
At_chr1	At_chr1:43227923-43228194	43227923	43228194
At_chr1	At_chr1:43230521-43230723	43230521	43230723
At_chr1	At_chr1:43238528-43239554	43238528	43239554
At_chr1	At_chr1:43240746-43240970	43240746	43240970
At_chr1	At_chr1:43304161-43304395	43304161	43304395
At_chr1	At_chr1:43305123-43305350	43305123	43305350
At_chr1	At_chr1:43309578-43309800	43309578	43309800
At_chr1	At_chr1:43338088-43338375	43338088	43338375
At_chr1	At_chr1:43378807-43379188	43378807	43379188
At_chr1	At_chr1:43380123-43380863	43380123	43380863
At_chr1	At_chr1:43394829-43395222	43394829	43395222
At_chr1	At_chr1:43436944-43437273	43436944	43437273
At_chr1	At_chr1:43445298-43446216	43445298	43446216
At_chr1	At_chr1:43450048-43450256	43450048	43450256
At_chr1	At_chr1:43465412-43465705	43465412	43465705
At_chr1	At_chr1:43509480-43509695	43509480	43509695
At_chr1	At_chr1:43637384-43637592	43637384	43637592
At_chr1	At_chr1:43642184-43642517	43642184	43642517
At_chr1	At_chr1:43675835-43676115	43675835	43676115
At_chr1	At_chr1:43677108-43677653	43677108	43677653
At_chr1	At_chr1:43688818-43689030	43688818	43689030
At_chr1	At_chr1:43689046-43689250	43689046	43689250
At_chr1	At_chr1:43704870-43705156	43704870	43705156
At_chr1	At_chr1:43714925-43715148	43714925	43715148
At_chr1	At_chr1:43731713-43732096	43731713	43732096
At_chr1	At_chr1:43733605-43733873	43733605	43733873
At_chr1	At_chr1:43737450-43737666	43737450	43737666
At_chr1	At_chr1:43739016-43739325	43739016	43739325
At_chr1	At_chr1:43758026-43758249	43758026	43758249
At_chr1	At_chr1:43759656-43759872	43759656	43759872
At_chr1	At_chr1:43761566-43761768	43761566	43761768
At_chr1	At_chr1:43765771-43766146	43765771	43766146
At_chr1	At_chr1:43766764-43766966	43766764	43766966
At_chr1	At_chr1:43767364-43767683	43767364	43767683
At_chr1	At_chr1:43769808-43770012	43769808	43770012
At_chr1	At_chr1:43814757-43815050	43814757	43815050
At_chr1	At_chr1:43816516-43816729	43816516	43816729
At_chr1	At_chr1:43821646-43821967	43821646	43821967
At_chr1	At_chr1:43827127-43827383	43827127	43827383
At_chr1	At_chr1:43832379-43832773	43832379	43832773
At_chr1	At_chr1:43881103-43881434	43881103	43881434
At_chr1	At_chr1:43908699-43908903	43908699	43908903
At_chr1	At_chr1:43909366-43909575	43909366	43909575
At_chr1	At_chr1:43910423-43910780	43910423	43910780
At_chr1	At_chr1:43945145-43945347	43945145	43945347
At_chr1	At_chr1:43947773-43948113	43947773	43948113
At_chr1	At_chr1:43949393-43949623	43949393	43949623
At_chr1	At_chr1:44051411-44051673	44051411	44051673
At_chr1	At_chr1:44061541-44061769	44061541	44061769
At_chr1	At_chr1:44115219-44115477	44115219	44115477
At_chr1	At_chr1:44126098-44126333	44126098	44126333
At_chr1	At_chr1:44136075-44136354	44136075	44136354
At_chr1	At_chr1:44137979-44138231	44137979	44138231
At_chr1	At_chr1:44143080-44143291	44143080	44143291
At_chr1	At_chr1:44187020-44187224	44187020	44187224
At_chr1	At_chr1:44222247-44222497	44222247	44222497
At_chr1	At_chr1:44293930-44294143	44293930	44294143
At_chr1	At_chr1:44294719-44294974	44294719	44294974
At_chr1	At_chr1:44296245-44296448	44296245	44296448
At_chr1	At_chr1:44357743-44358005	44357743	44358005
At_chr1	At_chr1:44366830-44367069	44366830	44367069
At_chr1	At_chr1:44374609-44375023	44374609	44375023
At_chr1	At_chr1:44400068-44400298	44400068	44400298
At_chr1	At_chr1:44485494-44485697	44485494	44485697
At_chr1	At_chr1:44540331-44540557	44540331	44540557
At_chr1	At_chr1:44542075-44542365	44542075	44542365
At_chr1	At_chr1:44547916-44548122	44547916	44548122
At_chr1	At_chr1:44571839-44572063	44571839	44572063
At_chr1	At_chr1:44597192-44597503	44597192	44597503
At_chr1	At_chr1:44605617-44605896	44605617	44605896
At_chr1	At_chr1:44645937-44646226	44645937	44646226
At_chr1	At_chr1:44662752-44663120	44662752	44663120
At_chr1	At_chr1:44727996-44728220	44727996	44728220
At_chr1	At_chr1:44738189-44738544	44738189	44738544
At_chr1	At_chr1:44767799-44768114	44767799	44768114
At_chr1	At_chr1:44770811-44771083	44770811	44771083
At_chr1	At_chr1:44776137-44776450	44776137	44776450
At_chr1	At_chr1:44873090-44873425	44873090	44873425
At_chr1	At_chr1:44896742-44896942	44896742	44896942
At_chr1	At_chr1:44933436-44933651	44933436	44933651
At_chr1	At_chr1:44940137-44940339	44940137	44940339
At_chr1	At_chr1:44948758-44949069	44948758	44949069
At_chr1	At_chr1:44959554-44959754	44959554	44959754
At_chr1	At_chr1:44961627-44961933	44961627	44961933
At_chr1	At_chr1:45059256-45059534	45059256	45059534
At_chr1	At_chr1:45109758-45110108	45109758	45110108
At_chr1	At_chr1:45118335-45118677	45118335	45118677
At_chr1	At_chr1:45157040-45157294	45157040	45157294
At_chr1	At_chr1:45172813-45173012	45172813	45173012
At_chr1	At_chr1:45173633-45173891	45173633	45173891
At_chr1	At_chr1:45189636-45189859	45189636	45189859
At_chr1	At_chr1:45190983-45191448	45190983	45191448
At_chr1	At_chr1:45210576-45210778	45210576	45210778
At_chr1	At_chr1:45213278-45213507	45213278	45213507
At_chr1	At_chr1:45217981-45218211	45217981	45218211
At_chr1	At_chr1:45218862-45219170	45218862	45219170
At_chr1	At_chr1:45238669-45238899	45238669	45238899
At_chr1	At_chr1:45249785-45250014	45249785	45250014
At_chr1	At_chr1:45253928-45254397	45253928	45254397
At_chr1	At_chr1:45255524-45255791	45255524	45255791
At_chr1	At_chr1:45258117-45258336	45258117	45258336
At_chr1	At_chr1:45261446-45261799	45261446	45261799
At_chr1	At_chr1:45265721-45265932	45265721	45265932
At_chr1	At_chr1:45296350-45296746	45296350	45296746
At_chr1	At_chr1:45297239-45297615	45297239	45297615
At_chr1	At_chr1:45298003-45298328	45298003	45298328
At_chr1	At_chr1:45299499-45300027	45299499	45300027
At_chr1	At_chr1:45300125-45300471	45300125	45300471
At_chr1	At_chr1:45337245-45337598	45337245	45337598
At_chr1	At_chr1:45337955-45338187	45337955	45338187
At_chr1	At_chr1:45339511-45339723	45339511	45339723
At_chr1	At_chr1:45345929-45346310	45345929	45346310
At_chr1	At_chr1:45346826-45347118	45346826	45347118
At_chr1	At_chr1:45363890-45364097	45363890	45364097
At_chr1	At_chr1:45366061-45366280	45366061	45366280
At_chr1	At_chr1:45367137-45367567	45367137	45367567
At_chr1	At_chr1:45404185-45404530	45404185	45404530
At_chr1	At_chr1:45406874-45407103	45406874	45407103
At_chr1	At_chr1:45408518-45408914	45408518	45408914
At_chr1	At_chr1:45423038-45423334	45423038	45423334
At_chr1	At_chr1:45438206-45438406	45438206	45438406
At_chr1	At_chr1:45446655-45446919	45446655	45446919
At_chr1	At_chr1:45473072-45473275	45473072	45473275
At_chr1	At_chr1:45490757-45491060	45490757	45491060
At_chr1	At_chr1:45522017-45522246	45522017	45522246
At_chr1	At_chr1:45561227-45561446	45561227	45561446
At_chr1	At_chr1:45561452-45561812	45561452	45561812
At_chr1	At_chr1:45561913-45562150	45561913	45562150
At_chr1	At_chr1:45569100-45569404	45569100	45569404
At_chr1	At_chr1:45573460-45573850	45573460	45573850
At_chr1	At_chr1:45629073-45629309	45629073	45629309
At_chr1	At_chr1:45660235-45660469	45660235	45660469
At_chr1	At_chr1:45667775-45667989	45667775	45667989
At_chr1	At_chr1:45675068-45675408	45675068	45675408
At_chr1	At_chr1:45676654-45676898	45676654	45676898
At_chr1	At_chr1:45696342-45696547	45696342	45696547
At_chr1	At_chr1:45699567-45699804	45699567	45699804
At_chr1	At_chr1:45709970-45710367	45709970	45710367
At_chr1	At_chr1:45718141-45718462	45718141	45718462
At_chr1	At_chr1:45719846-45720063	45719846	45720063
At_chr1	At_chr1:45743259-45743517	45743259	45743517
At_chr1	At_chr1:45775041-45775548	45775041	45775548
At_chr1	At_chr1:45776510-45776837	45776510	45776837
At_chr1	At_chr1:45784715-45784944	45784715	45784944
At_chr1	At_chr1:45790041-45790345	45790041	45790345
At_chr1	At_chr1:45792665-45792897	45792665	45792897
At_chr1	At_chr1:45795246-45795510	45795246	45795510
At_chr1	At_chr1:45799171-45799543	45799171	45799543
At_chr1	At_chr1:45815789-45816057	45815789	45816057
At_chr1	At_chr1:45830516-45830787	45830516	45830787
At_chr1	At_chr1:45891760-45891965	45891760	45891965
At_chr1	At_chr1:45910988-45911239	45910988	45911239
At_chr1	At_chr1:45973448-45973677	45973448	45973677
At_chr1	At_chr1:45974056-45974338	45974056	45974338
At_chr1	At_chr1:45998266-45998466	45998266	45998466
At_chr1	At_chr1:46096631-46096852	46096631	46096852
At_chr1	At_chr1:46158269-46159165	46158269	46159165
At_chr1	At_chr1:46163293-46163586	46163293	46163586
At_chr1	At_chr1:46234000-46234211	46234000	46234211
At_chr1	At_chr1:46288156-46288363	46288156	46288363
At_chr1	At_chr1:46311138-46311412	46311138	46311412
At_chr1	At_chr1:46338313-46338554	46338313	46338554
At_chr1	At_chr1:46339511-46339790	46339511	46339790
At_chr1	At_chr1:46354351-46354642	46354351	46354642
At_chr1	At_chr1:46431674-46431894	46431674	46431894
At_chr1	At_chr1:46452761-46453134	46452761	46453134
At_chr1	At_chr1:46456037-46456313	46456037	46456313
At_chr1	At_chr1:46463479-46463745	46463479	46463745
At_chr1	At_chr1:46474658-46474863	46474658	46474863
At_chr1	At_chr1:46496721-46496955	46496721	46496955
At_chr1	At_chr1:46498265-46498500	46498265	46498500
At_chr1	At_chr1:46500207-46500538	46500207	46500538
At_chr1	At_chr1:46603197-46603434	46603197	46603434
At_chr1	At_chr1:46610394-46610697	46610394	46610697
At_chr1	At_chr1:46633596-46633798	46633596	46633798
At_chr1	At_chr1:46655805-46656034	46655805	46656034
At_chr1	At_chr1:46664312-46664518	46664312	46664518
At_chr1	At_chr1:46703706-46703963	46703706	46703963
At_chr1	At_chr1:46742928-46743150	46742928	46743150
At_chr1	At_chr1:46774727-46775076	46774727	46775076
At_chr1	At_chr1:46778992-46779206	46778992	46779206
At_chr1	At_chr1:46785777-46786133	46785777	46786133
At_chr1	At_chr1:46804069-46804307	46804069	46804307
At_chr1	At_chr1:46809774-46809990	46809774	46809990
At_chr1	At_chr1:46854492-46854754	46854492	46854754
At_chr1	At_chr1:46855065-46855290	46855065	46855290
At_chr1	At_chr1:46855489-46855689	46855489	46855689
At_chr1	At_chr1:46893124-46893427	46893124	46893427
At_chr1	At_chr1:46952641-46952858	46952641	46952858
At_chr1	At_chr1:46958314-46958529	46958314	46958529
At_chr1	At_chr1:46973434-46973683	46973434	46973683
At_chr1	At_chr1:46974020-46974369	46974020	46974369
At_chr1	At_chr1:46981975-46982175	46981975	46982175
At_chr1	At_chr1:47006593-47006823	47006593	47006823
At_chr1	At_chr1:47007477-47007782	47007477	47007782
At_chr1	At_chr1:47061951-47062553	47061951	47062553
At_chr1	At_chr1:47094117-47094549	47094117	47094549
At_chr1	At_chr1:47096037-47096317	47096037	47096317
At_chr1	At_chr1:47097508-47097715	47097508	47097715
At_chr1	At_chr1:47101612-47102040	47101612	47102040
At_chr1	At_chr1:47103036-47103426	47103036	47103426
At_chr1	At_chr1:47195518-47195718	47195518	47195718
At_chr1	At_chr1:47214614-47215225	47214614	47215225
At_chr1	At_chr1:47216069-47216399	47216069	47216399
At_chr1	At_chr1:47216429-47216641	47216429	47216641
[truncated: 83,564 more rows]
