# Supplementary material for: Global analysis of DNA methylation in young (J1) and senescent (J2) Gossypium hirsutum L. cotyledons by MeDIP-Seq
Source: PLoS One. 2017 Jul 17;12(7):e0179141. doi: 10.1371/journal.pone.0179141 (PMC5513416; doi:10.1371/journal.pone.0179141)
Supplement: S11 Table — (XLSX) [file pone.0179141.s011.xlsx]

## Sheet: Sheet1
S11 Table. Methylated CpG Islands in J1 and J2.
#CpG_id	J1_mapped_Percentage	J1_mapped_Depth	J2_mapped_Percentage	J2_mapped_Depth
At_chr9:24660595-24660802	99.0385	150	91.8269	140
At_chr9:24649249-24649470	100	3700	100	3400
At_chr9:24666872-24667249	74	5.1	80	4.2
At_chr9:24662789-24663006	98	84	99	81
At_chr9:24670762-24670968	74	28	90	20
At_chr12:53223102-53223307	69	5.1	84	6.2
At_chr12:53334876-53335130	36	1.1	49	1.6
At_chr9:24579819-24580087	100	260	100	260
At_chr9:24635526-24635744	100	17000	100	14000
At_chr9:24630004-24630280	100	1500	100	1300
At_chr12:53503742-53503955	23	1	23	1
At_chr9:24645098-24645393	32	4.2	42	4.7
At_chr12:53509486-53509717	53	2	61	1.7
At_chr9:24636118-24636353	100	5200	100	3700
At_chr12:53497654-53497865	77	5.1	59	4.3
At_chr12:53500105-53500322	94	8.2	82	9.3
At_chr12:53463554-53463757	82	2.9	79	2.1
At_chr12:53489442-53489734	43	1.6	25	2
At_chr12:53394175-53394400	0	0	43	1
At_chr12:53429807-53430229	99	42	99	30
At_chr9:24555807-24556009	100	1200	99	1200
At_chr9:24556118-24556328	100	1200	100	1200
At_chr9:24546336-24546738	100	1200	99	1200
At_chr9:24555558-24555796	94	69	95	54
At_chr12:53582544-53582759	30	1.5	23	1
At_chr9:24574315-24574683	93	400	99	320
At_chr12:53512378-53512723	49	2.6	34	1.7
At_chr9:24437189-24437519	92	35	95	28
At_chr9:24525589-24525843	87	3.5	36	3.7
At_chr9:24545782-24546060	99	70	99	61
At_chr12:54002373-54002592	0	0	22	1
At_chr9:24444891-24445149	100	10000	100	9100
At_chr12:54001328-54001597	36	1	18	1
At_chr9:24514960-24515792	100	1900	100	1800
At_chr12:53995245-53995783	0	0	18	1
At_chr12:53943733-53943967	21	1	0	0
At_chr12:53942249-53942664	24	1	35	1
At_chr12:53793192-53793423	95	33	98	24
At_chr12:53642650-53642942	54	1.2	97	2.9
At_chr12:53585233-53585469	0	0	0	0
At_chr12:75730677-75730992	96	7.6	92	4.7
At_chr12:75769916-75770167	86	35	75	33
At_chr12:75715459-75715686	100	32000	100	28000
At_chr12:75723039-75723238	93	24	82	19
At_chr12:75696670-75697029	79	4.1	62	5.7
At_chr12:75714497-75714731	100	21000	100	17000
At_chr12:75903318-75903547	89	3200	89	2700
At_chr12:75927326-75927549	100	32	100	23
At_chr12:75862785-75863060	71	12	95	7.1
At_chr12:75874272-75874510	92	46	95	30
At_chr7:13334667-13334961	72	5.5	83	4.2
At_chr7:13348975-13349216	33	1.2	0	0
At_chr7:13385455-13385670	100	240	100	180
At_chr7:13422032-13422398	0	0	27	1
At_chr7:13529934-13530133	98	12	96	16
At_chr7:13535722-13535935	0	0	61	1.1
At_chr7:13554468-13554682	88	10	88	8.8
At_chr7:13599363-13599619	42	3.1	57	3.7
At_chr7:13618215-13618481	96	6.9	99	6.3
At_chr7:13694277-13694514	0	0	37	1.7
At_chr12:74749476-74749733	83	37	95	22
At_chr12:74713077-74713372	95	82	95	76
At_chr12:74707967-74708185	100	1600	100	1500
At_chr12:74821449-74821800	59	2.1	67	2.7
At_chr12:74820978-74821194	88	5.6	82	3.6
At_chr12:74819591-74819862	92	2.7	74	2
At_chr12:74754749-74754999	91	4.7	69	6.2
At_chr12:74965854-74966067	100	3800	100	3600
At_chr12:74937398-74937666	100	25000	100	20000
At_chr12:74866810-74867179	100	980	100	920
At_chr3:96451294-96451499	100	2000	100	1900
At_chr3:96437787-96438057	100	1600	100	1200
At_chr3:96437205-96437445	100	4400	100	3000
At_chr7:12642533-12642923	65	2.1	30	1.2
At_chr7:12668709-12668986	100	250	100	200
At_chr7:12655207-12655427	0	0	22	1
At_chr7:12843839-12844048	47	1	24	1.9
At_chr7:12670084-12670344	87	38	88	29
At_chr7:12911866-12912160	0	0	0	0
At_chr7:12902049-12902343	0	0	0	0
At_chr7:12956701-12956945	96	200	93	170
At_chr7:12941413-12941640	94	81	99	65
At_chr7:13177822-13178026	62	6.2	75	9.9
At_chr12:90063155-90063379	86	16	64	21
At_chr12:90052684-90053065	99	120	99	97
At_chr12:90026378-90026624	100	2200	100	1900
At_chr12:90024609-90024866	87	4.6	90	4.5
At_chr12:90114673-90114959	76	34	87	27
At_chr12:89914572-89914793	100	560	100	610
At_chr12:89975675-89975911	84	7.1	86	7
At_chr12:89958476-89958732	61	38	72	25
At_chr12:89958074-89958324	44	1.3	46	1.3
At_chr12:89924692-89924919	100	530	100	500
At_chr12:54577878-54578137	93	37	100	34
At_chr12:54596193-54596464	99	44	99	39
At_chr12:54574923-54575214	99	24	96	24
At_chr12:54620001-54620299	99	15	97	14
At_chr12:54628061-54628302	32	3.2	62	1.9
At_chr7:12419948-12420167	94	5.4	79	7.3
At_chr12:54603783-54604015	96	12	66	16
At_chr7:12428994-12429204	89	3.9	99	7.3
At_chr12:54619668-54619978	99	25	99	20
At_chr12:54694577-54694798	97	60	87	54
At_chr7:12357985-12358299	0	0	31	1
At_chr2:59497211-59497437	81	60	95	49
At_chr7:12562721-12562989	0	0	0	0
At_chr2:59500761-59500972	42	3.3	84	2.5
At_chr12:54691231-54691730	98	14	98	13
At_chr7:12600234-12600559	75	3	73	1.6
At_chr2:59512268-59512480	47	3.9	46	1
At_chr12:54691794-54692057	98	14	96	9.3
At_chr7:12476554-12476985	100	14	96	12
At_chr2:59534861-59535136	91	6.8	93	4.4
At_chr7:12477028-12477298	93	6.6	93	7
At_chr2:59557957-59558536	35	1.2	0	0
At_chr7:12640764-12641280	0	0	0	0
At_chr7:12609722-12609991	66	1.9	93	2.7
At_chr7:12621777-12622023	40	1.5	25	1.6
At_chr12:75404951-75405304	0	0	0	0
At_chr12:75444748-75444977	98	14	98	8.5
At_chr12:75412530-75412781	96	40	90	32
At_chr12:75467243-75467496	87	2.7	87	1.6
At_chr12:75460445-75460656	74	11	75	7.8
At_chr2:57864455-57864685	91	10	99	10
At_chr12:75526294-75526582	90	90	94	80
At_chr2:57887937-57888204	100	9300	100	8200
At_chr12:75467507-75467888	75	3.2	53	2.7
At_chr2:57836719-57837297	97	25	98	22
At_chr12:75593547-75593760	96	3.1	82	1.7
At_chr2:57846386-57846814	100	1700	100	1400
At_chr12:75575913-75576115	100	920	100	910
At_chr12:75681958-75682235	96	2.9	77	5.3
At_chr13:88777680-88777989	100	2300	100	1700
At_chr13:88726362-88726622	100	5400	100	3700
At_chr13:88793469-88793702	99	13	96	13
At_chr13:88784067-88784284	100	480	100	370
At_chr13:88825901-88826101	93	780	100	540
At_chr13:88800205-88800513	94	120	93	85
At_chr13:88829730-88829974	86	20	74	18
At_chr12:54742565-54742765	91	2.4	76	1.9
At_chr12:54702126-54702332	81	1.8	60	2
At_chr12:54699609-54699892	58	1.8	17	1
At_chr12:54789832-54790060	100	800	100	760
At_chr12:54782750-54783022	99	20	98	23
At_chr7:11717192-11717454	0	0	0	0
At_chr13:88688632-88688949	100	320	100	250
At_chr12:54747329-54747685	94	30	98	25
At_chr7:11618536-11618770	93	21	85	18
At_chr12:54743574-54743795	91	17	91	15
At_chr7:11617526-11617743	98	310	100	240
At_chr13:88725496-88725757	100	9900	100	8000
At_chr13:88718609-88718830	100	420	100	320
At_chr12:54818734-54818964	100	22000	100	18000
At_chr7:12136986-12137199	91	7.1	90	3.3
At_chr12:54813271-54813501	100	630	100	520
At_chr7:12096533-12096941	93	3.9	92	4.8
At_chr12:54803702-54804055	98	1900	98	1600
At_chr7:12006813-12007053	81	9	65	8.1
At_chr7:11732992-11733215	35	1.2	22	1
At_chr7:12324591-12324863	24	1.5	18	1
At_chr7:12297209-12297412	73	3.3	89	2.7
At_chr7:12247417-12247698	86	1.8	89	2.3
At_chr12:74508790-74509103	97	2400	97	2500
At_chr12:74536093-74536323	99	59	99	63
At_chr12:74454662-74455080	84	3.6	60	2.7
At_chr12:74599087-74599308	100	2800	100	2700
At_chr12:74650598-74650850	100	3800	100	2600
At_chr12:74558410-74558732	89	95	95	78
At_chr12:74581508-74581732	97	21	92	18
At_chr12:74673334-74673569	52	2	64	2
At_chr2:59427972-59428362	89	81	88	73
At_chr12:74651176-74651484	100	2600	100	2000
At_chr2:59425293-59425546	100	56	100	39
At_chr12:74658366-74658621	87	6.8	84	6.1
At_chr2:59477296-59477636	31	1.4	0	0
At_chr2:59476903-59477193	0	0	17	1
At_chr2:59488096-59488606	0	0	31	1.2
At_chr12:89520950-89521402	22	1	32	1
At_chr12:89516575-89516821	99	110	96	83
At_chr12:89589525-89589789	100	47	100	40
At_chr12:89553325-89553562	79	3.9	66	4.7
At_chr12:89641356-89641567	89	22	91	14
At_chr13:88565790-88566041	100	8600	100	7600
At_chr13:88645520-88645734	100	9100	100	8200
At_chr13:88542146-88542416	76	1.7	62	1.5
At_chr13:88560738-88561275	69	24	72	19
At_chr12:89381193-89381568	89	55	88	47
At_chr13:88681692-88682040	100	430	99	350
At_chr12:89425537-89425798	95	9.3	89	8.6
At_chr13:88658406-88658744	84	46	86	31
At_chr12:89390385-89390714	94	79	98	59
At_chr13:88671333-88671663	88	92	94	72
At_chr12:89495322-89495689	100	1000	100	960
At_chr12:89492109-89492329	100	1800	100	1700
At_chr7:11435355-11435674	0	0	15	1
At_chr13:88477965-88478189	93	5.9	92	3.6
At_chr7:11472331-11472554	0	0	22	1
At_chr2:59189908-59190131	99	110	98	79
At_chr13:88531288-88531545	100	10000	100	9200
At_chr7:11525201-11525518	47	1.3	59	1.6
At_chr7:11576648-11577451	30	1.8	22	2
At_chr13:88474744-88475006	77	41	48	42
At_chr2:59234024-59234242	93	140	93	110
At_chr2:59245927-59246179	88	13	86	11
At_chr7:11410466-11410704	0	0	0	0
At_chr2:59192924-59193322	63	1.9	26	1.4
At_chr7:11432417-11432624	0	0	0	0
At_chr2:59231672-59231906	100	23	97	16
At_chr7:11611273-11611493	100	640	100	500
At_chr7:11612455-11612673	100	590	100	470
At_chr7:11615715-11615935	100	240	100	210
At_chr7:11616331-11616605	100	610	100	540
At_chr2:59636158-59636368	52	1.8	45	1.5
At_chr2:59669364-59669589	100	1200	100	1200
At_chr2:59682566-59683110	24	3.7	27	1
At_chr2:59709196-59709418	92	5.2	71	2.5
At_chr2:59735746-59736405	100	730	100	690
At_chr12:89689464-89689692	99	24	100	19
At_chr12:89716241-89716480	97	7.6	89	6.2
At_chr12:89747154-89747381	100	23000	100	18000
At_chr12:89806249-89806553	100	22000	100	17000
At_chr12:89841882-89842184	39	2.9	67	2.2
At_chr13:88418470-88418686	73	6.2	66	5.1
At_chr13:88391004-88391313	100	190	98	170
scaffold8543.1:2121-2403	0	0	0	0
At_chr13:88362628-88363077	93	66	87	51
scaffold8544.1:1871-2181	0	0	0	0
At_chr13:88340389-88340619	100	8.1	87	9
scaffold8549.1:1212-1510	0	0	0	0
At_chr12:89655209-89655499	87	6.6	95	8.1
scaffold8550.1:4262-4463	0	0	0	0
At_chr13:88453914-88454243	100	1000	100	950
At_chr12:89673553-89673785	100	14000	100	11000
scaffold8555.1:982-1385	0	0	0	0
At_chr13:88447279-88447502	100	18	97	16
At_chr12:89674513-89674740	100	32000	100	28000
scaffold8557.1:1098-1381	0	0	0	0
At_chr13:88432866-88433099	100	170	99	120
At_chr12:89678943-89679212	100	4000	100	2700
scaffold8561.1:3738-4043	0	0	0	0
At_chr12:89681478-89681930	98	70	93	50
scaffold8563.1:3321-3579	0	0	0	0
scaffold8564.1:1733-1959	0	0	0	0
scaffold8564.1:2691-2918	0	0	0	0
At_chr12:52451844-52452330	100	78	100	39
At_chr7:11293937-11294272	54	7	50	6.2
At_chr13:88337520-88338070	93	12	80	9
At_chr7:11267520-11267829	0	0	0	0
At_chr13:88293432-88293666	93	96	92	77
At_chr7:11352129-11352460	61	2.9	47	2.2
At_chr2:59347164-59347392	94	43	93	27
At_chr13:88267963-88268185	100	110	99	76
At_chr7:11328889-11329139	20	1	20	1
At_chr2:59377660-59377867	97	13	100	13
At_chr2:59367379-59367641	91	47	93	35
At_chr7:11245441-11245756	47	1	57	1.9
At_chr2:59421726-59422007	76	80	79	56
At_chr7:11094149-11094522	14	1.9	0	0
At_chr2:59409311-59409589	37	1.4	38	1.4
At_chr7:11375153-11375407	77	1.2	38	1
At_chr7:11359961-11360178	22	1	0	0
At_chr7:11410063-11410462	12	1	0	0
At_chr7:11381956-11382370	0	0	12	1
At_chr12:74977111-74977349	100	930	100	950
At_chr12:74989908-74990816	100	7700	100	5400
At_chr12:74995484-74995711	100	840	100	760
At_chr12:75048800-75049015	95	37	90	37
At_chr12:75058401-75058618	100	1800	100	1700
At_chr12:75061636-75061856	90	810	90	780
At_chr12:75143455-75143657	96	4.8	84	5.4
At_chr12:75149531-75149795	100	24000	100	19000
At_chr12:75155861-75156097	36	1100	54	550
At_chr2:58996780-58997003	88	15	94	9.1
At_chr12:75375899-75376105	100	20	99	21
At_chr2:58993198-58993427	100	3400	100	2300
At_chr2:58986549-58986797	88	5.6	77	5.4
At_chr2:58983996-58984242	52	52	79	31
At_chr12:88986622-88987141	38	1	38	1.2
At_chr12:88845728-88845929	80	15	68	13
At_chr2:59117159-59117387	97	4	82	2.6
At_chr12:88774108-88774348	100	660	100	430
At_chr12:88724552-88724789	79	7.6	82	7.1
At_chr12:88712123-88712363	70	2.3	56	1.1
At_chr12:88706823-88707064	34	1.8	20	1
At_chr13:88236260-88236460	55	1.3	51	1.4
At_chr13:88266402-88266644	92	21	95	17
At_chr13:88266654-88266909	97	32	94	33
At_chr13:88267481-88267699	75	17	76	9.4
At_chr13:88207740-88208264	88	37	90	31
At_chr13:88209222-88209551	100	30	95	25
At_chr12:89101774-89101998	100	3200	100	3100
At_chr13:88218028-88218292	99	41	98	30
At_chr12:89070364-89070582	100	1300	100	1000
At_chr13:88224807-88225150	99	63	94	53
At_chr12:89043950-89044251	82	4	75	2.8
At_chr12:89031915-89032246	95	18	74	14
Dt_chr8:19028408-19028625	63	1.1	38	1.2
Dt_chr8:18905582-18905910	90	2.8	87	2.1
Dt_chr8:18801724-18802138	47	1	0	0
Dt_chr8:18725440-18726076	92	33	85	49
Dt_chr8:18682506-18682718	0	0	0	0
Dt_chr8:18651661-18651945	34	1	0	0
Dt_chr8:18651138-18651588	66	1.5	51	1.5
Dt_chr8:18642897-18643166	56	6.2	81	3.8
Dt_chr8:18637874-18638330	76	2.1	63	3.1
Dt_chr8:18595932-18596156	0	0	26	1.7
At_chr13:88167507-88167877	0	0	0	0
At_chr13:88167913-88168188	18	1	0	0
At_chr7:10870128-10870510	13	1	26	1
At_chr7:10912196-10912407	95	9.5	93	8.7
At_chr7:10819331-10819577	99	9.6	91	6.9
At_chr7:10868483-10868996	15	1.3	44	1.7
At_chr7:10631221-10631441	92	2.4	97	2.3
At_chr7:10632345-10632565	69	4.8	62	3.9
At_chr9:75577727-75578148	93	7.9	68	8.3
At_chr9:75585063-75585306	95	82	96	70
At_chr7:11052892-11053132	85	11	95	4.3
At_chr7:11065003-11065523	19	1	25	1.5
At_chr7:10946831-10947058	21	1	0	0
At_chr12:74446918-74447156	91	110	90	84
At_chr7:10978224-10978437	0	0	0	0
At_chr12:74434165-74434479	78	86	90	55
At_chr9:75674526-75674745	90	39	97	34
At_chr9:75676481-75676723	100	690	100	680
At_chr9:75629108-75629395	0	0	0	0
At_chr12:74372477-74372761	100	1600	99	1400
At_chr9:75670886-75671147	74	5.8	79	5
At_chr12:74346368-74346987	96	99	85	97
At_chr9:75607617-75608068	77	3.9	49	2.9
At_chr12:74410805-74411104	78	18	90	11
At_chr9:75611960-75612188	100	22	99	21
At_chr12:74396060-74396298	80	51	97	51
At_chr9:75606267-75606590	97	18	92	14
At_chr12:74246557-74246926	95	250	97	160
At_chr9:75606597-75606879	93	31	90	26
At_chr12:74245972-74246192	96	12	96	8.6
At_chr2:59284973-59285273	71	4.1	73	2.9
At_chr12:74312208-74312421	97	15	85	11
At_chr2:59289083-59289290	88	20	90	18
At_chr12:74276958-74277157	93	78	93	77
At_chr2:59252452-59252655	91	8.2	93	6.7
At_chr2:59280842-59281045	99	230	99	190
At_chr12:89281938-89282212	100	2900	100	2300
At_chr2:59339647-59339945	99	52	99	37
At_chr12:89294014-89294906	100	72	100	57
At_chr12:89202603-89202802	52	1.4	80	2.4
At_chr12:89279350-89279655	100	4300	100	3200
At_chr12:89173600-89173923	97	20	91	17
At_chr12:89194066-89194556	95	110	92	83
At_chr13:88077517-88077719	0	0	0	0
scaffold854.1:99775-99984	0	0	0	0
At_chr13:88027373-88027591	92	13	99	12
scaffold854.1:128049-128330	0	0	0	0
At_chr13:88151604-88151875	90	8.6	73	8.4
At_chr13:88149026-88149280	58	2.3	50	1.1
scaffold854.1:551-753	0	0	0	0
At_chr13:87933778-87933985	84	6.5	78	4.5
scaffold854.1:225346-225858	0	0	0	0
At_chr13:87854666-87854876	82	3.7	75	2.8
At_chr12:89357737-89358101	90	40	93	32
scaffold854.1:228395-228906	0	0	0	0
At_chr13:87973226-87974045	100	2000	100	1900
At_chr12:89365614-89365821	99	11	98	4.6
scaffold854.1:140496-140696	0	0	0	0
At_chr13:87964896-87965700	100	2200	100	2000
At_chr12:89295097-89296196	100	700	100	560
scaffold854.1:188668-188943	0	0	0	0
At_chr12:89306638-89307142	61	28	87	19
scaffold854.1:315184-315417	0	0	0	0
scaffold854.1:256301-256544	0	0	0	0
scaffold854.1:305703-305933	0	0	0	0
At_chr13:87836333-87836630	97	12	95	9.8
At_chr9:49346597-49346823	100	71	99	59
At_chr13:87747650-87747953	100	24000	100	18000
At_chr9:49398349-49398734	13	1	0	0
At_chr7:10588082-10588288	98	25	83	25
At_chr2:58958969-58959268	70	6.1	32	6.2
At_chr9:49437515-49437723	0	0	0	0
At_chr7:10564295-10564724	97	9.4	91	7.5
At_chr9:49437879-49438201	0	0	15	1
At_chr7:10541739-10542006	99	26	98	15
At_chr9:49470034-49470293	38	1	0	0
At_chr7:10538745-10538955	96	68	97	51
At_chr9:49477286-49478206	100	2600	100	2700
At_chr7:10538427-10538695	99	79	96	77
At_chr2:58977353-58977694	95	10	80	6.8
At_chr9:49573991-49574219	100	120	100	120
At_chr7:10537425-10537778	89	6.8	81	5.7
At_chr2:58963065-58963284	98	30	98	24
At_chr9:49584584-49584989	12	1	12	1
At_chr2:58960441-58960803	100	30	100	18
At_chr9:49585165-49585381	0	0	0	0
At_chr2:58959880-58960106	88	14	59	15
At_chr9:49634958-49635160	100	2600	100	2100
At_chr9:75705285-75705727	86	9.1	81	8.8
At_chr9:75701112-75701326	96	98	90	93
At_chr7:10628025-10628227	94	7.4	92	6.6
At_chr7:10623149-10623425	100	1200	100	940
At_chr7:10611790-10612107	100	1200	100	970
At_chr7:10608935-10609158	95	2.8	98	4.3
At_chr9:75936700-75936907	75	15	81	9.6
At_chr12:73924921-73925156	88	49	96	39
At_chr9:75933752-75933982	100	150	100	140
At_chr12:73976350-73976734	84	3.2	72	5.1
At_chr9:75912905-75913118	93	5.4	89	3.6
At_chr12:73879551-73879832	78	97	80	92
At_chr9:75884668-75884888	99	13	94	7.8
At_chr12:73910788-73910988	99	26	92	22
At_chr9:75784935-75785240	83	3.3	63	3
At_chr12:73811309-73811587	96	14	97	12
At_chr9:75781516-75781723	97	10	92	11
At_chr12:73879082-73879318	98	360	97	350
At_chr9:75706681-75707021	97	15	76	13
At_chr12:73786550-73786756	99	60	99	44
At_chr9:75706234-75706485	93	51	93	38
At_chr12:73792575-73792844	96	21	89	18
At_chr2:60280032-60280260	100	4700	100	3200
At_chr12:73780342-73780574	100	130	100	100
At_chr2:60277378-60277684	100	16000	100	12000
At_chr12:73782252-73782583	75	3.9	42	3.9
At_chr2:60261552-60261771	85	31	93	27
At_chr2:60258591-60259190	96	11	94	7.9
At_chr12:88457338-88457548	100	71	100	69
At_chr2:60276495-60276722	100	33000	100	29000
At_chr12:88367964-88368166	100	930	100	860
At_chr2:60268950-60269156	54	2.2	54	1.3
At_chr12:88460303-88460524	97	15	75	13
At_chr12:88459901-88460283	98	26	98	21
At_chr12:88367362-88367670	98	61	100	45
At_chr13:87676133-87676378	85	12	86	10
At_chr12:88360922-88361207	95	21	90	15
scaffold8565.1:3738-3996	0	0	0	0
At_chr13:87746988-87747189	100	6300	100	4200
At_chr13:87660922-87661164	100	1000	100	820
scaffold8575.1:3092-3393	0	0	0	0
At_chr13:87668548-87668770	45	2.4	71	1.8
scaffold8570.1:1374-1597	0	0	0	0
At_chr13:87590367-87590652	90	69	94	26
scaffold8578.1:2329-2528	0	0	0	0
At_chr13:87622324-87622558	99	150	98	120
At_chr12:88494115-88494358	30	1.3	0	0
scaffold8577.1:3244-3545	0	0	0	0
At_chr13:87530997-87531351	100	580	100	450
At_chr12:88461523-88461833	99	30	82	22
scaffold8583.1:4176-4377	0	0	0	0
At_chr13:87581118-87581499	99	8.7	88	9
At_chr12:88543296-88543668	96	5.1	83	8.5
scaffold8580.1:3667-3930	0	0	0	0
At_chr12:88520059-88520286	85	8.8	74	9
scaffold8586.1:856-1077	0	0	0	0
scaffold8585.1:1854-2262	0	0	0	0
Dt_chr8:17913784-17914093	53	95	64	69
Dt_chr8:17821561-17821903	89	3.4	79	2
scaffold8587.1:3949-4207	0	0	0	0
Dt_chr8:17813293-17813593	100	14000	100	11000
Dt_chr8:17757047-17757325	96	7.9	88	5.4
Dt_chr8:17818661-17818890	100	3400	100	2300
Dt_chr8:17814257-17814484	100	23000	100	20000
Dt_chr8:17594721-17594926	50	18	58	15
At_chr12:52481501-52481798	0	0	0	0
Dt_chr8:17568139-17568411	99	60	97	47
At_chr12:52518160-52518399	99	8.6	82	4.2
Dt_chr8:17735354-17735553	74	2.3	30	1.7
At_chr12:52527055-52527258	52	1.8	29	1.7
Dt_chr8:17646740-17647317	97	140	99	98
At_chr12:52596562-52596769	77	2.7	66	1.1
At_chr12:52642992-52643194	89	5.7	48	4.5
At_chr12:52645707-52646005	92	88	84	85
At_chr13:87504939-87505143	99	57	98	31
At_chr12:52650181-52650407	96	130	94	100
At_chr13:87505158-87505451	80	37	79	18
At_chr12:52737804-52738010	100	480	100	390
At_chr9:48682726-48683071	14	1	14	1
At_chr13:63116116-63116345	90	160	80	130
At_chr9:48881459-48881883	43	1.1	27	1.7
At_chr2:60025919-60026188	99	43	98	36
At_chr13:63172782-63173015	91	270	90	240
At_chr9:48753278-48753495	0	0	0	0
At_chr2:60149227-60149664	97	8.7	93	9.5
At_chr13:63184596-63184817	100	330	100	350
At_chr9:49046328-49046601	99	310	98	300
At_chr2:59963710-59963920	99	54	94	37
At_chr13:63184950-63185371	100	91	98	88
At_chr9:48909840-48910052	57	2.4	70	1.3
At_chr2:60013124-60013349	94	21	96	14
At_chr9:49299691-49300000	16	1	0	0
At_chr9:49055539-49055827	0	0	0	0
At_chr3:59483756-59483958	100	2400	100	2400
At_chr12:52476795-52477021	0	0	0	0
At_chr9:49323604-49323838	71	2.6	55	3.8
At_chr3:59460778-59460995	86	21	87	17
At_chr9:49313749-49314002	0	0	19	1
At_chr3:59456470-59456671	97	13	91	11
At_chr3:59441425-59441632	100	7200	100	6900
At_chr9:49327009-49327240	0	0	21	1
At_chr3:59521865-59522260	81	3.2	30	2.9
At_chr3:59298259-59298494	96	420	100	450
At_chr3:59431929-59432158	100	3300	100	2300
At_chr3:59392665-59393027	100	580	100	550
At_chr3:59352812-59353047	96	420	100	450
At_chr3:59352445-59352685	99	180	100	190
At_chr13:63227368-63227607	82	48	82	36
At_chr13:63256147-63256348	91	22	93	22
At_chr13:63204686-63204951	93	4	76	5.3
At_chr13:63205646-63205916	99	19	98	17
At_chr13:63211238-63211446	93	3	89	2.4
At_chr12:88561244-88561620	67	10	59	6.8
At_chr13:63216361-63216560	94	14	99	11
At_chr12:88564974-88565184	95	33	96	29
At_chr12:88572192-88572413	100	18000	100	15000
At_chr12:88603958-88604161	91	15	78	10
At_chr12:88553249-88553486	96	6	97	4
At_chr13:87504723-87504934	100	78	99	38
At_chr12:88557107-88557312	96	10	86	13
At_chr13:87504296-87504551	95	22	90	13
At_chr13:87488037-87488355	100	740	100	770
At_chr13:87459498-87459729	99	50	97	23
At_chr13:87459179-87459441	100	78	99	47
At_chr13:87458825-87459125	96	51	91	29
At_chr12:88617305-88617560	95	12	79	10
At_chr13:87442191-87442466	99	830	98	620
At_chr12:88625153-88625387	94	12	90	9.1
At_chr13:87427240-87428330	25	72	25	64
At_chr12:88628016-88628318	83	7	84	8.5
At_chr12:88688680-88688944	100	3900	100	2700
Dt_chr8:18491119-18491376	100	10000	100	9200
Dt_chr8:18568751-18569056	16	1	16	1
Dt_chr8:18016853-18017081	45	1.9	21	1
Dt_chr8:18155078-18155311	62	1.7	28	2.3
Dt_chr8:18158608-18158922	63	2.5	16	1
Dt_chr8:18455284-18455493	96	12	90	13
Dt_chr8:17951980-17952253	93	75	92	61
At_chr12:52959430-52959653	94	8.4	78	8.7
Dt_chr8:17952323-17952570	98	78	99	65
At_chr12:52953424-52953623	90	9.3	74	6.6
Dt_chr8:17953249-17953710	90	5.8	85	3.4
At_chr12:53102319-53102691	0	0	26	1
Dt_chr8:17954165-17954553	100	120	99	84
At_chr12:53063577-53063792	72	1.6	45	1
At_chr12:53160880-53161214	15	1	0	0
At_chr12:53126512-53126791	91	4	93	4.3
At_chr13:87327873-87328085	91	7.4	92	5.5
At_chr12:53167942-53168249	0	0	0	0
At_chr13:87278235-87278521	100	630	100	470
At_chr12:53161587-53161826	0	0	20	1
At_chr9:48382123-48382395	100	660	100	580
At_chr9:48383029-48383238	100	220	100	170
At_chr13:62744214-62744446	100	1900	100	1500
At_chr2:60246735-60247103	99	11	75	10
At_chr13:62741590-62741894	100	24000	100	18000
At_chr9:48306335-48306589	0	0	0	0
At_chr2:60245814-60246078	82	47	78	43
At_chr13:62904865-62905154	93	3.1	84	5.2
At_chr9:48485080-48485313	89	11	98	8.8
At_chr2:60257523-60257857	97	3.2	83	2.3
At_chr13:62792530-62792789	95	8.8	86	5.9
At_chr9:48486977-48487445	21	1	10	1
At_chr2:60253257-60253470	100	94	99	90
At_chr9:48387054-48387279	100	110	100	71
At_chr12:52908570-52908788	97	6.7	71	3.8
At_chr9:48387338-48387698	95	100	96	78
At_chr9:48571544-48571931	25	1	13	1
At_chr9:48536928-48537166	92	16	72	12
At_chr9:48558437-48558744	21	1.5	0	0
At_chr12:74208399-74208607	100	65	100	52
At_chr12:74245440-74245730	97	3.3	92	2.8
At_chr12:74182384-74182734	100	560	100	530
At_chr12:74183042-74183323	100	410	100	320
At_chr12:74188723-74188984	88	53	78	58
At_chr12:74207501-74207847	92	60	99	43
At_chr12:74105098-74105327	100	3300	100	2300
At_chr13:63013330-63013648	99	14	99	15
At_chr12:74134372-74134812	85	3.9	54	5.4
At_chr13:62999471-62999764	96	35	95	27
At_chr12:74134886-74135134	94	11	100	9.3
At_chr12:74178782-74178985	100	150	97	120
At_chr13:62959952-62960275	93	6.3	85	5.9
At_chr13:62929506-62929714	93	65	70	71
At_chr13:62966991-62967201	96	1800	96	1800
At_chr12:88073925-88074176	99	29	94	24
At_chr13:62962223-62962432	75	9.1	72	8.4
At_chr12:88056487-88056693	95	16	99	10
At_chr12:88048941-88049223	97	24	99	16
At_chr12:88207015-88207298	54	4.2	71	6.3
At_chr12:88128726-88128999	57	13	81	6.6
At_chr12:88106712-88107059	99	220	92	170
At_chr12:88105041-88105322	85	75	89	54
At_chr12:88244647-88245048	100	83	100	59
At_chr12:88241569-88241786	61	12	52	6.9
At_chr12:88210032-88210246	56	11	87	2.1
At_chr12:52764314-52764781	21	1.5	0	0
At_chr12:52170181-52170505	35	1.3	63	1.4
At_chr12:52223462-52223699	21	1	0	0
At_chr12:52139957-52140334	0	0	0	0
At_chr12:52161988-52162200	97	31	99	21
At_chr12:52243568-52243786	88	4.3	81	2.8
At_chr12:52243903-52244159	98	13	98	6.4
At_chr12:52223712-52224024	64	1.7	47	1
At_chr12:52233305-52233690	32	2.8	38	2.3
At_chr9:47837472-47837708	84	2.9	43	1.4
At_chr9:47783367-47783592	0	0	0	0
At_chr9:47734137-47734436	96	5.4	88	3.7
At_chr9:48126776-48127000	70	22	71	15
At_chr9:48116810-48117055	20	1	0	0
At_chr12:52132338-52132590	19	1	19	1
At_chr9:48096711-48097089	100	260	100	160
At_chr9:48039759-48040004	73	5.5	84	7.8
At_chr9:48266926-48267245	92	39	88	61
At_chr9:48197698-48197992	94	2.8	79	2.3
At_chr9:48166719-48166921	92	3.9	67	2.5
At_chr9:76241459-76241746	86	3.6	85	3.4
At_chr9:76279892-76280273	99	480	98	470
At_chr12:73718631-73718981	91	11	99	8.3
At_chr9:76239205-76239420	94	19	97	17
At_chr12:73717964-73718452	85	22	88	16
At_chr9:76290024-76290271	94	150	97	140
At_chr12:73733456-73733673	90	36	81	27
At_chr9:76290931-76291224	100	260	99	240
At_chr12:73724602-73724816	99	57	99	47
At_chr9:76281886-76282101	99	57	100	47
At_chr9:76284065-76284360	91	3.8	55	3.6
At_chr12:73769944-73770145	93	1500	94	1300
At_chr9:76339593-76339834	100	24000	100	19000
At_chr9:76312012-76312311	100	280	100	180
At_chr9:76331677-76331904	100	23000	100	19000
At_chr12:73647608-73647829	87	3.6	83	2.4
At_chr12:73666592-73667030	100	2300	100	2000
At_chr12:73661368-73661610	100	570	100	440
At_chr12:73717514-73717860	65	5.2	77	3.7
At_chr12:88294638-88294853	23	1	23	1
At_chr12:73681481-73681716	100	1100	99	830
At_chr12:88294955-88295280	0	0	0	0
At_chr12:88258896-88259168	43	2.5	40	3.6
At_chr12:88330662-88330867	99	88	99	77
At_chr12:88335311-88335510	100	26	99	24
At_chr12:88300612-88300815	49	1.5	24	1
At_chr12:88322718-88322950	74	2	87	2.2
At_chr12:88348487-88348714	100	32000	100	28000
At_chr12:88342394-88342626	95	18	89	12
At_chr12:88347525-88347759	100	21000	100	17000
At_chr12:53209067-53209285	22	1	0	0
At_chr12:52372579-52372811	0	0	0	0
At_chr12:52371886-52372390	9.7	1	9.7	1
At_chr12:52330601-52330967	74	2.2	63	2.8
At_chr12:52319354-52319569	89	4.8	88	4.9
At_chr12:52421122-52421370	100	1000	100	810
At_chr12:52413076-52413302	99	38	99	35
At_chr12:52399835-52400056	0	0	0	0
At_chr12:52372974-52373210	0	0	72	2
At_chr9:47563161-47563390	100	3300	100	2300
At_chr9:47567365-47567566	97	48	95	38
At_chr13:63306454-63306665	100	150	100	120
At_chr9:47595598-47595889	98	26	93	20
At_chr13:63303994-63304233	69	20	50	35
At_chr9:47658358-47658578	100	1200	100	1200
At_chr13:63293052-63293339	96	27	98	22
At_chr13:63274466-63274666	89	17	81	11
At_chr12:52304077-52304298	95	72	96	35
At_chr9:47499776-47499976	98	19	99	20
At_chr9:47559009-47559212	69	2.8	94	2.3
At_chr9:47674137-47674444	0	0	30	1.1
At_chr9:47697032-47697264	100	1900	100	1500
At_chr9:47704906-47705194	34	1	17	1
At_chr9:76405285-76405517	100	1900	100	1600
At_chr9:47725589-47726144	85	11	84	8.7
At_chr9:76378867-76379082	100	8900	100	8000
At_chr9:76348318-76348517	99	17	98	14
At_chr9:76452827-76453047	100	91	100	85
At_chr9:76429241-76429450	100	1300	100	1000
At_chr9:76423225-76423506	100	1400	100	1400
At_chr9:76412195-76412418	100	18000	100	15000
At_chr9:76530387-76530649	19	1	37	1
At_chr9:76522495-76522932	100	2900	100	2600
At_chr9:76494117-76494374	100	10000	100	9200
At_chr13:63441681-63441895	89	110	94	81
At_chr13:63352751-63352958	96	83	97	75
At_chr13:63349171-63349505	99	46	99	37
At_chr13:63341907-63342111	61	5.1	50	2.4
At_chr13:63336018-63336269	69	4.5	69	2.3
At_chr13:63316127-63316479	94	5.4	77	5.6
At_chr12:52245412-52245744	94	29	99	24
At_chr9:47315324-47315527	79	2.4	93	1.8
At_chr9:47310466-47310954	97	5.8	90	4.1
At_chr9:47328411-47328642	95	6.9	98	3.7
At_chr9:47327901-47328187	97	4.6	94	3.6
At_chr9:47308074-47308349	87	13	96	8.3
At_chr9:47306201-47306408	94	10	95	10
At_chr9:47334712-47335007	93	5.3	93	3.2
At_chr9:75937666-75938077	83	22	64	26
At_chr9:47333271-47333501	88	6.5	81	2.9
At_chr9:75966070-75966414	100	5900	100	3900
At_chr9:47409953-47410188	75	4.5	65	5.8
At_chr9:47338949-47339157	98	4000	99	3900
At_chr9:76048989-76049340	82	14	88	7.6
At_chr9:76056171-76056444	100	23000	100	18000
At_chr9:76066443-76066670	99	67	99	53
At_chr9:76093490-76093741	68	2.3	42	2.8
At_chr9:75968961-75969195	100	20000	100	16000
At_chr9:75973671-75973900	100	3400	100	2300
At_chr9:75997203-75997581	90	15	70	15
At_chr9:76019475-76019791	83	3	68	3.2
At_chr12:87808005-87808235	100	1200	100	1100
At_chr12:87857363-87857647	96	26	84	22
At_chr12:87928233-87928450	94	16	87	9.8
At_chr12:87933989-87934307	95	67	96	50
At_chr12:87952633-87952846	58	2	58	1.6
At_chr12:87991989-87992512	99	4800	100	4200
At_chr12:87996947-87997171	100	890	100	920
At_chr12:88025932-88026174	99	64	100	51
scaffold6713.1:1104-1410	0	0	0	0
At_chr12:88026189-88026402	80	42	69	30
At_chr12:88029400-88029619	71	7.2	97	5.1
scaffold6692.1:3321-4247	0	0	0	0
scaffold6692.1:6500-6780	0	0	0	0
scaffold6687.1:8274-9273	0	0	0	0
scaffold6688.1:8034-8246	0	0	0	0
scaffold6701.1:3718-3939	0	0	0	0
scaffold6701.1:8619-8840	0	0	0	0
scaffold6695.1:7432-7656	0	0	0	0
scaffold6697.1:4499-4705	0	0	0	0
scaffold6687.1:912-1111	0	0	0	0
At_chr9:47253150-47253457	89	13	97	12
At_chr9:47254565-47254845	96	9.7	95	3.8
At_chr9:47250090-47250342	81	4.1	84	2.5
At_chr9:47250352-47250795	87	3.2	77	2.7
At_chr9:47248900-47249282	97	2.9	81	1.9
At_chr9:47249316-47249516	78	3.4	52	2.8
At_chr9:47273990-47274194	92	10	98	9.3
At_chr9:76131275-76131480	96	19	99	13
At_chr9:47281161-47281581	90	3.2	97	2.5
At_chr9:76114671-76114911	100	23000	100	18000
Dt_chr4:31783809-31784044	45	5	39	3.2
At_chr9:47263396-47263674	96	2.6	87	3
Dt_chr4:31778170-31778385	23	1	23	1
At_chr9:47265311-47265654	97	7.5	94	6.5
Dt_chr4:31776915-31777130	23	1	23	1
Dt_chr4:31727344-31727713	27	1.5	0	0
At_chr9:76223761-76224064	81	6.8	82	4.9
At_chr9:76219271-76219495	95	8.1	91	8.1
At_chr9:76228452-76228655	99	140	100	140
Dt_chr4:31823433-31823657	99	400	99	390
At_chr9:76228122-76228341	100	510	100	470
Dt_chr4:31521062-31521378	0	0	0	0
At_chr9:76161539-76161880	90	9.8	86	9.5
At_chr9:76138019-76138326	86	7.9	92	3.6
At_chr9:76215024-76215245	99	210	100	170
At_chr9:76201284-76201483	96	140	96	130
Dt_chr4:31717036-31717337	77	1.9	69	1.9
Dt_chr4:31596884-31597148	90	1.4	77	1.7
Dt_chr4:31586770-31587136	50	1.1	0	0
Dt_chr4:31543019-31543417	0	0	0	0
scaffold8605.1:1371-1571	0	0	0	0
scaffold8605.1:1125-1359	0	0	0	0
scaffold6727.1:8970-9228	0	0	0	0
scaffold8604.1:3463-3712	0	0	0	0
scaffold8602.1:1098-1333	0	0	0	0
scaffold8601.1:622-847	0	0	0	0
scaffold8598.1:3158-3357	0	0	0	0
scaffold6719.1:8498-8711	0	0	0	0
scaffold6716.1:7007-7216	0	0	0	0
scaffold6716.1:3086-3577	0	0	0	0
scaffold6716.1:2703-2913	0	0	0	0
scaffold6727.1:1555-1825	0	0	0	0
scaffold6723.1:4046-4294	0	0	0	0
scaffold8615.1:3660-3919	0	0	0	0
scaffold6723.1:2458-2723	0	0	0	0
scaffold8613.1:1113-1425	0	0	0	0
scaffold6720.1:5268-5497	0	0	0	0
scaffold8613.1:533-744	0	0	0	0
scaffold8609.1:4702-4925	0	0	0	0
scaffold6713.1:9411-9717	0	0	0	0
At_chr9:47034626-47034827	0	0	49	1
At_chr9:46926812-46927228	42	1.4	24	1
At_chr9:46833934-46834369	11	1	12	1.9
At_chr9:46805483-46805783	16	1	0	0
At_chr9:46797856-46798122	0	0	0	0
scaffold1977.1:234347-234625	0	0	0	0
At_chr9:46635950-46636242	17	1	17	1
scaffold1977.1:235504-235773	0	0	0	0
scaffold1977.1:235038-235465	0	0	0	0
scaffold3310.1:74714-75012	0	0	0	0
scaffold3310.1:75044-75330	0	0	0	0
At_chr2:58489579-58489837	98	9.8	98	8.1
scaffold3310.1:114375-114762	0	0	0	0
At_chr2:58660839-58661051	43	2.1	75	1.5
At_chr9:47247158-47247511	89	3	81	3.1
scaffold3313.1:1746-1991	0	0	0	0
At_chr2:58668321-58668544	0	0	45	1.5
At_chr9:47115037-47115431	12	1	26	1.4
scaffold3313.1:7182-7414	0	0	0	0
At_chr2:58708183-58708391	0	0	0	0
Dt_chr4:31026480-31026879	100	670	100	540
At_chr9:47114213-47114423	0	0	23	2
scaffold3313.1:67142-67375	0	0	0	0
Dt_chr4:31029357-31029557	99	45	91	37
At_chr9:47043678-47043888	23	1	23	1
scaffold3313.1:93006-93297	0	0	0	0
At_chr2:58257243-58257452	23	1	47	1
At_chr2:58460708-58460927	35	1.3	0	0
Dt_chr4:30958430-30958751	30	1	29	1.1
Dt_chr4:30995265-30995753	30	1	0	0
Dt_chr4:31011429-31011637	82	67	82	58
Dt_chr4:31013825-31014042	0	0	0	0
Dt_chr4:30871481-30871694	100	360	100	280
Dt_chr4:30874572-30874985	12	1	24	1
Dt_chr4:30942257-30942511	19	1	0	0
Dt_chr4:30947892-30948155	0	0	19	1
scaffold1935.1:113020-113243	0	0	0	0
scaffold1935.1:94937-95191	0	0	0	0
scaffold1935.1:30478-30922	0	0	0	0
scaffold1935.1:29630-29938	0	0	0	0
scaffold3300.1:70686-70888	0	0	0	0
scaffold1935.1:29085-29307	0	0	0	0
scaffold3306.1:134263-134516	0	0	0	0
scaffold1935.1:15999-16263	0	0	0	0
scaffold3310.1:59878-60350	0	0	0	0
scaffold3292.1:142155-142374	0	0	0	0
scaffold3292.1:131797-132045	0	0	0	0
scaffold3296.1:28991-29226	0	0	0	0
scaffold3296.1:15160-15395	0	0	0	0
scaffold3296.1:142532-142761	0	0	0	0
Dt_chr4:31286925-31287204	44	3.6	64	3.6
scaffold3296.1:133176-133380	0	0	0	0
Dt_chr4:31270218-31270494	100	95	100	78
scaffold3300.1:1691-1951	0	0	0	0
Dt_chr4:31198319-31198567	0	0	0	0
Dt_chr4:31144412-31144681	92	14	99	8.2
Dt_chr4:31245806-31246029	97	3.1	79	1.7
Dt_chr4:31215624-31215869	0	0	20	1
Dt_chr4:31043777-31044069	0	0	0	0
At_chr2:58231463-58231667	98	49	97	45
Dt_chr4:31029624-31029879	97	52	93	45
At_chr2:58129520-58129854	100	210	100	210
Dt_chr4:31139737-31139945	89	2.6	90	4.4
At_chr2:58250636-58250844	84	2.2	45	2.1
Dt_chr4:31090652-31091075	89	4	98	4
At_chr2:58243712-58243957	25	2.4	68	2.6
scaffold3292.1:78123-78355	0	0	0	0
scaffold3292.1:91777-92002	0	0	0	0
scaffold3292.1:85745-85951	0	0	0	0
scaffold1977.1:205677-206057	0	0	0	0
scaffold1977.1:208496-208860	0	0	0	0
scaffold1977.1:178452-178660	0	0	0	0
scaffold1977.1:179292-179536	0	0	0	0
Dt_chr5:56181123-56181342	100	150	99	120
scaffold1977.1:233975-234247	0	0	0	0
Dt_chr5:56232054-56232276	61	6.8	54	4.5
Dt_chr5:56149734-56149933	62	7.8	55	4.9
scaffold1977.1:216862-217362	0	0	0	0
Dt_chr5:56171544-56171751	24	1	38	1.3
scaffold1977.1:228459-228658	0	0	0	0
Dt_chr5:56470815-56471068	69	16	80	9.5
Dt_chr5:56522066-56522281	45	1	25	1.8
Dt_chr5:56359230-56359476	97	59	96	40
Dt_chr5:56452709-56452924	48	9	86	5.6
Dt_chr5:56122124-56122333	100	1700	100	1400
At_chr3:11947002-11947264	100	5200	100	3500
At_chr3:11982845-11983173	84	6.9	91	3.6
At_chr3:11926967-11927478	91	27	96	21
At_chr3:11929625-11929831	99	81	100	63
At_chr3:11911403-11911630	100	33000	100	29000
At_chr3:11912358-11912592	100	23000	100	19000
At_chr3:11900850-11901266	91	4.6	59	7
At_chr3:11902385-11902660	99	57	96	46
scaffold1962.1:79771-80063	0	0	0	0
scaffold1962.1:46634-46834	0	0	0	0
scaffold1962.1:40698-40897	0	0	0	0
scaffold3330.1:19604-19842	0	0	0	0
scaffold3330.1:89802-90003	0	0	0	0
At_chr2:57795197-57795419	99	1000	100	820
scaffold3328.1:120270-120547	0	0	0	0
At_chr2:57825577-57825826	95	44	89	39
scaffold3330.1:7266-7471	0	0	0	0
At_chr2:57768877-57769085	93	100	92	87
scaffold3330.1:100391-100642	0	0	0	0
At_chr2:57775265-57775471	99	80	83	80
At_chr2:57717916-57718159	100	2900	100	2200
scaffold3330.1:90215-90417	0	0	0	0
At_chr9:76531492-76531711	98	67	98	42
At_chr2:57762102-57762312	100	56	98	59
Dt_chr4:30509758-30510165	92	9.4	90	6
scaffold3330.1:98987-99363	0	0	0	0
At_chr9:76566108-76566372	62	1.5	0	0
Dt_chr4:30575112-30575331	50	1.3	0	0
At_chr9:76576277-76576609	89	170	95	110
Dt_chr4:30480226-30480500	0	0	0	0
At_chr9:76582155-76582595	99	1300	98	1100
At_chr3:11769381-11769704	30	1	52	1.4
Dt_chr4:30487792-30487993	73	5	69	5.6
At_chr9:76612404-76612652	90	7.7	75	8.4
At_chr3:11768890-11769370	0	0	10	1
Dt_chr4:30416284-30416811	9.3	1	0	0
At_chr9:76642144-76643063	100	6500	100	6500
Dt_chr4:30416937-30417185	20	1	0	0
At_chr9:76646479-76646686	100	2900	100	1900
Dt_chr4:30371928-30372181	0	0	0	0
At_chr9:76647056-76647310	100	2100	100	1600
At_chr2:58747768-58747979	95	3.6	57	2.4
Dt_chr4:30372208-30372425	22	1	0	0
At_chr9:76679130-76679331	100	650	99	530
At_chr2:58748461-58748710	98	66	98	49
Dt_chr4:30332329-30332543	0	0	0	0
At_chr9:76700784-76700994	100	2600	100	2500
At_chr2:58796331-58796600	99	8.1	87	6.4
Dt_chr4:30361323-30361698	13	1	13	1
At_chr2:58817672-58818008	0	0	15	1
At_chr3:88169345-88169584	82	1.7	85	3.4
scaffold3328.1:21572-21788	0	0	0	0
At_chr3:88312652-88312881	96	11	93	6.9
scaffold3328.1:112601-112913	0	0	0	0
At_chr11:30402411-30402613	99	150	100	110
At_chr3:88292505-88292734	100	3400	100	2300
At_chr11:30403120-30403332	100	290	100	290
scaffold8620.1:2550-2772	0	0	0	0
At_chr3:88214088-88214506	100	520	100	480
scaffold3326.1:100921-101151	0	0	0	0
scaffold1977.1:261454-261656	0	0	0	0
At_chr11:30403440-30403650	90	24	99	17
scaffold8620.1:4163-4521	0	0	0	0
At_chr3:88213578-88213936	100	2100	100	2000
scaffold1977.1:236172-236489	0	0	0	0
At_chr11:30423077-30423757	65	4.8	52	6.2
scaffold862.1:29173-29454	0	0	0	0
scaffold1977.1:314825-315105	0	0	0	0
scaffold11853.1:2256-2487	0	0	0	0
At_chr11:30281603-30281806	97	58	95	49
scaffold862.1:49902-50104	0	0	0	0
scaffold1977.1:307123-307322	0	0	0	0
scaffold11853.1:48-2042	0	0	0	0
At_chr11:30323186-30323482	51	1.9	52	1.3
scaffold1983.1:90191-90401	0	0	0	0
scaffold11851.1:2101-2488	0	0	0	0
At_chr11:30362887-30363151	100	1900	100	1700
scaffold1983.1:72466-72699	0	0	0	0
scaffold11850.1:1766-1987	0	0	0	0
At_chr11:30397780-30397993	90	11	90	11
scaffold8620.1:772-1078	0	0	0	0
scaffold11850.1:793-1115	0	0	0	0
scaffold8620.1:1115-1487	0	0	0	0
scaffold1983.1:116817-117017	0	0	0	0
scaffold11840.1:2183-2417	0	0	0	0
scaffold11838.1:1340-2178	0	0	0	0
scaffold11838.1:692-961	0	0	0	0
scaffold11836.1:2286-2493	0	0	0	0
scaffold11832.1:1055-1419	0	0	0	0
scaffold862.1:69355-69661	0	0	0	0
scaffold862.1:137532-137762	0	0	0	0
scaffold862.1:168663-168937	0	0	0	0
scaffold862.1:168960-169199	0	0	0	0
At_chr3:88361930-88362380	95	13	78	13
At_chr3:12110335-12110569	100	23000	100	19000
At_chr3:88359333-88359543	88	140	81	140
At_chr3:12109380-12109607	100	33000	100	29000
At_chr3:88337709-88337949	78	14	94	8.4
At_chr3:12221461-12221688	100	300	100	260
At_chr3:88330728-88331061	56	18	54	16
At_chr3:12193392-12193653	91	2.9	85	1.8
At_chr3:12018263-12018473	60	3.1	73	1.6
At_chr3:12012918-12013130	92	3.8	91	2.5
At_chr11:29931624-29931882	100	10000	100	9100
At_chr3:12098390-12098639	0	0	50	1.2
At_chr3:88362414-88362687	87	7.6	86	6.6
At_chr11:29840480-29840854	99	45	98	42
At_chr3:12034358-12034627	71	16	86	11
scaffold1962.1:286580-286996	0	0	0	0
scaffold1962.1:290326-290644	0	0	0	0
scaffold1962.1:282305-282525	0	0	0	0
scaffold3326.1:43377-43618	0	0	0	0
scaffold3326.1:33736-33982	0	0	0	0
At_chr2:58030635-58030877	98	46	99	46
scaffold3315.1:137465-137712	0	0	0	0
At_chr2:57959140-57959435	83	4.2	85	3.9
scaffold3315.1:123758-124076	0	0	0	0
At_chr2:58102214-58102495	97	17	98	15
At_chr2:58073230-58073519	99	15	93	14
Dt_chr5:44220437-44221322	47	12	32	16
scaffold3326.1:86674-87043	0	0	0	0
At_chr9:76703966-76704184	100	3000	100	2800
scaffold3326.1:59829-60095	0	0	0	0
Dt_chr4:30828875-30829082	45	1	24	1
scaffold3326.1:43669-43966	0	0	0	0
At_chr9:76724946-76725327	99	1000	100	1000
At_chr2:57906722-57907128	84	4.6	91	3.2
Dt_chr4:30813645-30813936	25	1.3	34	1
At_chr9:76724346-76724734	99	350	98	310
At_chr2:57905529-57905844	81	52	82	45
Dt_chr4:30707803-30708024	22	1	0	0
At_chr9:76731084-76731385	100	2400	100	1800
At_chr3:11850001-11850370	83	56	89	44
Dt_chr4:30677895-30678168	89	3.8	57	4.1
At_chr9:76730513-76730758	100	4200	100	2900
At_chr3:11866065-11866276	94	15	86	15
Dt_chr4:30646551-30646791	96	47	92	41
At_chr9:76903842-76904083	98	30	98	26
Dt_chr5:44202179-44202734	88	61	83	52
Dt_chr4:30641372-30641585	0	0	0	0
At_chr9:76771711-76772089	83	3.8	69	2.6
Dt_chr5:44189079-44189377	64	23	41	28
Dt_chr4:30625091-30625294	100	330	100	350
At_chr9:76937207-76937478	95	12	88	16
Dt_chr5:44215643-44216167	93	260	92	210
Dt_chr4:30623866-30624080	100	250	100	250
At_chr9:76924143-76924399	99	37	99	24
Dt_chr5:44208788-44209012	100	22000	100	17000
Dt_chr4:30601190-30601486	97	10	97	9.4
Dt_chr5:44216602-44217199	67	120	67	100
Dt_chr4:30592300-30592530	0	0	0	0
At_chr9:77005935-77006206	100	710	100	650
Dt_chr5:44216198-44216574	83	51	64	47
Dt_chr5:44220150-44220430	35	1.5	65	3.7
Dt_chr5:44218090-44218377	73	4400	74	2900
scaffold1957.1:258235-258456	0	0	0	0
scaffold1957.1:283376-283648	0	0	0	0
At_chr3:87136382-87136640	100	10000	100	9100
At_chr3:87178597-87178871	79	3.6	83	4.5
Dt_chr5:44187253-44187489	86	930	75	780
At_chr3:87180185-87180387	99	160	98	120
scaffold1957.1:148666-149207	0	0	0	0
At_chr3:87215307-87215515	100	200	99	200
scaffold3315.1:86174-86478	0	0	0	0
scaffold1957.1:173727-174061	0	0	0	0
Dt_chr5:56583993-56584207	94	3.6	52	1.8
scaffold3315.1:83733-83991	0	0	0	0
scaffold1957.1:206021-206325	0	0	0	0
scaffold3313.1:95270-95653	0	0	0	0
scaffold1957.1:225153-225386	0	0	0	0
scaffold854.1:505699-505951	0	0	0	0
scaffold854.1:342842-343044	0	0	0	0
scaffold854.1:329815-330048	0	0	0	0
scaffold11825.1:480-700	0	0	0	0
scaffold11825.1:1185-1427	0	0	0	0
scaffold854.1:603502-603711	0	0	0	0
scaffold11814.1:1285-1504	0	0	0	0
scaffold854.1:584949-585154	0	0	0	0
scaffold11819.1:1309-1535	0	0	0	0
scaffold854.1:522558-522807	0	0	0	0
scaffold11813.1:642-1486	0	0	0	0
scaffold854.1:520424-520688	0	0	0	0
scaffold11814.1:653-868	0	0	0	0
scaffold11791.1:2147-2400	0	0	0	0
scaffold8542.1:953-1203	0	0	0	0
scaffold11792.1:894-1138	0	0	0	0
scaffold854.1:653539-653803	0	0	0	0
scaffold11790.1:673-1662	0	0	0	0
scaffold854.1:622982-623353	0	0	0	0
scaffold11791.1:1299-1735	0	0	0	0
At_chr3:87281201-87281403	87	2.2	87	3.1
At_chr3:87308062-87308316	99	140	99	140
At_chr3:87227884-87228854	100	2500	100	2600
At_chr3:87239979-87240179	100	960	100	960
At_chr3:87243952-87244164	100	12	92	9
At_chr11:30186512-30186855	99	63	97	55
At_chr3:87265987-87266242	96	11	88	9.1
At_chr11:30243488-30243692	24	1	0	0
scaffold1944.1:158556-158768	0	0	0	0
scaffold1944.1:153288-153622	0	0	0	0
scaffold1944.1:233592-233800	0	0	0	0
scaffold1944.1:161810-162046	0	0	0	0
Dt_chr5:44186731-44187011	88	80	84	54
Dt_chr5:44176558-44177301	92	68	67	79
Dt_chr5:44177334-44177537	75	1100	74	690
Dt_chr5:44178597-44178827	63	67	59	55
Dt_chr5:44181630-44182036	12	1	14	4.2
Dt_chr5:44182047-44182342	36	5	22	6.8
Dt_chr5:44182431-44182837	41	390	38	330
Dt_chr5:44185911-44186172	56	200	48	220
Dt_chr5:44186364-44186670	29	35	45	21
At_chr3:87891003-87891300	100	3600	100	3700
Dt_chr5:44175950-44176432	59	13	29	19
At_chr3:87903077-87903293	76	14	58	16
At_chr11:29834471-29834777	92	40	96	26
At_chr3:87896182-87896449	100	950	100	770
At_chr11:29835463-29835899	65	6	59	5.7
scaffold8592.1:3279-3537	0	0	0	0
At_chr3:87971349-87971564	98	96	95	96
scaffold11789.1:62-348	0	0	0	0
At_chr11:29751298-29751567	0	0	18	1
scaffold8593.1:3343-3623	0	0	0	0
At_chr3:87966990-87967423	91	11	83	6.8
scaffold11786.1:1425-1760	0	0	0	0
At_chr11:29780705-29780933	36	1.2	37	1.2
scaffold8590.1:3575-4006	0	0	0	0
At_chr11:29732860-29733147	0	0	17	1
scaffold8591.1:3645-3866	0	0	0	0
At_chr11:29735861-29736203	100	200	99	140
scaffold8589.1:2786-3004	0	0	0	0
scaffold11771.1:1148-2355	0	0	0	0
At_chr11:29640475-29640734	98	32	83	33
scaffold8589.1:3737-3967	0	0	0	0
scaffold11771.1:645-1136	0	0	0	0
At_chr11:29720555-29721033	73	1.9	84	2.5
scaffold11780.1:50-757	0	0	0	0
scaffold11773.1:1705-1904	0	0	0	0
scaffold11768.1:675-954	0	0	0	0
scaffold11765.1:1499-1889	0	0	0	0
scaffold11771.1:48-615	0	0	0	0
scaffold11768.1:1319-2165	0	0	0	0
scaffold8596.1:3189-3487	0	0	0	0
scaffold8597.1:3460-3700	0	0	0	0
scaffold8594.1:3529-3787	0	0	0	0
scaffold8595.1:3556-3819	0	0	0	0
At_chr3:87976073-87976297	89	19	93	11
At_chr3:11829831-11830035	96	12	99	9
At_chr3:87973851-87974081	94	35	90	30
At_chr3:11825502-11825902	92	7.2	91	2.8
At_chr3:87976882-87977127	96	38	96	25
At_chr3:11824099-11824343	100	42	100	33
At_chr3:87976453-87976670	99	60	98	48
At_chr3:11823644-11823860	99	52	98	46
At_chr11:29350895-29351116	70	2.8	71	2.8
At_chr3:11821442-11821672	96	400	96	330
At_chr3:87977779-87978191	67	8.2	92	4.1
At_chr11:29298108-29298393	99	15	91	13
At_chr3:11819429-11819660	96	98	96	84
At_chr3:11806642-11806867	82	9.5	82	7.1
At_chr3:11804474-11804712	57	5	93	2.6
scaffold1957.1:33380-33631	0	0	0	0
scaffold1957.1:78040-78250	0	0	0	0
scaffold1957.1:135687-135913	0	0	0	0
scaffold1957.1:147456-148057	0	0	0	0
Dt_chr5:44169117-44169371	44	4.4	30	3.9
Dt_chr5:44166681-44166993	16	1	31	1
scaffold3831.1:26537-26761	0	0	0	0
scaffold3829.1:74754-75022	0	0	0	0
scaffold3821.1:29732-30091	0	0	0	0
scaffold3821.1:19651-19877	0	0	0	0
scaffold3829.1:2259-2587	0	0	0	0
Dt_chr5:44175537-44175913	71	14	56	12
scaffold3821.1:44770-45174	0	0	0	0
Dt_chr5:44175040-44175410	91	330	73	250
scaffold3807.1:1974-2311	0	0	0	0
Dt_chr5:44172378-44172601	29	110	57	49
scaffold3807.1:886-1181	0	0	0	0
Dt_chr5:44171731-44172301	42	31	25	45
scaffold3821.1:12978-13179	0	0	0	0
Dt_chr5:44171286-44171527	94	4.7	83	4.7
scaffold3821.1:2459-2863	0	0	0	0
Dt_chr5:44170596-44171104	91	160	95	140
scaffold1944.1:72976-73244	0	0	0	0
At_chr3:88363188-88363707	68	2.6	80	3
Dt_chr5:44170207-44170569	59	21	63	13
scaffold1944.1:80353-80641	0	0	0	0
Dt_chr5:44169475-44170134	93	160	82	160
scaffold1944.1:45002-45210	0	0	0	0
scaffold1944.1:57459-57665	0	0	0	0
At_chr3:88477556-88477890	94	270	85	210
scaffold1935.1:306875-307333	0	0	0	0
At_chr11:30134937-30135195	100	140	99	100
At_chr3:88479053-88479498	85	65	82	68
scaffold1944.1:22439-22786	0	0	0	0
At_chr11:30134362-30134616	100	240	99	240
At_chr3:88427816-88428056	56	1.8	78	2.1
scaffold11738.1:524-1057	0	0	0	0
At_chr11:30171613-30171874	100	110	100	100
At_chr3:88475321-88475541	97	110	100	99
scaffold11764.1:2150-2425	0	0	0	0
At_chr11:30164952-30165303	100	160	99	150
At_chr11:30040690-30040898	98	23	99	19
At_chr11:30006285-30006527	91	2.9	65	1.2
scaffold11723.1:861-1183	0	0	0	0
At_chr11:30112113-30112360	98	55	99	41
Dt_chr9:56632735-56633272	100	5000	100	3800
scaffold11723.1:1834-2055	0	0	0	0
At_chr11:30085484-30085856	98	40	97	26
Dt_chr9:56631468-56631775	100	26	91	21
scaffold11732.1:190-426	0	0	0	0
Dt_chr9:56628346-56628555	100	5600	100	4800
scaffold11737.1:1397-1685	0	0	0	0
Dt_chr9:56627133-56627650	98	4500	98	3500
scaffold11713.1:1443-1729	0	0	0	0
scaffold11720.1:569-772	0	0	0	0
scaffold11720.1:1520-1754	0	0	0	0
scaffold11722.1:806-1042	0	0	0	0
Dt_chr9:56634289-56634519	100	1200	91	910
Dt_chr9:56622780-56623064	93	25	79	28
Dt_chr9:56626646-56626886	95	3	61	2.7
At_chr3:88525828-88526036	100	600	100	570
Dt_chr9:56625334-56625807	99	24	89	19
At_chr3:12945312-12945518	90	370	85	280
At_chr3:88528664-88528873	99	410	100	350
Dt_chr9:56623541-56625044	88	13	81	14
At_chr3:12946116-12946401	97	30	95	30
At_chr3:88520134-88520484	100	35	99	26
Dt_chr9:56623115-56623347	98	10	98	7.7
At_chr3:12936411-12936627	94	110	100	76
At_chr3:88524957-88525332	100	1700	100	1800
At_chr3:12940609-12941003	71	3.3	55	2
At_chr11:29579740-29579969	91	3.8	79	3.2
At_chr3:12956197-12956428	96	23	95	18
At_chr11:29606214-29606431	93	32	99	25
At_chr3:88548222-88548440	89	26	83	19
At_chr3:12946987-12947368	88	5.4	71	4.9
At_chr3:12953948-12954218	99	34	93	26
scaffold1931.1:275688-275962	0	0	0	0
scaffold1931.1:235544-235783	0	0	0	0
scaffold1931.1:232128-232340	0	0	0	0
scaffold1931.1:228018-228290	0	0	0	0
At_chr3:63648275-63648477	88	9.9	99	7.3
At_chr3:63673644-63673924	93	34	90	24
At_chr3:63710438-63710648	94	17	65	23
At_chr3:63711416-63711642	97	17	93	14
At_chr3:63731310-63731651	96	240	96	170
At_chr3:63759876-63760105	100	100	100	94
At_chr3:63777196-63777493	81	1.6	86	3.6
At_chr12:74091614-74091832	99	63	100	67
At_chr3:63778002-63778218	96	12	80	9.1
At_chr6:11880725-11881001	83	38	98	24
At_chr12:74075691-74075958	92	11	98	6.9
At_chr3:63778615-63778929	98	19	96	12
Dt_chr5:44149188-44149433	99	1800	100	1200
At_chr12:74073132-74073391	100	2000	100	2100
At_chr3:63792598-63792922	97	49	98	46
Dt_chr5:44149505-44149902	91	2000	88	1700
At_chr6:11936717-11937091	89	44	65	36
At_chr12:74029565-74029796	100	94	100	74
scaffold3804.1:88100-88318	0	0	0	0
At_chr3:12648001-12648614	95	4.2	94	2.3
At_chr6:11885931-11886295	0	0	13	1
At_chr12:74027060-74027362	100	380	100	260
scaffold3804.1:97336-97606	0	0	0	0
At_chr3:12585045-12585518	93	26	97	18
At_chr6:12022810-12023066	0	0	0	0
At_chr12:74023984-74024198	96	9.3	93	5.9
At_chr3:12584296-12584622	99	9.3	98	7
At_chr6:11943698-11944138	98	85	96	67
At_chr12:74012740-74012990	83	29	69	32
At_chr12:73988886-73989106	90	12	94	10
scaffold3804.1:37644-38058	0	0	0	0
At_chr12:73984462-73984713	98	160	96	160
scaffold3804.1:44968-45202	0	0	0	0
At_chr12:73977292-73977552	46	2	26	1.5
scaffold3804.1:59555-59775	0	0	0	0
Dt_chr5:44165406-44166180	39	10	38	10
scaffold3804.1:79076-79309	0	0	0	0
Dt_chr5:44166185-44166645	53	12	29	13
scaffold3804.1:5140-5359	0	0	0	0
Dt_chr5:44154791-44155100	100	4900	100	3400
scaffold3804.1:7378-7820	0	0	0	0
Dt_chr5:44157153-44157518	49	8.4	50	7.5
scaffold1957.1:26610-26898	0	0	0	0
scaffold3804.1:19022-19260	0	0	0	0
Dt_chr5:44152578-44153027	94	420	65	490
scaffold1944.1:268943-269306	0	0	0	0
scaffold3804.1:36605-36823	0	0	0	0
Dt_chr5:44153224-44153472	71	400	51	400
Dt_chr5:44149937-44150381	67	25	64	20
Dt_chr5:44150803-44151029	93	13	89	13
scaffold1944.1:251317-251586	0	0	0	0
scaffold1944.1:240457-240738	0	0	0	0
scaffold1944.1:262726-262969	0	0	0	0
At_chr11:29163659-29163907	0	0	20	1
scaffold1944.1:256749-256983	0	0	0	0
At_chr11:29166786-29167017	32	3.3	27	2.3
At_chr11:29199016-29199233	95	11	85	13
At_chr11:29224187-29224405	98	13	89	17
At_chr6:12041142-12041413	61	3.3	87	2.5
At_chr11:29229517-29229795	99	23	94	17
At_chr6:12033515-12033731	95	20	76	16
At_chr11:29233144-29233398	84	200	69	220
At_chr6:12099357-12099779	87	20	71	23
At_chr11:29240412-29240615	93	12	96	12
Dt_chr9:56641150-56641443	88	29	99	20
At_chr6:12097828-12098195	96	2.8	94	3
Dt_chr9:56642368-56642862	100	1800	96	1200
Dt_chr9:56640134-56640474	88	5.9	67	8
At_chr6:12110690-12111026	100	88	99	63
Dt_chr9:56640535-56640835	90	40	99	29
Dt_chr9:56643724-56643984	100	1700	100	1200
Dt_chr9:56634533-56634932	98	130	97	110
Dt_chr9:56638675-56638968	100	3000	100	2000
Dt_chr9:56639127-56639518	100	600	100	400
At_chr3:13037618-13037870	77	6	90	3.2
Dt_chr9:56634948-56636446	95	230	94	170
At_chr3:12978046-12978255	90	3.6	97	3.4
Dt_chr9:56637085-56637357	72	38	83	33
At_chr3:13149977-13150276	96	11	83	7.9
At_chr3:13095935-13096151	44	2.6	65	1.4
At_chr3:13222948-13223252	100	24000	100	18000
At_chr3:13202723-13202944	91	4.8	73	2.7
At_chr3:13247921-13248121	99	6.4	95	6.7
At_chr11:28926766-28927173	100	570	98	480
At_chr11:28966475-28966689	100	3200	100	2500
At_chr11:28953356-28953749	68	5.7	57	6.9
scaffold1935.1:292915-293169	0	0	0	0
scaffold1935.1:306410-306697	0	0	0	0
scaffold1935.1:133510-133773	0	0	0	0
scaffold1935.1:241393-241615	0	0	0	0
At_chr3:63798342-63798587	89	3.4	71	2.3
At_chr3:63879587-63879808	98	96	99	83
At_chr3:63799066-63799440	85	2.3	83	1.7
At_chr3:63924858-63925269	100	110	99	97
At_chr3:63893163-63893389	100	20000	100	16000
Dt_chr5:45036234-45036437	99	14	98	11
At_chr3:64004283-64004582	100	48	89	46
Dt_chr5:45003200-45003432	63	2.3	86	2
At_chr3:63952854-63953083	98	12	61	16
At_chr6:12116166-12116427	66	1.7	53	1.8
At_chr3:64021391-64021619	85	12	91	7.5
At_chr3:64020353-64020775	98	27	86	29
Dt_chr5:44928895-44929106	0	0	46	1
Dt_chr5:44744112-44744353	73	1.7	0	0
At_chr6:12135637-12135956	96	110	98	92
At_chr3:12891221-12891523	0	0	0	0
At_chr3:64021870-64022202	99	83	92	59
Dt_chr5:44975881-44976093	100	8500	100	7700
At_chr6:12138192-12138417	99	52	100	51
At_chr3:12927426-12927687	97	9.4	85	6.3
Dt_chr5:44967988-44968958	100	1700	100	1400
At_chr6:12118302-12118566	98	11	99	14
Dt_chr5:44607768-44608054	95	21	93	20
At_chr6:12135090-12135631	91	450	90	370
At_chr3:12851180-12851385	100	5300	100	3600
Dt_chr5:44549971-44550174	100	210	100	230
Dt_chr5:44645849-44646075	68	9.2	89	6.3
Dt_chr5:44637476-44637734	100	11000	100	9500
At_chr3:88056452-88056806	96	14	86	15
At_chr3:88057253-88057504	82	3.8	95	5.1
At_chr3:88057516-88057948	86	3.7	88	4.1
At_chr3:88075756-88075970	93	9.1	85	8
At_chr3:88090614-88090846	92	68	90	44
At_chr6:12194986-12195274	100	130	100	110
At_chr6:12205118-12205335	52	1.7	73	1.5
At_chr6:12150131-12150335	90	7.2	78	4
Dt_chr9:56649343-56650074	82	6.3	70	6.3
At_chr6:12184716-12184917	98	6.7	91	7
Dt_chr9:56648072-56648486	100	1400	100	890
Dt_chr9:56651337-56651741	100	2100	99	1400
Dt_chr9:56650125-56650340	74	40	74	28
At_chr6:12218457-12218714	100	10000	100	9200
Dt_chr9:56652603-56652841	86	1000	65	920
Dt_chr9:56643990-56644245	90	120	79	110
Dt_chr9:56645740-56646511	97	910	98	530
scaffold3339.1:33544-33800	0	0	0	0
At_chr3:88094034-88094237	81	9.8	84	5.4
Dt_chr9:56644949-56645599	97	150	94	120
scaffold3339.1:34726-35254	0	0	0	0
At_chr3:12495354-12495575	99	23	99	16
At_chr3:88110088-88110398	98	130	100	100
Dt_chr9:56647624-56647917	100	3500	100	2200
scaffold3339.1:35994-36600	0	0	0	0
At_chr3:12528662-12528963	70	2.8	76	2.5
At_chr3:88130032-88130356	100	970	100	690
Dt_chr9:56647324-56647554	100	5300	100	4400
scaffold3339.1:36613-37121	0	0	0	0
scaffold1193.1:506855-507087	0	0	0	0
At_chr3:12569841-12570184	49	9.7	67	5.3
At_chr3:88159032-88159294	100	10000	100	9100
scaffold3339.1:37129-37725	0	0	0	0
scaffold1193.1:528824-529164	0	0	0	0
At_chr3:12577527-12577774	83	7.2	94	5.9
At_chr3:88167476-88167762	90	75	83	63
At_chr3:12405841-12406084	93	3.9	79	3.6
scaffold1193.1:497995-498223	0	0	0	0
At_chr3:12449396-12449652	98	120	93	110
scaffold11936.1:311-544	0	0	0	0
At_chr3:12450227-12450484	99	100	91	83
scaffold11939.1:1217-1667	0	0	0	0
At_chr3:12486519-12486894	94	23	99	20
scaffold1193.1:530930-531262	0	0	0	0
scaffold11932.1:1692-1986	0	0	0	0
At_chr11:29089731-29089930	99	610	100	450
scaffold3339.1:31004-31375	0	0	0	0
scaffold11979.1:592-836	0	0	0	0
At_chr11:29095139-29095414	100	1100	100	840
scaffold3339.1:31441-31677	0	0	0	0
At_chr11:29102860-29103194	94	2.5	71	1.8
scaffold3339.1:31797-32543	0	0	0	0
scaffold11957.1:881-1713	0	0	0	0
scaffold3339.1:32631-32940	0	0	0	0
scaffold11971.1:566-1029	0	0	0	0
scaffold3339.1:33037-33264	0	0	0	0
Dt_chr5:44360568-44360797	100	3400	100	2300
Dt_chr5:44516187-44516444	100	10000	100	9200
At_chr6:12233439-12233803	82	6.7	74	5.4
At_chr3:11983863-11984123	91	12	95	7.7
Dt_chr5:44244616-44244869	0	0	0	0
At_chr3:11983190-11983389	93	350	94	330
Dt_chr5:44244919-44246226	38	6.7	34	7.8
At_chr6:12286454-12286707	98	12	85	7.3
Dt_chr5:44246878-44247192	96	110	83	94
At_chr6:12285481-12285930	95	11	98	10
Dt_chr5:44248463-44248986	93	910	87	790
At_chr6:12281252-12281484	99	11	98	7.5
Dt_chr5:44241441-44241845	89	29	75	32
At_chr6:12235794-12236004	88	30	88	23
Dt_chr5:44241879-44242119	62	2200	63	1500
Dt_chr5:44242903-44243428	83	1100	81	850
Dt_chr5:44244248-44244488	22	1.8	21	2
At_chr11:28785331-28785560	100	3400	100	2300
At_chr11:28796116-28796331	92	22	92	16
At_chr11:28779953-28780274	100	12000	100	8600
At_chr11:28780925-28781146	100	32000	100	28000
At_chr6:12300948-12301150	100	5700	100	5000
At_chr11:28923382-28923864	100	4100	100	3600
At_chr6:12295407-12295632	46	2.9	57	2.3
At_chr6:12292660-12292865	89	10	91	10
At_chr11:28843797-28844005	93	57	95	49
Dt_chr9:56656965-56657235	100	3500	100	2200
At_chr6:12287014-12287433	96	38	95	24
At_chr11:28852933-28853266	73	4.2	59	4.9
Dt_chr9:56657584-56657827	100	310	100	210
Dt_chr9:56657855-56658112	100	140	100	110
Dt_chr9:56658321-56658525	89	5.4	70	4.5
Dt_chr9:56658980-56659693	65	4.3	71	4.9
At_chr6:12316056-12316258	98	1.5	29	1.7
Dt_chr9:56652873-56653488	99	170	95	150
Dt_chr9:56653502-56653920	100	250	100	220
scaffold3339.1:27811-28503	0	0	0	0
Dt_chr9:56653934-56654370	98	71	95	55
scaffold3339.1:26669-27785	0	0	0	0
At_chr3:12776764-12777059	17	1	17	1
Dt_chr9:56654400-56655097	97	180	99	150
scaffold3339.1:29130-29363	0	0	0	0
At_chr3:12723719-12724143	100	58	95	49
Dt_chr9:56655191-56655426	92	27	88	24
scaffold3339.1:28545-28864	0	0	0	0
scaffold11912.1:762-2450	0	0	0	0
At_chr3:12718058-12718262	97	20	93	14
At_chr3:12695526-12695725	82	2.7	26	1.9
scaffold3339.1:30150-30377	0	0	0	0
scaffold1193.1:66015-66250	0	0	0	0
scaffold1193.1:52141-52352	0	0	0	0
At_chr3:12850343-12850551	100	8000	100	7200
scaffold1193.1:163410-163648	0	0	0	0
At_chr3:12844554-12844760	100	1700	100	1500
scaffold1193.1:132900-133247	0	0	0	0
At_chr3:12779754-12779978	22	1	0	0
scaffold1193.1:294986-295277	0	0	0	0
scaffold3339.1:21374-22963	0	0	0	0
scaffold1193.1:289887-290142	0	0	0	0
scaffold1193.1:297464-297873	0	0	0	0
scaffold3339.1:24667-25206	0	0	0	0
scaffold1193.1:295326-295693	0	0	0	0
scaffold3339.1:22973-23385	0	0	0	0
scaffold3339.1:26273-26655	0	0	0	0
scaffold1193.1:488488-488711	0	0	0	0
scaffold3339.1:25984-26227	0	0	0	0
Dt_chr5:44240829-44241037	92	150	83	99
At_chr6:12354386-12354620	77	15	74	7.6
At_chr6:12408883-12409327	81	5.1	89	3.3
At_chr6:12435757-12435972	23	1	38	1.2
At_chr3:12243336-12243589	87	120	88	100
Dt_chr5:44230149-44230775	83	57	67	61
At_chr6:12501650-12501885	98	58	97	42
At_chr3:12380424-12380707	70	1.2	67	1.8
Dt_chr5:44229926-44230125	61	12	72	6.5
Dt_chr5:44229661-44229889	90	38	99	32
Dt_chr5:44229026-44229455	70	39	68	30
Dt_chr5:44240367-44240582	51	86	37	110
Dt_chr5:44238959-44240341	45	18	58	9.7
Dt_chr5:44238659-44238954	41	1.6	59	1.7
Dt_chr5:44231674-44232110	89	1800	85	1400
Dt_chr5:44228739-44229023	81	50	74	44
At_chr11:28974683-28975597	100	4600	100	3500
At_chr11:28968358-28968562	77	60	91	45
At_chr11:29040343-29040827	97	5.7	83	5.7
At_chr11:29039040-29039254	78	8.5	74	7
At_chr6:12754356-12754563	0	0	0	0
At_chr11:29054025-29054246	100	3800	100	3700
At_chr6:12756201-12756485	83	3.1	60	2.9
At_chr11:29044808-29045025	92	78	91	63
At_chr11:29081358-29081567	30	2.3	34	1.4
At_chr6:12540149-12540403	100	10000	100	9000
At_chr6:12622137-12622392	82	10	58	13
At_chr6:12741018-12741277	100	8200	100	7000
At_chr6:12750721-12750962	97	8.8	90	6.9
At_chr3:13923102-13923406	100	22000	100	17000
At_chr3:13938066-13938379	79	4.3	77	4.4
At_chr3:13886682-13887079	93	6.1	85	5.9
At_chr3:13905498-13905745	92	61	80	49
At_chr3:13885234-13885454	85	12	88	10
At_chr3:13885819-13886050	92	34	86	35
At_chr5:35116598-35116831	80	10	88	8.3
At_chr5:35160378-35160610	100	1900	100	1600
At_chr5:35170398-35170703	99	200	100	190
At_chr5:35198687-35198947	97	35	95	38
scaffold11864.1:47-2480	0	0	0	0
At_chr5:35221499-35221742	94	29	94	27
scaffold11868.1:1701-1952	0	0	0	0
At_chr5:35223071-35223298	100	150	94	150
scaffold11875.1:1309-1510	0	0	0	0
At_chr5:35226843-35227273	91	61	90	49
scaffold11880.1:169-389	0	0	0	0
scaffold11887.1:360-584	0	0	0	0
scaffold11888.1:364-584	0	0	0	0
At_chr11:28738232-28738504	100	26000	100	20000
scaffold11900.1:538-779	0	0	0	0
At_chr11:28772621-28772858	96	100	92	100
scaffold11901.1:700-917	0	0	0	0
scaffold11908.1:1670-1897	0	0	0	0
At_chr11:28703760-28704002	86	2.3	67	2.7
scaffold11912.1:48-666	0	0	0	0
At_chr3:64706037-64706275	100	4800	100	3600
At_chr3:64711561-64711803	100	880	100	690
At_chr3:64819418-64819639	100	33000	100	29000
At_chr3:64820374-64820596	100	18000	100	14000
At_chr3:64652997-64653202	96	6.9	86	5.3
At_chr3:64655565-64655765	100	2700	100	2200
At_chr3:64666298-64666566	99	160	99	160
At_chr3:64690036-64690253	100	1100	100	880
Dt_chr5:44227944-44228710	90	130	73	140
At_chr6:12904080-12904295	65	1	38	1.2
At_chr6:12886241-12886516	84	5	84	6.5
At_chr6:12919553-12919800	98	10	91	9.1
Dt_chr5:44222447-44223137	37	7	49	5.8
At_chr6:12914979-12915188	78	2.7	47	2.5
Dt_chr5:44223206-44223461	73	2.3	41	4.6
Dt_chr5:44221682-44222052	47	5.3	37	8.3
At_chr5:35052560-35052776	92	4.2	79	2.8
Dt_chr5:44222061-44222415	36	15	34	17
At_chr5:35058749-35059088	97	160	100	130
Dt_chr5:44225777-44226027	74	18	69	16
At_chr5:35114976-35115362	78	1.6	37	1
Dt_chr5:44226391-44226645	98	2700	96	1700
At_chr3:13517272-13517506	100	4900	100	3700
Dt_chr5:44223467-44223751	98	17	94	18
At_chr3:13511779-13511980	100	580	100	450
Dt_chr5:44225475-44225713	50	14	40	8.8
At_chr3:13501821-13502074	54	5.4	56	3.8
At_chr3:13465908-13466165	100	10000	100	9200
Dt_chr5:44221330-44221660	42	9.2	48	11
At_chr3:86693749-86693955	100	190	100	150
At_chr6:13029647-13029852	98	8	80	6.8
At_chr3:86689410-86689711	100	23000	100	18000
At_chr6:13020002-13020204	99	12	90	13
At_chr3:86683793-86683996	100	2600	100	2100
Dt_chr9:55991193-55991404	55	2.5	23	1
At_chr3:86770374-86770720	93	51	98	34
Dt_chr9:56081024-56081542	9.4	1	19	1
At_chr6:12921986-12922221	98	25	99	23
At_chr3:86759566-86759830	0	0	18	1
Dt_chr9:55958129-55958351	84	1.8	42	1.6
At_chr6:12921470-12921770	92	7.6	97	6
At_chr3:86744192-86744397	97	16	95	18
Dt_chr9:55984100-55984322	0	0	22	1
At_chr6:12930867-12931173	95	10	99	7.9
At_chr3:86706913-86707142	100	3400	100	2300
Dt_chr9:55882838-55883288	22	1	0	0
At_chr6:12927577-12927823	98	10	91	9.1
Dt_chr9:55898809-55899235	11	1	23	1
At_chr3:86793992-86794200	78	1.5	49	1.9
At_chr3:86781678-86782138	90	30	86	29
At_chr3:86778242-86778471	61	32	52	31
Dt_chr9:56193938-56194262	96	16	97	13
Dt_chr9:56207451-56207663	88	8.3	75	13
At_chr5:34913977-34914196	100	2400	100	1900
Dt_chr9:56126066-56126304	21	1	41	1
At_chr5:34900764-34901016	83	5.4	81	5
Dt_chr9:56183873-56184074	24	1	0	0
At_chr5:34925063-34925393	96	6.2	60	7.7
At_chr5:34917943-34918151	84	53	60	63
At_chr5:34998772-34999148	78	6.1	61	4.7
At_chr5:34965887-34966144	100	10000	100	9200
At_chr5:35034968-35035256	0	0	0	0
At_chr3:65693018-65693223	86	21	97	10
At_chr8:62427504-62427807	100	24000	100	18000
At_chr3:64904098-64904304	100	450	100	380
At_chr3:64888733-64888938	75	2.2	59	2
At_chr8:62301448-62302237	100	1700	100	1400
At_chr3:65042236-65042546	95	110	93	91
At_chr8:62307445-62307746	100	18000	100	14000
At_chr3:64996273-64996558	100	2100	100	1800
At_chr8:62244448-62244741	96	10	92	7.6
At_chr3:64878465-64878864	95	13	86	12
At_chr8:62292471-62292730	99	6.5	94	5
At_chr3:64874306-64874512	97	32	96	26
At_chr8:62394813-62395071	96	57	80	53
At_chr3:64888524-64888724	57	5.2	46	4.3
At_chr8:62420469-62420673	97	60	91	47
At_chr3:64886419-64886633	90	47	77	43
At_chr8:62310127-62311069	100	1700	100	1400
At_chr8:62381949-62382206	100	10000	100	9200
At_chr6:13044312-13044814	85	14	68	17
At_chr6:13057827-13058048	100	2200	100	2100
At_chr6:13034050-13034538	91	13	91	11
At_chr6:13042994-13043244	88	180	85	130
At_chr8:62024305-62024520	99	26	99	19
At_chr5:34857817-34858109	94	10	93	5.9
At_chr5:34878490-34878811	93	7.7	76	6.8
At_chr5:34860774-34861021	90	66	91	48
At_chr3:13868465-13868689	46	1.9	22	1
At_chr3:13874700-13875144	96	9.6	98	6.5
At_chr3:13747005-13747312	99	36	96	32
At_chr2:59934875-59935100	97	9.8	97	10
At_chr3:13801129-13801363	97	81	91	77
At_chr2:59930693-59931069	94	3.2	92	2.3
At_chr2:59929907-59930136	99	23	93	22
At_chr2:59929036-59929314	100	61	91	51
At_chr2:59901726-59901971	62	1.3	0	0
At_chr2:59883413-59883720	16	1	16	1
At_chr11:30647382-30647614	100	1900	100	1600
At_chr6:13199085-13199317	89	9.2	94	6.9
Dt_chr9:56273543-56273897	14	1	14	1
At_chr6:13224114-13224330	97	44	93	30
Dt_chr9:56251723-56251990	0	0	0	0
At_chr6:13117236-13117503	92	4.4	67	2.5
At_chr11:30542777-30543110	0	0	15	1
Dt_chr9:56455076-56455474	25	1	0	0
At_chr6:13176344-13176559	68	12	91	10
At_chr11:30474946-30475205	81	21	73	18
Dt_chr9:56367498-56368147	23	1	12	1.2
At_chr6:13075665-13075878	99	990	100	850
At_chr11:30469391-30469838	60	9.8	62	8.1
At_chr6:13112628-13113027	78	6.1	49	5.5
At_chr11:30442434-30442641	83	2.3	60	2
At_chr11:30641917-30642187	100	23000	100	17000
Dt_chr9:56217707-56217938	85	3	50	3
At_chr11:30615979-30616282	100	68	98	52
Dt_chr9:56209605-56209825	0	0	44	1
At_chr11:30608229-30608475	96	16	96	11
At_chr11:30554717-30554917	92	22	90	17
Dt_chr9:56478416-56478662	87	22	94	12
scaffold3339.1:5966-6359	0	0	0	0
Dt_chr9:56469932-56470431	21	1.4	37	1.1
At_chr5:35742103-35742330	100	33000	100	29000
scaffold3339.1:6388-6613	0	0	0	0
At_chr3:13302141-13302347	100	670	100	670
Dt_chr9:56611983-56612251	83	23	82	28
At_chr5:35742986-35743292	100	16000	100	12000
At_chr3:13312726-13312926	84	2.9	55	1.8
Dt_chr9:56591865-56592085	0	0	22	1
At_chr5:35632110-35632344	100	16	94	9.3
At_chr3:13324647-13324877	100	29	98	24
At_chr5:35737700-35737929	100	3400	100	2300
scaffold3339.1:3327-3539	0	0	0	0
At_chr3:13334948-13335153	95	6	92	6
At_chr5:35869078-35869496	98	230	98	200
scaffold3339.1:4068-4403	0	0	0	0
At_chr3:13384094-13384444	90	2	32	1.3
scaffold3339.1:4437-4841	0	0	0	0
At_chr3:13440594-13440820	90	38	85	42
At_chr5:35766352-35766553	100	2200	100	1700
scaffold3339.1:5698-5961	0	0	0	0
At_chr3:13442692-13443049	80	5.6	73	3.2
At_chr5:35834954-35835159	100	990	100	740
scaffold3336.1:70822-71059	0	0	0	0
scaffold3336.1:102293-102635	0	0	0	0
scaffold3339.1:156-396	0	0	0	0
At_chr3:64822955-64823863	100	6400	100	4200
scaffold3339.1:1025-1229	0	0	0	0
At_chr3:64841150-64841412	94	47	94	50
At_chr3:64241836-64242049	100	1200	100	830
At_chr3:64245660-64245993	99	310	100	300
At_chr3:64171739-64171963	98	55	98	44
At_chr3:64192246-64192529	96	13	96	11
At_chr3:64077063-64077286	84	190	85	150
At_chr3:64099526-64099736	76	2.1	51	2.7
At_chr3:64024503-64024712	94	49	94	54
Dt_chr4:32154013-32154274	36	1	19	1
At_chr3:64074226-64074465	69	2.7	56	2.9
Dt_chr4:32211620-32211827	0	0	0	0
Dt_chr4:32247085-32247374	67	1.5	17	1
Dt_chr4:32268801-32269189	13	1	13	1
Dt_chr4:32274950-32275340	13	1	13	1
At_chr5:35611662-35612005	97	3.7	47	3.3
At_chr8:62241891-62242135	93	54	95	38
At_chr3:12958666-12958994	99	54	99	34
At_chr5:35620662-35620863	99	300	99	270
At_chr3:12970901-12971149	57	3.1	47	2.9
At_chr5:35547644-35547852	96	6.6	97	7.5
Dt_chr4:31839289-31839530	20	1	0	0
At_chr3:12960124-12960367	82	61	84	67
Dt_chr4:31916245-31916738	30	1	20	1
Dt_chr4:31924928-31925406	20	1	46	1.1
Dt_chr4:31935230-31935612	13	1	26	1
At_chr2:60245041-60245252	98	160	98	110
Dt_chr4:31985391-31985913	19	1	19	1
At_chr2:60245259-60245511	100	23	86	20
At_chr2:60222479-60222820	100	1400	100	1300
At_chr2:60223117-60223386	89	70	98	50
At_chr2:60150201-60150428	96	7.3	86	5
At_chr2:60150701-60151003	99	68	96	42
scaffold1962.1:114695-114924	0	0	0	0
scaffold1962.1:112644-112874	0	0	0	0
scaffold1962.1:111689-111916	0	0	0	0
scaffold1962.1:80573-80897	0	0	0	0
Dt_chr9:56617458-56617665	100	2200	100	2100
scaffold1962.1:243410-243634	0	0	0	0
Dt_chr9:56618013-56618272	100	2100	100	2100
scaffold1962.1:155304-155661	0	0	0	0
Dt_chr9:56618696-56618911	93	100	92	84
scaffold1962.1:133622-133854	0	0	0	0
Dt_chr9:56619175-56619488	99	29	90	23
Dt_chr9:56612555-56613149	90	120	86	100
Dt_chr9:56614439-56614691	100	690	100	730
At_chr3:13724336-13724654	57	1.3	37	2.5
At_chr3:13713058-13713347	98	73	98	68
At_chr3:13690020-13690263	100	25	99	18
At_chr3:13686458-13686690	88	43	98	35
At_chr3:13661776-13662118	0	0	14	1
Dt_chr9:56620905-56621206	100	4300	100	3400
scaffold3336.1:55148-55372	0	0	0	0
At_chr3:13555301-13555537	100	1700	100	1400
Dt_chr9:56621482-56621688	100	5800	100	5000
At_chr5:35406821-35407184	98	130	87	110
scaffold3336.1:40569-40796	0	0	0	0
Dt_chr9:56621787-56622078	100	3200	100	2000
At_chr5:35339980-35340223	82	6.8	67	4.8
Dt_chr9:56622398-56622644	98	280	98	180
At_chr5:35335877-35336109	99	16	87	15
At_chr5:35328047-35328418	77	73	83	63
scaffold3332.1:112622-112831	0	0	0	0
scaffold3332.1:109983-110381	0	0	0	0
At_chr5:35485184-35485548	97	4.7	83	2.7
scaffold3334.1:76997-77280	0	0	0	0
At_chr5:35451767-35451990	85	100	86	74
scaffold3332.1:135402-135666	0	0	0	0
At_chr5:35414558-35414775	95	22	89	19
scaffold3330.1:106425-106729	0	0	0	0
scaffold3330.1:103868-104069	0	0	0	0
At_chr2:59873610-59873841	46	6.5	22	4.8
scaffold3330.1:129765-129975	0	0	0	0
At_chr2:59836070-59836452	97	10	98	6.4
At_chr3:65140842-65141471	89	6.8	93	5.3
scaffold3330.1:116132-116342	0	0	0	0
At_chr2:59832574-59832844	97	19	86	17
At_chr3:65127163-65127374	95	16	98	14
At_chr2:59766357-59766559	94	6.2	82	4.4
At_chr3:64609787-64610019	100	1900	100	1600
At_chr3:64519390-64519603	91	6.3	89	8.2
At_chr3:64513263-64513470	70	1	24	1
At_chr3:64462937-64463146	77	80	70	73
At_chr3:64459604-64459808	100	3500	100	2700
At_chr3:64396932-64397190	100	86	89	68
At_chr3:64336667-64336925	100	10000	100	9100
Dt_chr4:32723436-32723703	68	2.1	37	3.5
At_chr3:64315868-64316107	79	14	46	14
Dt_chr4:32696011-32696283	86	3.5	90	3.2
Dt_chr4:32749433-32749695	90	21	98	12
Dt_chr4:32748310-32748809	92	41	66	58
Dt_chr4:32766082-32766326	99	360	96	430
At_chr5:35250331-35250694	46	1.8	48	3.1
At_chr5:35237594-35237805	77	12	90	12
At_chr3:13287043-13287911	100	5800	100	3900
At_chr5:35228049-35228270	38	7.6	56	4.3
Dt_chr4:32278606-32278942	0	0	0	0
At_chr3:13292294-13292598	100	15000	100	12000
At_chr3:13297006-13297254	100	610	100	570
Dt_chr4:32340185-32340485	100	24000	100	18000
Dt_chr4:32289691-32289898	0	0	0	0
Dt_chr4:32585450-32585766	88	5.1	87	4.5
Dt_chr4:32464953-32465251	96	13	91	11
At_chr3:86847330-86847671	73	2.5	61	1.6
At_chr3:86871598-86871806	47	1	23	1
At_chr3:86840423-86840626	97	53	92	58
At_chr3:86921179-86921423	94	490	94	430
At_chr3:86942754-86942980	96	16	94	13
At_chr3:86886668-86886907	0	0	20	1
At_chr3:86919609-86919925	95	100	99	73
At_chr3:86998709-86998982	28	2.5	40	1.3
At_chr3:86943624-86943823	72	37	77	18
At_chr3:86998403-86998611	70	1	47	1
scaffold3339.1:20681-21099	0	0	0	0
scaffold3339.1:21117-21351	0	0	0	0
scaffold3339.1:19831-20045	0	0	0	0
scaffold3339.1:20243-20654	0	0	0	0
scaffold3339.1:19128-19329	0	0	0	0
scaffold3339.1:19481-19705	0	0	0	0
scaffold3339.1:17490-18194	0	0	0	0
scaffold3339.1:18278-18548	0	0	0	0
scaffold3339.1:15986-16401	0	0	0	0
At_chr8:62223012-62223246	95	6.4	85	5.9
scaffold3339.1:16418-17456	0	0	0	0
At_chr13:61887865-61888234	92	2.2	88	1.8
At_chr13:61941530-61941798	98	100	96	68
At_chr3:64270632-64270853	82	11	72	7.3
At_chr13:61941818-61942095	92	150	94	140
At_chr3:64302115-64302394	100	2600	100	2000
At_chr13:61982581-61982819	97	120	92	120
At_chr3:65707282-65707483	85	8	77	5.4
At_chr13:62011170-62011381	99	73	96	71
At_chr3:65740935-65741141	52	2.3	81	4.4
At_chr8:62200687-62200888	94	2.8	94	4.1
At_chr3:65758818-65759021	86	5.6	76	3.2
At_chr8:62196518-62196831	93	37	89	30
At_chr3:65794680-65794915	86	5.6	79	2.6
At_chr8:62146730-62147025	100	22000	100	17000
At_chr3:65828451-65828686	99	360	99	300
At_chr8:62079791-62080087	100	25000	100	19000
At_chr3:65838735-65838967	100	1900	100	1600
At_chr8:62217773-62218081	96	4.8	95	4.3
At_chr3:65856229-65856434	86	12	89	13
Dt_chr4:31433402-31433868	0	0	21	1
At_chr8:62213237-62213506	100	8900	100	7700
At_chr3:65868765-65869054	94	44	100	35
Dt_chr4:31485941-31486369	23	1	0	0
At_chr8:62205779-62206030	89	3.5	77	4.5
Dt_chr4:31376151-31376533	13	1	13	1
At_chr8:62205414-62205726	76	2.9	49	1.9
Dt_chr4:31405812-31406015	76	2.5	52	1.8
Dt_chr4:31519953-31520213	0	0	0	0
At_chr3:65704627-65704881	80	15	93	12
Dt_chr4:31306488-31306722	82	4.8	93	4.7
At_chr13:62012827-62013088	83	4.5	77	4.8
Dt_chr4:31364747-31364953	100	98	100	78
At_chr13:62017145-62017354	95	33	90	29
Dt_chr4:31365269-31365751	57	2.5	81	3.5
At_chr13:62149265-62150110	100	260	100	170
Dt_chr4:31314032-31314250	0	0	0	0
At_chr13:62155592-62155883	100	150	100	99
Dt_chr4:31338596-31338947	35	1.2	14	1
At_chr13:62177192-62177398	100	2600	100	1800
scaffold2864.1:187045-187568	0	0	0	0
scaffold2869.1:9985-10611	0	0	0	0
scaffold2869.1:38561-38962	0	0	0	0
scaffold2869.1:39761-40233	0	0	0	0
scaffold2869.1:91072-91305	0	0	0	0
scaffold2869.1:130973-131176	0	0	0	0
scaffold2869.1:131191-131541	0	0	0	0
scaffold2869.1:186211-186619	0	0	0	0
scaffold2876.1:14112-14506	0	0	0	0
scaffold2876.1:23103-23328	0	0	0	0
At_chr11:30799847-30800115	68	69	69	64
At_chr13:61621134-61621396	100	9400	100	8200
At_chr13:61679854-61680179	97	150	98	140
At_chr13:61651670-61651913	75	4.3	75	4.6
At_chr13:61689673-61689932	100	250	100	250
At_chr3:65971977-65972209	100	1900	100	1600
At_chr13:61680304-61680682	99	180	98	150
At_chr3:65937118-65937406	75	2.9	80	2.3
At_chr3:66031324-66031546	100	5300	100	3600
At_chr3:66026869-66027096	100	32000	100	28000
At_chr3:66060059-66060270	98	11	84	4.9
At_chr3:66049421-66049720	100	23000	100	17000
At_chr3:66084185-66084462	92	8.8	97	6.4
At_chr3:66064623-66065011	96	36	98	24
At_chr3:65878511-65878720	85	2.2	57	2
Dt_chr5:44133253-44133468	51	6.2	50	10
Dt_chr5:44132812-44133013	65	13	66	13
At_chr13:61752415-61752772	100	1700	100	1600
At_chr13:61751849-61752219	100	360	99	300
At_chr13:61828591-61828814	100	64	100	48
At_chr13:61805065-61805390	85	8.3	80	7.5
Dt_chr5:44146468-44147135	46	5.1	40	7.1
Dt_chr5:44146125-44146327	33	1.5	0	0
At_chr13:61886849-61887080	90	130	87	120
Dt_chr5:44148661-44148985	96	390	91	240
Dt_chr5:44147320-44148552	73	59	73	42
Dt_chr5:44143815-44144582	44	200	47	160
scaffold2876.1:30656-30869	0	0	0	0
Dt_chr5:44143021-44143315	49	130	66	79
Dt_chr5:44145653-44146115	47	16	51	12
scaffold2876.1:57104-57619	0	0	0	0
Dt_chr5:44144932-44145600	44	3	33	2.9
scaffold2876.1:55787-56113	0	0	0	0
scaffold2876.1:170133-170503	0	0	0	0
scaffold2876.1:69451-70013	0	0	0	0
At_chr11:29567841-29568076	63	3	51	2.5
scaffold2877.1:7588-7983	0	0	0	0
At_chr11:29566742-29567016	93	3.4	92	2.3
scaffold2877.1:3015-3214	0	0	0	0
At_chr11:29551135-29551373	97	10	100	12
scaffold2877.1:80515-80739	0	0	0	0
At_chr11:29482811-29483095	75	3.2	84	3.1
scaffold2877.1:77879-78189	0	0	0	0
At_chr11:29482283-29482547	65	4.6	49	4.1
At_chr11:29459047-29459250	95	22	81	23
scaffold2877.1:86193-86422	0	0	0	0
At_chr11:29422059-29422338	99	150	99	120
At_chr11:29397358-29397558	100	2000	100	1900
Dt_chr8:15520227-15520444	0	0	22	1
Dt_chr8:15379032-15379258	100	29000	100	25000
Dt_chr8:15822669-15822942	74	3.2	89	5
Dt_chr8:15812607-15812808	96	22	98	19
Dt_chr8:15762331-15762571	54	1.5	55	3.7
At_chr3:65869264-65869477	99	85	98	79
Dt_chr8:15761294-15761516	97	13	83	5.8
Dt_chr8:15755958-15756190	86	3.7	69	4.3
Dt_chr8:15709862-15710349	100	270	100	220
At_chr13:62565406-62565624	98	13	93	14
Dt_chr8:15705751-15705961	99	370	96	290
Dt_chr8:15521145-15521402	38	1	38	1
At_chr13:62613877-62614094	97	41	93	23
At_chr13:62615253-62615470	97	41	93	23
At_chr13:62566876-62567096	90	3	89	3
At_chr3:65326680-65327043	100	39	98	30
At_chr13:62568615-62568934	33	1.4	48	2.9
At_chr3:65380248-65380503	98	690	98	570
At_chr3:65159279-65159609	100	48	94	35
At_chr3:65202966-65203210	20	1	0	0
At_chr3:65414030-65414259	100	3400	100	2300
At_chr3:65418440-65418667	100	33000	100	29000
At_chr3:65382905-65383125	100	17000	100	14000
At_chr3:65388266-65388495	100	3400	100	2300
At_chr3:65142415-65142863	94	9.8	76	11
At_chr13:62719418-62719679	56	1	19	1
At_chr13:62725026-62725244	89	11	58	13
At_chr13:62693958-62694163	100	1500	100	1200
At_chr13:62711877-62712105	99	5.9	93	5
At_chr13:62725890-62726159	89	4.7	91	4.2
scaffold2851.1:119368-119686	0	0	0	0
scaffold2851.1:122031-122380	0	0	0	0
scaffold2851.1:118235-118462	0	0	0	0
scaffold2851.1:149141-149445	0	0	0	0
scaffold2851.1:150103-150330	0	0	0	0
scaffold2851.1:133076-133543	0	0	0	0
scaffold2851.1:140202-140434	0	0	0	0
At_chr11:30796958-30797174	94	11	100	8.2
scaffold2864.1:52976-53198	0	0	0	0
scaffold2851.1:173315-173547	0	0	0	0
scaffold2851.1:174702-174919	0	0	0	0
At_chr11:30717920-30718175	100	7900	100	7100
At_chr11:30740695-30741001	99	12	92	9.3
At_chr11:30694978-30695372	52	2.9	52	1.9
At_chr11:30703786-30703993	96	9.1	97	7.8
At_chr11:30775672-30775876	77	61	79	46
At_chr11:30780215-30780560	66	3.2	53	1.9
At_chr11:30741805-30742211	94	30	83	32
Dt_chr8:15827736-15827983	20	1	0	0
At_chr11:30745240-30745487	94	3.6	76	2.1
Dt_chr8:15958800-15959068	100	12000	100	9100
At_chr11:30427635-30427841	98	19	81	11
Dt_chr8:16115985-16116203	95	18	94	19
Dt_chr8:16118599-16118828	100	3400	100	2300
Dt_chr8:16025251-16025504	76	3.6	65	2.1
Dt_chr8:16066476-16066760	84	5.1	88	3.7
At_chr3:66103858-66104075	94	53	94	42
Dt_chr8:15991742-15992007	71	5.7	58	5.1
At_chr13:62224164-62224491	100	480	100	440
Dt_chr8:16018749-16019075	21	1.4	15	1
Dt_chr8:15959721-15959947	100	28000	100	24000
Dt_chr8:15985973-15986415	97	9.8	95	4.8
At_chr13:62403800-62404076	97	18	96	14
At_chr13:62316718-62316985	77	13	92	8.8
At_chr13:62313833-62314169	96	18	91	13
At_chr3:65519606-65519979	100	480	96	430
At_chr13:62257304-62257661	97	11	90	11
At_chr3:65519082-65519418	100	1700	100	1600
At_chr3:65512309-65512544	100	130	100	110
At_chr3:65499865-65500295	100	22000	100	17000
At_chr3:65686784-65686994	74	2.5	55	3
At_chr3:65681895-65682141	96	38	95	35
At_chr3:65681385-65681669	89	14	98	13
At_chr3:65557309-65557842	93	11	96	6.1
At_chr3:65421976-65422278	100	5700	100	3900
At_chr13:62528870-62529122	81	4.1	84	2.5
At_chr13:62515518-62515787	98	28	99	22
At_chr13:62444159-62444433	91	17	83	12
At_chr13:62411628-62411880	71	6.8	66	4.7
At_chr13:62550879-62551120	84	88	87	67
scaffold2864.1:76928-77206	0	0	0	0
scaffold2864.1:65738-65961	0	0	0	0
scaffold2864.1:57909-58245	0	0	0	0
scaffold2864.1:89117-89342	0	0	0	0
scaffold2864.1:84815-85089	0	0	0	0
scaffold2864.1:83442-83684	0	0	0	0
At_chr11:31019928-31020138	55	1.7	70	1.3
scaffold2864.1:78856-79075	0	0	0	0
scaffold2864.1:128587-128817	0	0	0	0
scaffold2864.1:120707-120928	0	0	0	0
scaffold2864.1:107994-108332	0	0	0	0
At_chr11:30832044-30832371	60	2.2	59	1.8
At_chr11:30826566-30826866	72	3.2	67	3.2
At_chr11:30842167-30842399	52	2	32	5.9
At_chr11:30839837-30840077	98	25	98	25
At_chr11:31001983-31002290	96	23	96	19
At_chr11:30935964-30936311	0	0	0	0
At_chr11:31017317-31018129	100	670	100	510
At_chr11:31008344-31009256	100	620	99	470
At_chr11:30670438-30670807	62	2.5	57	3.5
At_chr3:65419313-65419631	100	18000	100	14000
At_chr13:60962157-60962374	83	2.2	55	2.9
At_chr13:60990315-60990570	92	23	98	18
At_chr13:61001479-61001839	100	68	100	52
At_chr13:61031779-61032096	100	4400	100	3800
At_chr13:60940284-60940539	100	330	100	220
At_chr13:60953381-60953624	100	2200	100	2100
At_chr13:61073976-61074241	59	5	58	4.1
At_chr13:61074255-61074644	31	8.4	42	4.5
At_chr13:61106011-61106555	89	7.9	97	6.5
At_chr13:61108639-61108859	88	4	86	2.9
Dt_chr8:14909909-14910137	98	7.4	94	8.6
Dt_chr8:14957880-14958149	93	20	89	19
Dt_chr8:15304414-15304631	89	8.6	82	5
Dt_chr8:15314929-15315152	53	34	66	22
Dt_chr8:15369098-15369311	97	15	92	17
Dt_chr8:15378071-15378375	100	12000	100	9000
Dt_chr8:15005371-15005648	87	5.8	94	4.1
Dt_chr8:15131138-15131356	49	1.8	28	1.6
Dt_chr8:15158490-15158748	100	10000	100	9100
Dt_chr8:15303687-15303922	49	3.4	51	2.5
Dt_chr8:17186158-17186385	100	33000	100	29000
Dt_chr8:17006118-17006345	100	100	96	99
Dt_chr8:16916740-16916946	86	8.2	90	8.2
Dt_chr8:16901445-16901668	100	17000	100	14000
Dt_chr8:16883040-16883342	100	24000	100	18000
Dt_chr8:17166082-17166343	81	29000	81	22000
Dt_chr8:17153857-17154112	76	2.8	75	2.3
Dt_chr8:17146914-17147153	98	17	95	12
Dt_chr8:17069372-17069616	93	1600	93	1300
Dt_chr8:16771887-16772089	99	78	100	55
At_chr13:61388330-61388532	81	130	80	92
At_chr13:61392667-61392873	97	37	99	25
At_chr13:61358137-61358388	100	1800	100	1500
At_chr13:61361704-61361907	100	1100	100	1200
At_chr13:61335469-61335709	78	6	49	6.7
At_chr13:61351864-61352155	94	23	98	17
Dt_chr4:29663078-29663309	0	0	45	2.3
[truncated: 83,564 more rows]

## Sheet: Sheet2
	共计	J2>J1	J1=J2	J2<J1
LG1	3259	1117	264	1878
LG10	2442	832	202	1408
LG11	3373	1146	273	1954
LG12	3525	1243	254	2028
LG13	1865	645	136	1084
LG14	810	305	69	436
LG15	3260	1123	256	1881
LG16	3507	1229	245	2033
LG17	686	267	68	351
LG18	1061	407	82	572

## Sheet: Sheet3
Additional file 9. Methylated CpG Islands in J1 and J2 stages
#CpG_id	J1_mapped_Percentage	J1_mapped_Depth	J2_mapped_Percentage	J2_mapped_Depth
At_chr9:24649249-24649470	100	3700	100	3400
At_chr9:24579819-24580087	100	260	100	260
At_chr9:24635526-24635744	100	17000	100	14000
At_chr9:24630004-24630280	100	1500	100	1300
At_chr9:24636118-24636353	100	5200	100	3700
At_chr9:24556118-24556328	100	1200	100	1200
At_chr9:24444891-24445149	100	10000	100	9100
At_chr9:24514960-24515792	100	1900	100	1800
At_chr12:75715459-75715686	100	32000	100	28000
At_chr12:75714497-75714731	100	21000	100	17000
At_chr12:75927326-75927549	100	32	100	23
At_chr7:13385455-13385670	100	240	100	180
At_chr12:74707967-74708185	100	1600	100	1500
At_chr12:74965854-74966067	100	3800	100	3600
At_chr12:74937398-74937666	100	25000	100	20000
At_chr12:74866810-74867179	100	980	100	920
At_chr3:96451294-96451499	100	2000	100	1900
At_chr3:96437787-96438057	100	1600	100	1200
At_chr3:96437205-96437445	100	4400	100	3000
At_chr7:12668709-12668986	100	250	100	200
At_chr12:90026378-90026624	100	2200	100	1900
At_chr12:89914572-89914793	100	560	100	610
At_chr12:89924692-89924919	100	530	100	500
At_chr2:57887937-57888204	100	9300	100	8200
At_chr2:57846386-57846814	100	1700	100	1400
At_chr12:75575913-75576115	100	920	100	910
At_chr13:88777680-88777989	100	2300	100	1700
At_chr13:88726362-88726622	100	5400	100	3700
At_chr13:88784067-88784284	100	480	100	370
At_chr12:54789832-54790060	100	800	100	760
At_chr13:88688632-88688949	100	320	100	250
At_chr13:88725496-88725757	100	9900	100	8000
At_chr13:88718609-88718830	100	420	100	320
At_chr12:54818734-54818964	100	22000	100	18000
At_chr12:54813271-54813501	100	630	100	520
At_chr12:74599087-74599308	100	2800	100	2700
At_chr12:74650598-74650850	100	3800	100	2600
At_chr12:74651176-74651484	100	2600	100	2000
At_chr2:59425293-59425546	100	56	100	39
At_chr12:89589525-89589789	100	47	100	40
At_chr13:88565790-88566041	100	8600	100	7600
At_chr13:88645520-88645734	100	9100	100	8200
At_chr12:89495322-89495689	100	1000	100	960
At_chr12:89492109-89492329	100	1800	100	1700
At_chr13:88531288-88531545	100	10000	100	9200
At_chr7:11611273-11611493	100	640	100	500
At_chr7:11612455-11612673	100	590	100	470
At_chr7:11615715-11615935	100	240	100	210
At_chr7:11616331-11616605	100	610	100	540
At_chr2:59669364-59669589	100	1200	100	1200
At_chr2:59735746-59736405	100	730	100	690
At_chr12:89747154-89747381	100	23000	100	18000
At_chr12:89806249-89806553	100	22000	100	17000
At_chr13:88453914-88454243	100	1000	100	950
At_chr12:89673553-89673785	100	14000	100	11000
At_chr12:89674513-89674740	100	32000	100	28000
At_chr12:89678943-89679212	100	4000	100	2700
At_chr12:52451844-52452330	100	78	100	39
At_chr12:74977111-74977349	100	930	100	950
At_chr12:74989908-74990816	100	7700	100	5400
At_chr12:74995484-74995711	100	840	100	760
At_chr12:75058401-75058618	100	1800	100	1700
At_chr12:75149531-75149795	100	24000	100	19000
At_chr2:58993198-58993427	100	3400	100	2300
At_chr12:88774108-88774348	100	660	100	430
At_chr12:89101774-89101998	100	3200	100	3100
At_chr12:89070364-89070582	100	1300	100	1000
At_chr9:75676481-75676723	100	690	100	680
At_chr12:89281938-89282212	100	2900	100	2300
At_chr12:89294014-89294906	100	72	100	57
At_chr12:89279350-89279655	100	4300	100	3200
At_chr13:87973226-87974045	100	2000	100	1900
At_chr13:87964896-87965700	100	2200	100	2000
At_chr12:89295097-89296196	100	700	100	560
At_chr13:87747650-87747953	100	24000	100	18000
At_chr9:49477286-49478206	100	2600	100	2700
At_chr9:49573991-49574219	100	120	100	120
At_chr2:58960441-58960803	100	30	100	18
At_chr9:49634958-49635160	100	2600	100	2100
At_chr7:10623149-10623425	100	1200	100	940
At_chr7:10611790-10612107	100	1200	100	970
At_chr9:75933752-75933982	100	150	100	140
At_chr2:60280032-60280260	100	4700	100	3200
At_chr12:73780342-73780574	100	130	100	100
At_chr2:60277378-60277684	100	16000	100	12000
At_chr12:88457338-88457548	100	71	100	69
At_chr2:60276495-60276722	100	33000	100	29000
At_chr12:88367964-88368166	100	930	100	860
At_chr13:87746988-87747189	100	6300	100	4200
At_chr13:87660922-87661164	100	1000	100	820
At_chr13:87530997-87531351	100	580	100	450
Dt_chr8:17813293-17813593	100	14000	100	11000
Dt_chr8:17818661-17818890	100	3400	100	2300
Dt_chr8:17814257-17814484	100	23000	100	20000
At_chr12:52737804-52738010	100	480	100	390
At_chr13:63184596-63184817	100	330	100	350
At_chr3:59483756-59483958	100	2400	100	2400
At_chr3:59441425-59441632	100	7200	100	6900
At_chr3:59431929-59432158	100	3300	100	2300
At_chr3:59392665-59393027	100	580	100	550
At_chr12:88572192-88572413	100	18000	100	15000
At_chr13:87488037-87488355	100	740	100	770
At_chr12:88688680-88688944	100	3900	100	2700
Dt_chr8:18491119-18491376	100	10000	100	9200
At_chr13:87278235-87278521	100	630	100	470
At_chr9:48382123-48382395	100	660	100	580
At_chr9:48383029-48383238	100	220	100	170
At_chr13:62744214-62744446	100	1900	100	1500
At_chr13:62741590-62741894	100	24000	100	18000
At_chr9:48387054-48387279	100	110	100	71
At_chr12:74208399-74208607	100	65	100	52
At_chr12:74182384-74182734	100	560	100	530
At_chr12:74183042-74183323	100	410	100	320
At_chr12:74105098-74105327	100	3300	100	2300
At_chr12:88244647-88245048	100	83	100	59
At_chr9:48096711-48097089	100	260	100	160
At_chr9:76339593-76339834	100	24000	100	19000
At_chr9:76312012-76312311	100	280	100	180
At_chr9:76331677-76331904	100	23000	100	19000
At_chr12:73666592-73667030	100	2300	100	2000
At_chr12:73661368-73661610	100	570	100	440
At_chr12:88348487-88348714	100	32000	100	28000
At_chr12:88347525-88347759	100	21000	100	17000
At_chr12:52421122-52421370	100	1000	100	810
At_chr9:47563161-47563390	100	3300	100	2300
At_chr13:63306454-63306665	100	150	100	120
At_chr9:47658358-47658578	100	1200	100	1200
At_chr9:47697032-47697264	100	1900	100	1500
At_chr9:76405285-76405517	100	1900	100	1600
At_chr9:76378867-76379082	100	8900	100	8000
At_chr9:76452827-76453047	100	91	100	85
At_chr9:76429241-76429450	100	1300	100	1000
At_chr9:76423225-76423506	100	1400	100	1400
At_chr9:76412195-76412418	100	18000	100	15000
At_chr9:76522495-76522932	100	2900	100	2600
At_chr9:76494117-76494374	100	10000	100	9200
At_chr9:75966070-75966414	100	5900	100	3900
At_chr9:76056171-76056444	100	23000	100	18000
At_chr9:75968961-75969195	100	20000	100	16000
At_chr9:75973671-75973900	100	3400	100	2300
At_chr12:87808005-87808235	100	1200	100	1100
At_chr12:87996947-87997171	100	890	100	920
At_chr9:76114671-76114911	100	23000	100	18000
At_chr9:76228122-76228341	100	510	100	470
Dt_chr4:31026480-31026879	100	670	100	540
Dt_chr4:30871481-30871694	100	360	100	280
Dt_chr4:31270218-31270494	100	95	100	78
At_chr2:58129520-58129854	100	210	100	210
Dt_chr5:56122124-56122333	100	1700	100	1400
At_chr3:11947002-11947264	100	5200	100	3500
At_chr3:11911403-11911630	100	33000	100	29000
At_chr3:11912358-11912592	100	23000	100	19000
At_chr2:57717916-57718159	100	2900	100	2200
At_chr9:76642144-76643063	100	6500	100	6500
At_chr9:76646479-76646686	100	2900	100	1900
At_chr9:76647056-76647310	100	2100	100	1600
At_chr9:76700784-76700994	100	2600	100	2500
At_chr3:88292505-88292734	100	3400	100	2300
At_chr11:30403120-30403332	100	290	100	290
At_chr3:88214088-88214506	100	520	100	480
At_chr3:88213578-88213936	100	2100	100	2000
At_chr11:30362887-30363151	100	1900	100	1700
At_chr3:12110335-12110569	100	23000	100	19000
At_chr3:12109380-12109607	100	33000	100	29000
At_chr3:12221461-12221688	100	300	100	260
At_chr11:29931624-29931882	100	10000	100	9100
At_chr9:76703966-76704184	100	3000	100	2800
At_chr9:76731084-76731385	100	2400	100	1800
At_chr9:76730513-76730758	100	4200	100	2900
Dt_chr4:30625091-30625294	100	330	100	350
Dt_chr4:30623866-30624080	100	250	100	250
Dt_chr5:44208788-44209012	100	22000	100	17000
At_chr9:77005935-77006206	100	710	100	650
At_chr3:87136382-87136640	100	10000	100	9100
At_chr3:87227884-87228854	100	2500	100	2600
At_chr3:87239979-87240179	100	960	100	960
At_chr3:87891003-87891300	100	3600	100	3700
At_chr3:87896182-87896449	100	950	100	770
At_chr3:11824099-11824343	100	42	100	33
At_chr11:30171613-30171874	100	110	100	100
Dt_chr9:56632735-56633272	100	5000	100	3800
Dt_chr9:56628346-56628555	100	5600	100	4800
At_chr3:88525828-88526036	100	600	100	570
At_chr3:88524957-88525332	100	1700	100	1800
At_chr3:63759876-63760105	100	100	100	94
At_chr12:74073132-74073391	100	2000	100	2100
At_chr12:74029565-74029796	100	94	100	74
At_chr12:74027060-74027362	100	380	100	260
Dt_chr5:44154791-44155100	100	4900	100	3400
Dt_chr9:56643724-56643984	100	1700	100	1200
Dt_chr9:56638675-56638968	100	3000	100	2000
Dt_chr9:56639127-56639518	100	600	100	400
At_chr3:13222948-13223252	100	24000	100	18000
At_chr11:28966475-28966689	100	3200	100	2500
At_chr3:63893163-63893389	100	20000	100	16000
Dt_chr5:44975881-44976093	100	8500	100	7700
Dt_chr5:44967988-44968958	100	1700	100	1400
At_chr3:12851180-12851385	100	5300	100	3600
Dt_chr5:44549971-44550174	100	210	100	230
Dt_chr5:44637476-44637734	100	11000	100	9500
At_chr6:12194986-12195274	100	130	100	110
Dt_chr9:56648072-56648486	100	1400	100	890
At_chr6:12218457-12218714	100	10000	100	9200
Dt_chr9:56647624-56647917	100	3500	100	2200
At_chr3:88130032-88130356	100	970	100	690
Dt_chr9:56647324-56647554	100	5300	100	4400
At_chr3:88159032-88159294	100	10000	100	9100
At_chr11:29095139-29095414	100	1100	100	840
Dt_chr5:44360568-44360797	100	3400	100	2300
Dt_chr5:44516187-44516444	100	10000	100	9200
At_chr11:28785331-28785560	100	3400	100	2300
At_chr11:28779953-28780274	100	12000	100	8600
At_chr11:28780925-28781146	100	32000	100	28000
At_chr6:12300948-12301150	100	5700	100	5000
At_chr11:28923382-28923864	100	4100	100	3600
Dt_chr9:56656965-56657235	100	3500	100	2200
Dt_chr9:56657584-56657827	100	310	100	210
Dt_chr9:56657855-56658112	100	140	100	110
Dt_chr9:56653502-56653920	100	250	100	220
At_chr3:12850343-12850551	100	8000	100	7200
At_chr3:12844554-12844760	100	1700	100	1500
At_chr11:28974683-28975597	100	4600	100	3500
At_chr11:29054025-29054246	100	3800	100	3700
At_chr6:12540149-12540403	100	10000	100	9000
At_chr6:12741018-12741277	100	8200	100	7000
At_chr3:13923102-13923406	100	22000	100	17000
At_chr5:35160378-35160610	100	1900	100	1600
At_chr11:28738232-28738504	100	26000	100	20000
At_chr3:64706037-64706275	100	4800	100	3600
At_chr3:64711561-64711803	100	880	100	690
At_chr3:64819418-64819639	100	33000	100	29000
At_chr3:64820374-64820596	100	18000	100	14000
At_chr3:64655565-64655765	100	2700	100	2200
At_chr3:64690036-64690253	100	1100	100	880
At_chr3:13517272-13517506	100	4900	100	3700
At_chr3:13511779-13511980	100	580	100	450
At_chr3:13465908-13466165	100	10000	100	9200
At_chr3:86693749-86693955	100	190	100	150
At_chr3:86689410-86689711	100	23000	100	18000
At_chr3:86683793-86683996	100	2600	100	2100
At_chr3:86706913-86707142	100	3400	100	2300
At_chr5:34913977-34914196	100	2400	100	1900
At_chr5:34965887-34966144	100	10000	100	9200
At_chr8:62427504-62427807	100	24000	100	18000
At_chr3:64904098-64904304	100	450	100	380
At_chr8:62301448-62302237	100	1700	100	1400
At_chr8:62307445-62307746	100	18000	100	14000
At_chr3:64996273-64996558	100	2100	100	1800
At_chr8:62310127-62311069	100	1700	100	1400
At_chr8:62381949-62382206	100	10000	100	9200
At_chr6:13057827-13058048	100	2200	100	2100
At_chr11:30647382-30647614	100	1900	100	1600
At_chr11:30641917-30642187	100	23000	100	17000
At_chr5:35742103-35742330	100	33000	100	29000
At_chr3:13302141-13302347	100	670	100	670
At_chr5:35742986-35743292	100	16000	100	12000
At_chr5:35737700-35737929	100	3400	100	2300
At_chr5:35766352-35766553	100	2200	100	1700
At_chr5:35834954-35835159	100	990	100	740
At_chr3:64822955-64823863	100	6400	100	4200
At_chr3:64241836-64242049	100	1200	100	830
At_chr2:60222479-60222820	100	1400	100	1300
Dt_chr9:56617458-56617665	100	2200	100	2100
Dt_chr9:56618013-56618272	100	2100	100	2100
Dt_chr9:56614439-56614691	100	690	100	730
Dt_chr9:56620905-56621206	100	4300	100	3400
At_chr3:13555301-13555537	100	1700	100	1400
Dt_chr9:56621482-56621688	100	5800	100	5000
Dt_chr9:56621787-56622078	100	3200	100	2000
At_chr3:64609787-64610019	100	1900	100	1600
At_chr3:64459604-64459808	100	3500	100	2700
At_chr3:64336667-64336925	100	10000	100	9100
At_chr3:13287043-13287911	100	5800	100	3900
At_chr3:13292294-13292598	100	15000	100	12000
At_chr3:13297006-13297254	100	610	100	570
Dt_chr4:32340185-32340485	100	24000	100	18000
At_chr3:64302115-64302394	100	2600	100	2000
At_chr8:62146730-62147025	100	22000	100	17000
At_chr8:62079791-62080087	100	25000	100	19000
At_chr3:65838735-65838967	100	1900	100	1600
At_chr8:62213237-62213506	100	8900	100	7700
Dt_chr4:31364747-31364953	100	98	100	78
At_chr13:62149265-62150110	100	260	100	170
At_chr13:62155592-62155883	100	150	100	99
At_chr13:62177192-62177398	100	2600	100	1800
At_chr13:61621134-61621396	100	9400	100	8200
At_chr13:61689673-61689932	100	250	100	250
At_chr3:65971977-65972209	100	1900	100	1600
At_chr3:66031324-66031546	100	5300	100	3600
At_chr3:66026869-66027096	100	32000	100	28000
At_chr3:66049421-66049720	100	23000	100	17000
At_chr13:61752415-61752772	100	1700	100	1600
At_chr13:61828591-61828814	100	64	100	48
At_chr11:29397358-29397558	100	2000	100	1900
Dt_chr8:15379032-15379258	100	29000	100	25000
Dt_chr8:15709862-15710349	100	270	100	220
At_chr3:65414030-65414259	100	3400	100	2300
At_chr3:65418440-65418667	100	33000	100	29000
At_chr3:65382905-65383125	100	17000	100	14000
At_chr3:65388266-65388495	100	3400	100	2300
At_chr13:62693958-62694163	100	1500	100	1200
At_chr11:30717920-30718175	100	7900	100	7100
Dt_chr8:15958800-15959068	100	12000	100	9100
Dt_chr8:16118599-16118828	100	3400	100	2300
At_chr13:62224164-62224491	100	480	100	440
Dt_chr8:15959721-15959947	100	28000	100	24000
At_chr3:65519082-65519418	100	1700	100	1600
At_chr3:65512309-65512544	100	130	100	110
At_chr3:65499865-65500295	100	22000	100	17000
At_chr3:65421976-65422278	100	5700	100	3900
At_chr11:31017317-31018129	100	670	100	510
At_chr3:65419313-65419631	100	18000	100	14000
At_chr13:61001479-61001839	100	68	100	52
At_chr13:61031779-61032096	100	4400	100	3800
At_chr13:60940284-60940539	100	330	100	220
At_chr13:60953381-60953624	100	2200	100	2100
Dt_chr8:15378071-15378375	100	12000	100	9000
Dt_chr8:15158490-15158748	100	10000	100	9100
Dt_chr8:17186158-17186385	100	33000	100	29000
Dt_chr8:16901445-16901668	100	17000	100	14000
Dt_chr8:16883040-16883342	100	24000	100	18000
At_chr13:61358137-61358388	100	1800	100	1500
At_chr13:61361704-61361907	100	1100	100	1200
At_chr13:61502679-61502878	100	1600	100	1600
At_chr13:61606140-61606352	100	6400	100	5800
Dt_chr8:17272092-17272392	100	23000	100	18000
Dt_chr8:17290139-17290397	100	10000	100	9100
Dt_chr8:17209324-17209547	100	9300	100	7400
Dt_chr8:17215290-17215504	100	8600	100	6900
Dt_chr8:17332489-17332716	100	32000	100	28000
Dt_chr8:17417505-17417734	100	3400	100	2300
Dt_chr8:17187042-17187347	100	14000	100	11000
Dt_chr1:15000605-15000813	100	1600	100	1400
Dt_chr4:30206054-30206345	100	360	100	220
At_chr13:61291466-61291676	100	11000	100	9700
Dt_chr1:15397194-15397450	100	9400	100	8300
Dt_chr1:15252569-15252774	100	5600	100	5300
Dt_chr1:15221897-15222253	100	1200	100	990
Dt_chr8:16123893-16124201	100	16000	100	12000
Dt_chr8:16123010-16123240	100	33000	100	29000
Dt_chr1:15808223-15808440	100	2300	100	2200
Dt_chr8:16613616-16613836	100	20000	100	16000
Dt_chr8:16730495-16730799	100	24000	100	18000
Dt_chr8:16733119-16733351	100	1900	100	1500
At_chr8:19104097-19104299	100	710	100	680
At_chr8:18946657-18946882	100	700	100	710
At_chr3:64629515-64629793	100	840	100	740
At_chr8:19091056-19091334	100	1700	100	1600
At_chr3:64617801-64618033	100	1900	100	1600
At_chr8:18939998-18940260	100	10000	100	8900
At_chr8:18931993-18932251	100	10000	100	9100
At_chr8:18940629-18940830	100	5500	100	4300
At_chr8:19431205-19431596	100	800	100	690
At_chr8:18641011-18641323	100	1700	100	1400
At_chr8:18638375-18638676	100	24000	100	18000
At_chr8:18630299-18630531	100	17000	100	13000
At_chr4:31664669-31664924	100	9200	100	8300
At_chr8:18620273-18620478	100	9000	100	8200
At_chr4:31673104-31673359	100	9200	100	8300
At_chr4:31737220-31738046	100	3000	100	3100
At_chr4:31659676-31659902	100	4800	100	4600
At_chr6:36907284-36907551	100	1700	100	1400
At_chr5:47360167-47360438	100	2600	100	2600
At_chr4:31894630-31894907	100	2200	100	1700
At_chr4:31875480-31875752	100	1600	100	1200
At_chr8:18758493-18758700	100	5100	100	3800
At_chr4:31895272-31895476	100	2500	100	1600
At_chr8:18788114-18788344	100	99	100	79
At_chr10:38611168-38611541	100	1600	100	1400
At_chr5:46808686-46808989	100	18000	100	14000
At_chr5:46801718-46801931	100	30000	100	26000
At_chr5:46806112-46806341	100	3400	100	2300
At_chr10:38635083-38635313	100	1200	100	1100
At_chr10:38506903-38507140	100	8200	100	5900
At_chr5:46923878-46924087	100	34	100	22
At_chr8:18406636-18406838	100	1700	100	1700
Dt_chr2:49242290-49242841	100	1200	100	810
Dt_chr2:49239214-49239448	100	350	100	280
At_chr6:37106248-37106590	100	1100	100	1100
At_chr6:37098454-37098796	100	1100	100	1100
At_chr6:37265099-37265328	100	3400	100	2300
At_chr6:37266795-37266994	100	8600	100	7800
At_chr6:37270704-37270938	100	20000	100	16000
At_chr6:37278950-37279184	100	16000	100	13000
At_chr8:18547230-18547507	100	1700	100	1300
At_chr4:31438425-31439389	100	6600	100	5500
At_chr8:18488360-18488607	100	72	100	51
At_chr8:18499174-18499525	100	3000	100	3100
At_chr4:31614068-31614275	100	2600	100	2300
At_chr8:18552492-18552719	100	530	100	460
At_chr8:18465481-18465732	100	1300	100	1300
At_chr10:38880742-38880969	100	30000	100	26000
At_chr10:38879780-38880013	100	14000	100	11000
At_chr10:38884617-38884846	100	3400	100	2300
At_chr10:39095091-39095349	100	10000	100	9100
At_chr5:47727354-47727632	100	150	100	120
Dt_chr1:13812615-13812815	100	160	100	140
Dt_chr2:48795972-48796199	100	1100	100	1100
Dt_chr2:48795677-48795884	100	890	100	900
At_chr10:38506212-38506468	100	3500	100	2400
At_chr10:38347435-38347647	100	2400	100	2400
At_chr10:38320305-38320586	100	1400	100	1100
At_chr10:38418454-38418716	100	10000	100	9000
Dt_chr1:13066720-13067015	100	24000	100	18000
Dt_chr1:12988280-12988506	100	690	100	570
Dt_chr2:49019570-49019845	100	490	100	460
Dt_chr2:49020093-49020433	100	4600	100	5200
Dt_chr2:49049202-49049433	100	1200	100	1200
Dt_chr1:12944586-12944960	100	1800	100	1600
At_chr8:18079700-18079927	100	33000	100	29000
At_chr8:18081024-18081342	100	20000	100	15000
At_chr5:29409872-29410200	100	1200	100	1200
At_chr5:29389902-29390160	100	10000	100	9100
At_chr10:39372663-39372867	100	1200	100	950
At_chr10:39597651-39597885	100	5500	100	4300
At_chr10:39596988-39597256	100	5000	100	3400
At_chr1:98776188-98776464	100	280	100	230
Dt_chr3:256982-257209	100	32000	100	28000
Dt_chr3:256018-256334	100	18000	100	14000
At_chr3:87508855-87509082	100	32000	100	28000
Dt_chr3:253444-253673	100	3400	100	2300
At_chr3:87507411-87507727	100	18000	100	14000
At_chr3:87493751-87493952	100	1300	100	1100
Dt_chr3:84357-84666	100	4500	100	3100
At_chr4:32113390-32113696	100	14000	100	11000
At_chr4:32114354-32114581	100	32000	100	28000
At_chr4:32118763-32118992	100	3300	100	2300
Dt_chr3:449567-449801	100	23000	100	19000
Dt_chr3:448612-448839	100	33000	100	29000
Dt_chr3:261390-261619	100	3400	100	2300
At_chr4:32074640-32074903	100	8500	100	7300
At_chr5:30373765-30373977	100	1500	100	1500
At_chr1:100964225-100964542	100	1500	100	1600
At_chr10:38727709-38727954	100	69	100	49
At_chr1:100953647-100953940	100	390	100	360
At_chr1:100872545-100872747	100	760	100	630
At_chr1:100836987-100837960	100	1700	100	1400
At_chr10:38799458-38799674	100	140	100	91
At_chr10:38818848-38819115	100	24000	100	19000
Dt_chr1:14675846-14676961	100	1300	100	1100
At_chr1:100827427-100828635	100	1900	100	1600
Dt_chr1:14453223-14453663	100	2500	100	2300
Dt_chr1:14669105-14669904	100	320	100	240
Dt_chr3:577257-577463	100	8700	100	7000
Dt_chr1:14468276-14468583	100	1600	100	1600
Dt_chr3:582590-582820	100	18000	100	14000
Dt_chr1:14467708-14468127	100	370	100	330
Dt_chr3:568474-568740	100	9800	100	8600
Dt_chr3:574551-574785	100	19000	100	16000
Dt_chr3:559221-559450	100	3400	100	2300
At_chr9:86985542-86985851	100	11000	100	8500
At_chr9:86984665-86984910	100	21000	100	18000
At_chr9:86963082-86963327	100	2900	100	2300
Dt_chr3:693166-693388	100	5000	100	3300
Dt_chr3:583544-583775	100	32000	100	28000
At_chr5:30168665-30168912	100	10000	100	8900
At_chr10:39696586-39696907	100	2300	100	1700
At_chr1:100579000-100579239	100	6400	100	5400
At_chr10:40039525-40039757	100	1900	100	1600
At_chr10:40167452-40167654	100	2900	100	2300
At_chr3:87029071-87029346	100	4500	100	3100
At_chr10:39738296-39738604	100	1600	100	1200
At_chr10:39840442-39840644	100	140	100	140
At_chr1:100471105-100471408	100	5800	100	4200
Dt_chr1:14897343-14897548	100	3500	100	3500
At_chr3:87123022-87123225	100	1600	100	1300
Dt_chr1:14824594-14824796	100	1400	100	1100
At_chr3:87120746-87121053	100	2100	100	1500
Dt_chr2:49667179-49667383	100	330	100	320
At_chr10:39203643-39203904	100	11000	100	9500
At_chr3:87619197-87619449	100	110	100	69
At_chr3:87623258-87623477	100	130	100	74
At_chr10:39306032-39306267	100	760	100	600
Dt_chr1:34161304-34161511	100	770	100	600
At_chr3:87607871-87608081	100	5400	100	4800
At_chr10:39297869-39298089	100	1300	100	1100
Dt_chr1:14046634-14046854	100	140	100	130
At_chr3:87779331-87779546	100	1200	100	1200
At_chr3:87877589-87877850	100	43	100	38
Dt_chr3:81737-82011	100	15000	100	12000
Dt_chr1:14347125-14347344	100	120	100	92
Dt_chr1:14220897-14221096	100	2500	100	2400
Dt_chr1:14224298-14224499	100	2100	100	2100
Dt_chr1:35326971-35327249	100	1900	100	1600
At_chr5:29249554-29250092	100	2100	100	1800
At_chr1:99943185-99943457	100	12000	100	9100
At_chr10:39606022-39606251	100	3400	100	2300
At_chr10:39608830-39609057	100	30000	100	26000
At_chr1:99469716-99469916	100	1100	100	1100
At_chr1:99479001-99479751	100	430	100	470
At_chr10:39664416-39664633	100	900	100	720
At_chr1:99723389-99723707	100	15000	100	12000
At_chr10:39609785-39610019	100	22000	100	17000
At_chr1:99650684-99650942	100	11000	100	9300
At_chr10:39615753-39616067	100	3900	100	2900
Dt_chr1:34813988-34814187	100	700	100	670
At_chr10:39623860-39624108	100	280	100	190
At_chr5:28912608-28912835	100	2500	100	2200
At_chr1:99160306-99160511	100	290	100	210
Dt_chr1:35182559-35182814	100	210	100	150
At_chr1:101266512-101266777	100	6900	100	4800
At_chr1:101325552-101325754	100	1800	100	1800
At_chr10:40177226-40177455	100	3400	100	2300
Dt_chr1:35407493-35407951	100	1800	100	1800
Dt_chr1:35411103-35411307	100	2500	100	1700
At_chr1:101241136-101241975	100	1200	100	930
At_chr1:101244374-101244672	100	4400	100	3300
At_chr1:101250026-101250283	100	10000	100	9200
Dt_chr1:34884688-34884930	100	620	100	670
At_chr1:101143944-101144173	100	3400	100	2300
At_chr1:101139536-101139763	100	32000	100	28000
At_chr1:101216750-101217717	100	4400	100	3600
Dt_chr1:35626395-35626597	100	150	100	130
At_chr11:1969085-1969290	100	410	100	440
At_chr1:101138572-101138888	100	20000	100	15000
At_chr1:101135993-101136222	100	3400	100	2300
At_chr11:1157932-1158259	100	410	100	400
At_chr3:99644474-99644702	100	17	100	16
At_chr3:99570700-99570904	100	1400	100	1300
At_chr3:99567471-99567720	100	530	100	500
At_chr3:99566789-99567069	100	400	100	310
At_chr3:99562710-99562914	100	1400	100	1300
At_chr3:99559481-99559730	100	530	100	500
At_chr1:100308042-100308252	100	120	100	78
At_chr1:100149729-100149994	100	9700	100	8600
At_chr1:100192180-100192591	100	420	100	370
At_chr1:100192786-100193064	100	1300	100	1300
Dt_chr1:36296472-36296672	100	2300	100	2200
At_chr1:100141483-100141728	100	9400	100	8400
At_chr11:779406-779653	100	1400	100	1400
At_chr3:99455821-99456124	100	24000	100	18000
At_chr3:99558799-99559079	100	400	100	310
At_chr3:99357324-99357625	100	22000	100	17000
Dt_chr1:16176807-16177103	100	20000	100	15000
At_chr1:100031504-100031703	100	470	100	370
Dt_chr1:36608840-36609070	100	4400	100	3300
Dt_chr1:36595658-36595883	100	600	100	640
At_chr11:16858-17084	100	1100	100	1100
Dt_chr1:36429560-36429942	100	1400	100	1400
At_chr1:99995652-99995909	100	9800	100	8600
At_chr1:99944116-99944336	100	27000	100	24000
Dt_chr1:36609527-36609728	100	3600	100	2400
At_chr9:75358937-75359243	100	57	100	49
At_chr8:20325423-20325650	100	33000	100	29000
At_chr9:75428885-75429162	100	15000	100	12000
At_chr9:75431510-75431824	100	5100	100	3400
At_chr8:20387107-20387365	100	10000	100	9100
At_chr10:95196694-95196909	100	2100	100	2100
At_chr9:75487525-75487743	100	570	100	510
At_chr9:75504645-75504857	100	2900	100	2700
At_chr9:75501070-75501284	100	3400	100	3300
At_chr10:95193421-95193740	100	1300	100	1200
At_chr1:29713770-29713995	100	470	100	400
At_chr9:75532245-75532465	100	7600	100	6700
At_chr1:29574250-29574465	100	4800	100	4700
At_chr9:75547376-75547645	100	530	100	480
At_chr9:75540561-75540781	100	7600	100	6700
At_chr10:95012870-95013076	100	3000	100	2900
At_chr10:94921007-94921234	100	23000	100	20000
At_chr10:94922024-94922282	100	1900	100	1400
At_chr10:95098600-95098863	100	140	100	120
At_chr3:100238655-100238884	100	160	100	130
At_chr10:94768346-94768623	100	1700	100	1300
At_chr10:94761085-94761361	100	1800	100	1400
At_chr10:94755968-94756171	100	5200	100	5000
At_chr8:20083458-20084205	100	720	100	590
At_chr8:19826603-19826832	100	4600	100	4500
At_chr10:94717259-94717491	100	1900	100	1600
At_chr10:94356969-94357299	100	720	100	580
At_chr10:94518908-94519135	100	33000	100	29000
At_chr12:73492197-73492470	100	24000	100	18000
At_chr12:6844455-6844715	100	210	100	180
At_chr12:73640508-73640745	100	860	100	660
At_chr12:7560399-7560626	100	22000	100	17000
At_chr13:89203024-89203280	100	8800	100	6300
At_chr1:29206783-29207024	100	5200	100	3500
At_chr13:89297536-89297768	100	1900	100	1500
At_chr1:29057604-29057853	100	9500	100	8400
At_chr1:29104121-29104356	100	2000	100	1600
At_chr13:89048894-89049207	100	2400	100	2400
At_chr13:88987700-88987982	100	370	100	290
At_chr12:73200182-73200403	100	25000	100	21000
At_chr13:88987042-88987299	100	260	100	250
At_chr12:73356459-73356723	100	890	100	880
At_chr1:28039003-28039204	100	3600	100	3500
At_chr1:28030165-28030424	100	11000	100	9400
At_chr13:89114760-89115108	100	1900	100	1900
At_chr13:89108905-89109172	100	1000	100	1000
At_chr1:28059815-28060041	100	630	100	690
At_chr13:88918647-88918858	100	1700	100	1700
At_chr12:73467302-73467533	100	460	100	390
At_chr13:88933676-88933957	100	1100	100	1100
At_chr2:60330454-60330703	100	8200	100	7100
At_chr1:27713310-27713669	100	1600	100	1500
At_chr13:88869557-88869762	100	2600	100	2400
At_chr2:60412212-60412470	100	9500	100	8300
At_chr12:7606501-7606799	100	22000	100	17000
At_chr12:7603857-7604164	100	1500	100	1300
At_chr12:72787068-72787273	100	1800	100	1500
At_chr12:72832042-72832346	100	24000	100	18000
At_chr12:72814110-72814310	100	3000	100	2800
At_chr12:72883538-72883765	100	32000	100	28000
At_chr2:61297989-61298293	100	14000	100	11000
At_chr2:61298965-61299178	100	31000	100	27000
At_chr2:61384535-61384842	100	14000	100	11000
At_chr2:61422631-61422850	100	31000	100	27000
At_chr12:5869680-5870036	100	3200	100	3300
At_chr12:5842857-5843131	100	2000	100	1700
At_chr12:72931362-72931601	100	26	100	17
At_chr12:72995506-72995881	100	1100	100	1000
At_chr12:72996197-72996451	100	410	100	280
At_chr12:73039974-73040229	100	180	100	160
At_chr2:61559568-61559771	100	900	100	670
At_chr2:61665439-61666380	100	1700	100	1400
At_chr2:61655002-61655222	100	970	100	800
At_chr3:1228-1540	100	3000	100	2600
At_chr2:61671599-61671978	100	18000	100	15000
At_chr13:65287229-65287450	100	520	100	460
At_chr2:60973240-60973467	100	32000	100	28000
At_chr2:60977648-60977877	100	3400	100	2300
At_chr2:60969698-60969927	100	3400	100	2300
At_chr2:60972276-60972592	100	18000	100	14000
At_chr1:28962472-28962681	100	1600	100	1600
At_chr13:65492417-65492680	100	9700	100	8400
At_chr13:65478816-65479056	100	4800	100	3200
At_chr6:52069373-52069592	100	63	100	50
At_chr13:65450785-65451048	100	10000	100	9000
At_chr2:61061333-61061576	100	890	100	770
At_chr2:61030922-61031156	100	21000	100	17000
At_chr12:72707923-72708179	100	1400	100	1400
At_chr12:72622312-72622543	100	1200	100	1200
At_chr12:72659309-72659518	100	2500	100	2300
At_chr12:72618145-72618450	100	120	100	96
At_chr12:72618718-72619056	100	1300	100	1200
At_chr1:28614541-28614744	100	980	100	850
At_chr13:65268957-65269309	100	2100	100	1900
At_chr6:52490213-52490416	100	170	100	170
At_chr13:65267025-65267276	100	5200	100	3500
At_chr4:32660419-32660662	100	75	100	56
At_chr1:28681370-28682217	100	840	100	690
At_chr1:28638911-28639138	100	32000	100	28000
At_chr13:65257553-65257823	100	12000	100	9400
At_chr1:28637947-28638263	100	18000	100	14000
At_chr13:65176844-65177062	100	910	100	930
At_chr13:65266298-65266570	100	12000	100	9400
At_chr4:32481575-32481833	100	10000	100	9100
At_chr13:65260210-65260450	100	1400	100	1200
At_chr1:28887065-28887276	100	2000	100	2000
At_chr4:32440140-32440372	100	4200	100	3200
At_chr13:79271095-79271425	100	1800	100	1600
At_chr2:61236330-61236538	100	2200	100	2100
At_chr13:79229337-79229538	100	140	100	100
At_chr13:79259810-79260012	100	1700	100	1500
At_chr12:71981874-71982127	100	840	100	860
At_chr12:71854426-71854633	100	6000	100	5700
At_chr12:71958060-71958281	100	540	100	440
At_chr3:514246-514478	100	1900	100	1600
At_chr13:64973546-64973810	100	2100	100	2100
At_chr13:64875160-64875360	100	6800	100	6000
At_chr13:64909784-64910083	100	7300	100	5300
At_chr13:64968175-64968413	100	480	100	400
Dt_chr8:29289951-29290747	100	190	100	150
Dt_chr8:29236410-29236640	100	19000	100	15000
Dt_chr8:29235451-29235678	100	33000	100	29000
At_chr6:52607608-52607917	100	470	100	450
At_chr6:52577046-52577500	100	640	100	540
At_chr6:52576553-52576949	100	450	100	400
At_chr3:637494-637742	100	10000	100	9000
At_chr12:6543069-6543346	100	2900	100	2300
At_chr12:6548675-6548938	100	530	100	420
At_chr13:78277283-78277510	100	33000	100	29000
At_chr13:78272833-78273061	100	4800	100	3200
At_chr9:70750507-70750722	100	6500	100	5800
At_chr12:72403313-72404100	100	3600	100	3600
At_chr12:72463630-72463986	100	330	100	320
At_chr9:70860486-70860700	100	3200	100	3100
At_chr12:72361155-72361363	100	320	100	270
At_chr9:70849973-70850175	100	2400	100	1900
At_chr12:72253304-72253524	100	3500	100	2700
At_chr12:72255852-72256070	100	190	100	170
At_chr6:52888373-52888675	100	570	100	520
At_chr13:78916972-78917275	100	24000	100	18000
At_chr12:6362176-6362434	100	10000	100	9100
At_chr9:71090552-71090878	100	1400	100	1300
At_chr3:49860-50069	100	320	100	270
Dt_chr9:7586987-7587187	100	520	100	400
Dt_chr9:7589127-7589339	100	550	100	460
At_chr12:6258817-6259178	100	2000	100	2000
At_chr7:18385933-18386143	100	150	100	110
At_chr12:6119008-6119238	100	2200	100	2100
At_chr12:6114216-6114475	100	2000	100	1900
At_chr9:22993931-22994295	100	960	100	910
At_chr12:6113654-6113880	100	2200	100	2100
At_chr9:22994931-22995152	100	1200	100	1400
At_chr12:6096316-6096561	100	1600	100	1300
At_chr12:6090801-6091011	100	1000	100	880
At_chr12:6069196-6070130	100	1700	100	1400
At_chr9:23066331-23067318	100	1000	100	1100
At_chr9:23261476-23261763	100	1600	100	1200
At_chr9:71176548-71176747	100	12000	100	9500
At_chr9:71175556-71175786	100	33000	100	29000
At_chr12:71783537-71783795	100	10000	100	9100
At_chr9:71254092-71254345	100	2500	100	1900
At_chr7:18096673-18097032	100	3300	100	3400
At_chr9:71258936-71259197	100	11000	100	9300
At_chr9:71210115-71210348	100	1500	100	1600
At_chr12:71607689-71607901	100	2200	100	1600
At_chr7:18240679-18240896	100	93	100	81
At_chr12:6045182-6045447	100	2800	100	2600
At_chr7:18203827-18204039	100	4800	100	4200
At_chr12:5961273-5962242	100	3400	100	2900
At_chr7:18709446-18709704	100	10000	100	9200
At_chr1:28439770-28440849	100	3800	100	3200
At_chr1:28554432-28554664	100	1900	100	1500
At_chr1:28559997-28560208	100	9000	100	8100
At_chr1:28563893-28564125	100	1900	100	1500
Dt_chr9:7589383-7589592	100	320	100	240
Dt_chr9:7607868-7608112	100	1500	100	1500
At_chr7:18441199-18441401	100	760	100	550
At_chr9:69750151-69750449	100	23000	100	18000
At_chr7:18432356-18432698	100	1700	100	1600
At_chr9:69840020-69840219	100	10000	100	8600
At_chr7:18453241-18453507	100	8900	100	7800
At_chr9:69833020-69833303	100	1400	100	1000
At_chr9:69830265-69830717	100	1600	100	1300
At_chr3:100174752-100175631	100	1700	100	1800
At_chr1:28106428-28106660	100	1900	100	1600
At_chr1:28150811-28151010	100	5500	100	3700
At_chr1:28258248-28258496	100	10000	100	9000
At_chr3:100023120-100023330	100	6100	100	5900
At_chr3:100012951-100013208	100	10000	100	9200
At_chr3:100125888-100126274	100	1600	100	1500
At_chr3:100126541-100126836	100	87	100	71
At_chr7:18490689-18491168	100	670	100	630
At_chr9:69847387-69847663	100	510	100	370
At_chr9:69847948-69848243	100	1000	100	950
At_chr9:69842566-69842795	100	3400	100	2300
At_chr9:69901822-69902159	100	1200	100	1200
At_chr9:70069636-70069849	100	300	100	300
At_chr9:69931445-69931670	100	5200	100	5200
At_chr9:69941221-69941473	100	120	100	110
At_chr3:99899818-99900040	100	6700	100	6600
Dt_chr4:34281330-34281713	100	630	100	510
Dt_chr4:34329182-34329454	100	660	100	580
Dt_chr4:34278206-34278414	100	550	100	430
At_chr3:99684182-99684393	100	5600	100	5000
At_chr3:99693158-99693441	100	990	100	740
At_chr3:99795566-99795888	100	3700	100	2800
At_chr3:99801153-99801368	100	1500	100	1200
At_chr3:99806265-99806486	100	24000	100	19000
Dt_chr4:34478610-34478899	100	640	100	510
At_chr9:70339816-70340114	100	23000	100	18000
At_chr9:70343073-70343305	100	1900	100	1500
Dt_chr4:34480815-34481236	100	480	100	370
At_chr9:70558045-70558277	100	1900	100	1500
Dt_chr4:34344896-34345149	100	290	100	260
At_chr2:60616737-60617032	100	65	100	46
Dt_chr4:33524825-33525057	100	1800	100	1500
At_chr9:21434947-21435148	100	2700	100	2500
At_chr9:21468729-21468943	100	120	100	130
At_chr9:21468498-21468721	100	400	100	400
At_chr9:21345196-21345459	100	160	100	140
At_chr9:21382831-21383087	100	140	100	130
At_chr9:21388943-21389142	100	2200	100	2100
At_chr9:21272335-21272553	100	11000	100	8900
At_chr9:21309354-21309553	100	2700	100	2600
At_chr9:21311684-21311922	100	110	100	94
At_chr9:21129014-21129241	100	680	100	640
Dt_chr4:33231834-33232060	100	400	100	330
Dt_chr4:33113174-33113401	100	32000	100	28000
At_chr3:61515270-61515539	100	4000	100	2800
At_chr3:61512602-61512920	100	18000	100	14000
At_chr3:61511729-61511956	100	33000	100	29000
At_chr3:61590257-61590489	100	7300	100	5600
At_chr9:21741005-21741309	100	24000	100	18000
At_chr9:21666875-21667124	100	2500	100	2000
At_chr9:21626441-21626678	100	1900	100	1900
Dt_chr4:33479810-33480023	100	63	100	52
Dt_chr4:33516795-33517027	100	1800	100	1500
Dt_chr4:33479256-33479484	100	570	100	580
Dt_chr9:5999734-5999966	100	260	100	250
Dt_chr9:6001276-6001494	100	160	100	140
Dt_chr9:6000508-6000780	100	360	100	300
At_chr6:9297318-9297535	100	2100	100	2000
Dt_chr4:33249010-33249292	100	1700	100	1300
At_chr6:9378867-9379075	100	1300	100	1100
At_chr6:9383547-9384374	100	6600	100	6700
Dt_chr4:33242904-33243293	100	5100	100	3400
Dt_chr4:33247474-33247701	100	33000	100	29000
Dt_chr9:6208638-6208843	100	2400	100	2300
Dt_chr6:15980032-15980301	100	740	100	770
Dt_chr9:6219158-6219393	100	18000	100	14000
Dt_chr9:6218946-6219146	100	15000	100	12000
Dt_chr6:16314235-16314538	100	68	100	49
At_chr9:21559746-21559975	100	3400	100	2300
At_chr9:21536564-21536774	100	56	100	54
At_chr9:21554344-21554564	100	9100	100	7500
At_chr9:21555298-21555530	100	28000	100	24000
At_chr9:21536877-21537191	100	1200	100	1100
At_chr9:21553679-21553885	100	4700	100	3100
Dt_chr6:15976463-15976687	100	2000	100	2000
At_chr9:22525065-22525266	100	610	100	630
At_chr12:72585447-72585674	100	2900	100	2000
At_chr6:10014917-10015221	100	13000	100	10000
At_chr6:9913152-9913514	100	1100	100	1000
At_chr12:72521876-72522080	100	3000	100	2400
Dt_chr9:6583268-6583572	100	24000	100	18000
At_chr12:72464655-72464943	100	140	100	120
At_chr12:72464075-72464465	100	570	100	480
Dt_chr6:15431154-15431409	100	91	100	74
Dt_chr6:15371665-15371903	100	72	100	81
At_chr6:9579131-9579364	100	190	100	190
At_chr6:9786397-9786654	100	11000	100	9500
At_chr3:61608484-61608695	100	2000	100	1600
At_chr3:61718431-61718651	100	2200	100	2100
At_chr6:10015879-10016106	100	30000	100	26000
At_chr6:10060170-10060441	100	1100	100	830
At_chr9:22765595-22765797	100	1900	100	1700
At_chr9:22707986-22708222	100	1100	100	1200
At_chr9:22700672-22700989	100	2000	100	2000
Dt_chr9:6741778-6742005	100	32000	100	28000
Dt_chr9:6746186-6746415	100	3400	100	2300
Dt_chr9:6797573-6797773	100	2900	100	2800
Dt_chr9:6738236-6738465	100	3400	100	2300
Dt_chr9:6740814-6741130	100	20000	100	15000
Dt_chr6:17408977-17409205	100	68	100	73
Dt_chr9:7472234-7472584	100	1300	100	1300
Dt_chr9:7469633-7469901	100	8500	100	7300
Dt_chr9:7390040-7390280	100	9700	100	7600
Dt_chr9:7389130-7389362	100	24000	100	20000
At_chr3:61918585-61918814	100	3400	100	2300
At_chr3:61921159-61921475	100	17000	100	13000
At_chr3:61896320-61896613	100	16000	100	12000
At_chr3:61897263-61897497	100	32000	100	28000
Dt_chr6:16803452-16803954	100	6600	100	4400
At_chr3:61913213-61913520	100	16000	100	12000
Dt_chr6:16965240-16965468	100	2300	100	2200
Dt_chr6:16964653-16964909	100	2000	100	2000
Dt_chr9:7310139-7310442	100	21000	100	16000
At_chr3:63292236-63292516	100	450	100	390
At_chr3:63160706-63160921	100	2500	100	2500
At_chr3:345753-346001	100	5300	100	3600
At_chr3:345112-345330	100	8900	100	7100
Dt_chr9:7381541-7381815	100	12000	100	9500
Dt_chr9:7380664-7380893	100	19000	100	16000
At_chr9:83440751-83441036	100	210	100	160
At_chr9:83440095-83440309	100	300	100	280
At_chr3:403529-403834	100	13000	100	11000
At_chr3:400970-401178	100	3000	100	2100
At_chr9:83412633-83412835	100	2500	100	2500
At_chr9:83399596-83399844	100	180	100	170
At_chr9:83633945-83634152	100	200	100	160
At_chr3:62412144-62412448	100	24000	100	18000
At_chr3:62414768-62415000	100	1900	100	1500
At_chr4:90469470-90469729	100	7300	100	6200
At_chr13:77556801-77557003	100	1700	100	1500
At_chr9:83321334-83321709	100	1700	100	1800
At_chr9:83322205-83322413	100	600	100	570
Dt_chr4:34485131-34485353	100	360	100	270
Dt_chr4:34484214-34484487	100	130	100	100
At_chr3:61759218-61759425	100	700	100	630
Dt_chr4:34596853-34597107	100	260	100	260
At_chr3:61734165-61734434	100	3900	100	2600
At_chr13:64037437-64037660	100	51	100	47
At_chr13:64029789-64030022	100	100	100	84
At_chr13:64181888-64182097	100	170	100	160
At_chr4:90494673-90494899	100	18000	100	14000
At_chr4:90497274-90497608	100	2200	100	2100
At_chr4:90543567-90543872	100	24000	100	18000
At_chr4:90554307-90554645	100	3300	100	3400
At_chr4:90488793-90489213	100	3200	100	3100
Dt_chr4:35221669-35221973	100	23000	100	18000
At_chr3:62913128-62913355	100	26000	100	23000
Dt_chr4:34914865-34915127	100	11000	100	9500
At_chr13:63854617-63854875	100	10000	100	9100
At_chr3:62912166-62912400	100	20000	100	16000
At_chr13:63892955-63893228	100	2400	100	1900
At_chr13:63554889-63555146	100	10000	100	9200
At_chr13:63597983-63598185	100	2400	100	1700
At_chr4:90299673-90299888	100	520	100	490
At_chr4:90299952-90300166	100	250	100	240
At_chr4:90237358-90237576	100	19	100	16
At_chr13:77778339-77778571	100	52	100	41
At_chr3:63641884-63642096	100	31	100	27
At_chr9:46358077-46358285	100	250	100	270
At_chr4:89803744-89804006	100	5500	100	3600
Dt_chr8:25851447-25851686	100	18000	100	15000
Dt_chr8:25774615-25774822	100	2000	100	1900
Dt_chr8:25746755-25747054	100	24000	100	18000
At_chr13:64732600-64732867	100	3200	100	3000
At_chr13:64714091-64714362	100	2200	100	2200
At_chr13:64639440-64639676	100	21000	100	17000
At_chr13:64623705-64623904	100	540	100	420
At_chr3:62817886-62818138	100	4300	100	3000
At_chr3:62867961-62868265	100	24000	100	18000
At_chr3:62818537-62818764	100	8300	100	6400
At_chr9:45621892-45622232	100	2800	100	2900
At_chr3:62696079-62696341	100	10000	100	9100
At_chr13:64810993-64811211	100	8500	100	7600
Dt_chr8:25976671-25976969	100	46	100	50
At_chr4:89806356-89806663	100	14000	100	11000
At_chr4:89807317-89807547	100	32000	100	28000
Dt_chr8:26072118-26072376	100	10000	100	9100
Dt_chr8:26166553-26166775	100	19000	100	16000
At_chr13:77517552-77518016	100	950	100	840
At_chr13:64447513-64447802	100	7900	100	6900
At_chr13:64520215-64520516	100	23000	100	17000
At_chr13:64457829-64458034	100	2800	100	2600
At_chr13:64581034-64581576	100	1800	100	1800
At_chr9:81971411-81971673	100	11000	100	9300
At_chr9:81970560-81970773	100	4400	100	2900
Dt_chr8:26555126-26555429	100	24000	100	18000
Dt_chr8:26496853-26497083	100	32000	100	28000
Dt_chr8:26593181-26593484	100	24000	100	18000
Dt_chr8:26495899-26496170	100	11000	100	8400
At_chr13:64380477-64380709	100	1900	100	1600
Dt_chr8:27050901-27051166	100	9200	100	8000
Dt_chr8:27058972-27059237	100	9200	100	8000
At_chr2:4173632-4173864	100	1900	100	1500
Dt_chr8:27094518-27094719	100	190	100	170
At_chr2:4171008-4171312	100	24000	100	18000
Dt_chr8:27066978-27067243	100	9200	100	8000
At_chr2:4263764-4263993	100	3400	100	2300
At_chr13:64225377-64225691	100	1100	100	1000
At_chr13:64226000-64226281	100	650	100	490
At_chr13:64258606-64258953	100	380	100	370
At_chr10:10685344-10685553	100	2300	100	2200
At_chr10:10657339-10657567	100	1600	100	1400
At_chr10:10652653-10652893	100	1500	100	1300
At_chr10:10629596-10629855	100	1600	100	1300
At_chr13:64263209-64263532	100	570	100	530
At_chr13:64267533-64267756	100	58	100	47
Dt_chr1:17632897-17633122	100	22000	100	18000
Dt_chr8:27357795-27358113	100	18000	100	14000
At_chr13:64302394-64302618	100	14000	100	12000
Dt_chr1:17619610-17619890	100	150	100	110
Dt_chr8:27356922-27357149	100	33000	100	29000
Dt_chr8:27352512-27352741	100	3400	100	2300
Dt_chr8:27096589-27096796	100	390	100	380
Dt_chr1:17525299-17525506	100	23000	100	20000
Dt_chr1:17609832-17610048	100	1700	100	1700
At_chr9:81601699-81601998	100	410	100	360
Dt_chr4:32930493-32931291	100	2600	100	2700
Dt_chr4:32948835-32949108	100	1200	100	910
Dt_chr4:32951391-32951595	100	2900	100	2300
At_chr6:18134070-18134304	100	25000	100	22000
At_chr6:18131369-18131571	100	9400	100	8500
At_chr6:18219226-18219487	100	1100	100	1100
At_chr6:18144134-18144368	100	5300	100	4000
At_chr6:18143479-18143739	100	4300	100	2900
At_chr6:18135050-18135349	100	14000	100	11000
At_chr9:82887486-82887713	100	32000	100	28000
At_chr6:18220307-18220576	100	220	100	240
At_chr6:18219903-18220102	100	94	100	91
At_chr9:82933130-82933341	100	61	100	49
Dt_chr8:27470006-27470249	100	230	100	160
At_chr9:82932574-82933027	100	530	100	520
Dt_chr8:27557376-27557634	100	11000	100	9500
Dt_chr8:27360462-27360691	100	3400	100	2300
At_chr9:83021013-83021483	100	460	100	430
At_chr9:82978531-82978763	100	1900	100	1500
At_chr9:82975907-82976205	100	23000	100	18000
Dt_chr4:32963474-32963695	100	1100	100	810
At_chr10:10195946-10196160	100	2000	100	1600
At_chr6:35010212-35010426	100	260	100	260
At_chr6:35008998-35009201	100	330	100	360
At_chr10:10157332-10157550	100	2700	100	1800
At_chr10:10162606-10162912	100	14000	100	11000
At_chr10:10161723-10161950	100	33000	100	29000
At_chr6:17974360-17974596	100	15000	100	12000
Dt_chr8:28165224-28165456	100	1900	100	1600
At_chr6:18041217-18041439	100	3400	100	3300
At_chr2:4553553-4553976	100	280	100	270
At_chr4:89486835-89487050	100	2200	100	2100
At_chr2:4707786-4707986	100	85	100	74
At_chr4:89490018-89490384	100	1200	100	1200
At_chr4:89490668-89490954	100	630	100	470
At_chr9:82832285-82832542	100	10000	100	9200
At_chr9:82886524-82886834	100	23000	100	18000
At_chr3:62294974-62295289	100	900	100	830
At_chr3:62101267-62101473	100	2800	100	2000
At_chr10:10508254-10508594	100	2000	100	1600
At_chr10:10493624-10493823	100	1800	100	1600
At_chr6:18480803-18481019	100	990	100	960
At_chr10:10474023-10474228	100	2100	100	1400
At_chr10:10474694-10474916	100	5300	100	4000
At_chr6:18540821-18541047	100	1800	100	1900
At_chr6:18650950-18651150	100	4200	100	2900
At_chr2:5608020-5608430	100	430	100	360
At_chr2:6023270-6023500	100	1100	100	1100
Dt_chr8:35880930-35881195	100	300	100	290
Dt_chr8:35897283-35897486	100	460	100	270
Dt_chr8:35898451-35898682	100	4300	100	3500
At_chr6:18299392-18299621	100	3400	100	2300
At_chr6:18301966-18302282	100	18000	100	14000
At_chr6:18302930-18303157	100	32000	100	28000
At_chr6:18307338-18307567	100	3400	100	2300
At_chr6:18331333-18331683	100	600	100	480
At_chr4:89168865-89169092	100	32000	100	28000
At_chr4:89494817-89495016	100	2100	100	2100
At_chr4:89498000-89498364	100	1600	100	1500
At_chr4:89498650-89498936	100	640	100	470
Dt_chr8:35906134-35906401	100	220	100	180
At_chr10:9935809-9936072	100	160	100	100
At_chr10:10011113-10011312	100	130	100	120
At_chr10:11048188-11048489	100	24000	100	18000
At_chr10:11053136-11053390	100	2000	100	1600
At_chr10:36653025-36653234	100	850	100	650
At_chr10:36489080-36489378	100	710	100	670
At_chr10:36646720-36646978	100	3500	100	2400
At_chr10:36491716-36491966	100	23000	100	18000
At_chr2:7602717-7602933	100	110	100	93
At_chr1:87655216-87655465	100	1900	100	1300
At_chr1:87653955-87654492	100	5200	100	3900
At_chr1:87651402-87652780	100	230	100	180
At_chr1:87649425-87649800	100	1700	100	1800
At_chr10:11331513-11331957	100	140	100	120
At_chr6:35271420-35271673	100	460	100	440
At_chr6:35272114-35272354	100	320	100	230
Dt_chr8:35935725-35935929	100	5500	100	4800
Dt_chr8:35935264-35935514	100	2600	100	2000
At_chr6:35279668-35280046	100	400	100	380
At_chr6:35347390-35347589	100	3400	100	3300
Dt_chr1:16695140-16695369	100	3400	100	2300
Dt_chr1:16692562-16692800	100	13000	100	10000
At_chr10:36746631-36746861	100	21000	100	17000
Dt_chr1:16587579-16587811	100	1900	100	1600
Dt_chr1:16620658-16620901	100	2300	100	1800
Dt_chr1:16582122-16582343	100	16000	100	13000
At_chr10:36741998-36742227	100	3400	100	2300
At_chr10:36745800-36746033	100	31000	100	27000
At_chr6:13244227-13244467	100	70	100	56
At_chr10:36665921-36666839	100	880	100	660
Dt_chr2:44242298-44242646	100	40	100	45
Dt_chr8:35936307-35936843	100	2000	100	1300
Dt_chr8:35941787-35942628	100	72	100	57
At_chr6:34576760-34576984	100	2600	100	2000
At_chr6:13245943-13246161	100	390	100	330
At_chr6:34614126-34614347	100	2300	100	2300
At_chr6:34590451-34590748	100	23000	100	18000
At_chr6:34676386-34676795	100	22000	100	18000
At_chr6:34783719-34783977	100	10000	100	9100
Dt_chr1:15962893-15963105	100	160	100	160
At_chr10:36810958-36811198	100	790	100	640
Dt_chr1:15943665-15943880	100	250	100	260
Dt_chr1:15894414-15894839	100	890	100	850
Dt_chr1:15894843-15895063	100	190	100	190
Dt_chr1:15858781-15858982	100	5500	100	5300
At_chr10:36766701-36766948	100	44	100	33
At_chr10:36790233-36790434	100	15000	100	12000
At_chr6:13285821-13286048	100	32000	100	28000
At_chr6:13299735-13299939	100	2400	100	2200
At_chr10:36749453-36749718	100	5500	100	3700
Dt_chr8:35944283-35944562	100	2200	100	1700
Dt_chr8:35943958-35944212	100	3500	100	2200
Dt_chr2:46192702-46192991	100	170	100	140
Dt_chr2:46188956-46189159	100	1300	100	1400
Dt_chr8:35953966-35954216	100	1600	100	1100
Dt_chr8:35956387-35956590	100	180	100	130
Dt_chr1:17133076-17133502	100	530	100	460
Dt_chr1:16992464-16992722	100	10000	100	9100
Dt_chr1:16958759-16958965	100	760	100	770
Dt_chr1:17123473-17123690	100	130	100	120
Dt_chr1:17123073-17123361	100	120	100	110
At_chr10:36935143-36935455	100	4100	100	3100
At_chr1:97254897-97255114	100	200	100	200
At_chr1:97244720-97244921	100	49	100	40
At_chr6:13529895-13530096	100	2700	100	1800
At_chr1:97292423-97292647	100	29000	100	25000
At_chr10:36825666-36825889	100	1100	100	820
Dt_chr8:35958490-35958739	100	3700	100	2900
At_chr10:11881690-11882129	100	20000	100	15000
At_chr10:11880731-11880958	100	33000	100	29000
At_chr10:11954648-11954868	100	920	100	990
At_chr10:11962012-11962273	100	810	100	600
Dt_chr1:16466795-16467168	100	380	100	310
Dt_chr1:16519428-16519644	100	6500	100	5700
Dt_chr1:16415073-16415290	100	24000	100	20000
Dt_chr1:16422371-16422632	100	10000	100	9100
Dt_chr1:16334359-16334630	100	930	100	860
At_chr10:37060610-37060835	100	20000	100	16000
Dt_chr1:16414104-16414408	100	14000	100	11000
At_chr1:97089382-97089662	100	1500	100	1100
At_chr6:13812310-13812542	100	1900	100	1500
At_chr1:97146594-97146980	100	98	100	92
At_chr10:37273836-37274046	100	5300	100	4600
At_chr6:13767392-13767856	100	220	100	160
At_chr1:97169870-97170135	100	9700	100	8600
At_chr10:37214916-37215153	100	7600	100	6600
At_chr1:87614956-87615205	100	1900	100	1300
At_chr1:87613688-87614232	100	5000	100	3800
At_chr1:87611126-87611417	100	34	100	31
At_chr1:87615229-87616028	100	280	100	200
Dt_chr8:35968997-35969260	100	3300	100	2100
Dt_chr2:47450251-47450545	100	20000	100	15000
Dt_chr8:35967988-35968405	100	270	100	190
Dt_chr2:48051429-48051637	100	3300	100	2200
Dt_chr1:17487050-17487848	100	4000	100	3500
Dt_chr1:17292522-17292774	100	32	100	20
At_chr10:37441020-37441242	100	79	100	67
At_chr1:97721362-97721624	100	10000	100	9100
Dt_chr1:17441422-17441694	100	3500	100	2900
At_chr1:97709052-97709374	100	930	100	720
Dt_chr1:17432873-17433513	100	1000	100	850
At_chr1:97601726-97601952	100	1900	100	1500
At_chr10:37559571-37559869	100	24000	100	18000
At_chr10:37503659-37503884	100	560	100	450
At_chr1:87643456-87643831	100	1700	100	1800
At_chr1:87644327-87644535	100	600	100	570
At_chr1:87641045-87641338	100	3500	100	2200
At_chr1:87637414-87639946	100	680	100	450
At_chr1:87640745-87640975	100	5300	100	4400
Dt_chr1:16729222-16730042	100	2500	100	2300
Dt_chr1:16725688-16725914	100	26000	100	22000
Dt_chr1:16726588-16726839	100	7800	100	6000
At_chr1:97567851-97568111	100	5400	100	3700
At_chr1:97572339-97572566	100	33000	100	29000
At_chr1:87647287-87647495	100	600	100	570
At_chr10:37650395-37650653	100	10000	100	9100
At_chr1:87646416-87646791	100	1700	100	1800
At_chr10:37633159-37633397	100	4900	100	3400
At_chr10:37634782-37635003	100	23000	100	20000
At_chr10:37633810-37634118	100	13000	100	10000
Dt_chr2:48437850-48438187	100	1800	100	1700
At_chr10:11769473-11769700	100	33000	100	29000
At_chr10:11770428-11770662	100	23000	100	19000
At_chr9:24193383-24193781	100	4100	100	3500
At_chr10:11815202-11815436	100	16000	100	13000
At_chr9:24187194-24187429	100	8900	100	8000
At_chr10:11816164-11816391	100	32000	100	28000
At_chr10:11820572-11820801	100	3400	100	2300
At_chr10:11849574-11849793	100	360	100	340
At_chr10:11850878-11851085	100	6000	100	5700
At_chr9:24298379-24299243	100	1800	100	1800
At_chr9:24179000-24179258	100	10000	100	9100
At_chr9:24178134-24178360	100	13000	100	11000
Dt_chr1:17923781-17924623	100	420	100	370
Dt_chr1:17914450-17915345	100	830	100	630
At_chr10:37772396-37773239	100	3800	100	3800
At_chr10:37705926-37706183	100	10000	100	9200
At_chr10:37716068-37716280	100	200	100	170
At_chr9:69389888-69390109	100	110	100	96
Dt_chr2:46855262-46855493	100	870	100	880
Dt_chr2:46860923-46861151	100	750	100	770
Dt_chr2:47404821-47405077	100	10000	100	8900
At_chr9:23999668-23999881	100	28000	100	24000
At_chr9:24004086-24004355	100	4000	100	2700
At_chr9:24010368-24010625	100	290	100	290
At_chr9:69401665-69401890	100	34	100	29
At_chr9:23995251-23995496	100	1800	100	1500
Dt_chr1:17286011-17286934	100	1300	100	1100
At_chr9:23998688-23998891	100	7900	100	6400
Dt_chr1:17184428-17184727	100	1300	100	1100
Dt_chr1:17276197-17276410	100	23000	100	20000
Dt_chr1:17277077-17277373	100	22000	100	17000
At_chr10:37955784-37956067	100	2300	100	2300
Dt_chr1:17133656-17134017	100	1200	100	1200
At_chr10:38178595-38178827	100	1900	100	1600
At_chr10:38203299-38203517	100	4400	100	4200
At_chr10:38173136-38173434	100	22000	100	17000
At_chr10:38219371-38219592	100	3800	100	3600
Dt_chr2:48363721-48363936	100	2900	100	2200
At_chr9:23734713-23735199	100	190	100	140
At_chr9:23709895-23710257	100	280	100	260
At_chr9:23629480-23629706	100	15000	100	13000
At_chr9:23582459-23582705	100	1900	100	2000
At_chr9:23558130-23558331	100	2600	100	2200
At_chr9:23347303-23347668	100	3300	100	3300
At_chr9:23262097-23262341	100	2300	100	1500
At_chr3:98674683-98674883	100	52	100	48
At_chr3:98842240-98842499	100	2500	100	2200
At_chr3:98851805-98852005	100	2500	100	2400
At_chr3:98818726-98818956	100	260	100	230
At_chr3:98921657-98921889	100	1900	100	1600
At_chr3:98909098-98909317	100	10000	100	7800
At_chr3:98911829-98912050	100	27000	100	24000
At_chr4:712522-712772	100	310	100	240
At_chr4:711833-712181	100	930	100	870
At_chr4:708653-708866	100	1200	100	1200
At_chr4:636040-636284	100	1900	100	2100
At_chr4:635297-635576	100	560	100	520
At_chr4:624754-625547	100	4600	100	3500
At_chr4:545214-545463	100	4400	100	3000
At_chr4:544601-544821	100	1000	100	760
Dt_chr1:9566571-9566870	100	23000	100	18000
Dt_chr1:9551687-9551916	100	3400	100	2300
Dt_chr1:9546687-9546890	100	11000	100	8800
Dt_chr1:9546445-9546675	100	18000	100	14000
Dt_chr1:9473400-9473629	100	21000	100	16000
Dt_chr1:9343324-9343582	100	10000	100	9100
Dt_chr1:9333666-9334142	100	19	100	15
At_chr11:3759550-3759790	100	1500	100	1600
At_chr7:10514975-10515290	100	520	100	480
At_chr7:10242329-10242553	100	1900	100	1900
At_chr7:10439892-10440102	100	4200	100	4100
At_chr1:97990537-97990751	100	660	100	710
At_chr11:4466953-4467197	100	1100	100	1100
At_chr6:17233788-17234011	100	1500	100	1500
At_chr6:17148364-17149388	100	660	100	570
At_chr6:17190343-17190550	100	2400	100	2300
At_chr1:97822617-97823520	100	100	100	71
At_chr1:97841451-97841739	100	2000	100	2000
At_chr6:17264410-17264637	100	32000	100	28000
At_chr4:977882-978145	100	9500	100	8300
At_chr6:17268865-17269087	100	5000	100	3300
At_chr4:885310-885850	100	2900	100	2700
At_chr4:740796-741009	100	260	100	250
At_chr4:758128-758386	100	7500	100	6500
At_chr11:2895852-2896116	100	1900	100	1700
At_chr1:98266814-98267016	100	2700	100	2200
At_chr11:2900491-2900755	100	1900	100	1700
At_chr4:1584279-1584636	100	1600	100	1400
At_chr6:16686973-16687185	100	3600	100	3500
At_chr6:16683598-16683805	100	3900	100	3900
At_chr1:87655489-87656547	100	290	100	220
At_chr1:87656976-87657233	100	2000	100	1900
At_chr1:87657531-87657794	100	2400	100	2300
At_chr11:3927103-3927302	100	72	100	67
At_chr6:16816825-16817051	100	1700	100	1700
At_chr6:16835287-16835609	100	840	100	780
At_chr1:98169193-98169622	100	780	100	760
At_chr1:98169883-98170182	100	69	100	49
At_chr1:98168961-98169160	100	380	100	360
At_chr6:37595819-37596691	100	1800	100	1400
At_chr6:16872941-16873186	100	9800	100	8800
At_chr6:37704993-37705239	100	2900	100	3000
At_chr1:88257608-88257915	100	88	100	71
At_chr1:88258071-88258294	100	340	100	340
At_chr12:28824851-28825079	100	19000	100	15000
At_chr12:28819442-28819664	100	4700	100	3100
At_chr12:28823892-28824119	100	33000	100	29000
At_chr12:65028642-65028899	100	10000	100	9200
At_chr6:37700858-37701065	100	2500	100	2500
At_chr6:37852139-37852368	100	3400	100	2300
At_chr12:28625399-28625643	100	150	100	140
At_chr6:17321026-17321274	100	4800	100	3300
At_chr6:17321598-17321881	100	1500	100	1100
At_chr6:37847737-37847958	100	30000	100	26000
At_chr6:37846769-37847074	100	14000	100	11000
At_chr6:17439172-17439404	100	1900	100	1500
At_chr11:2400432-2400668	100	19000	100	15000
At_chr11:2729694-2729899	100	2200	100	2200
Dt_chr1:28115678-28115893	100	35	100	31
Dt_chr1:28093149-28093384	100	690	100	750
At_chr12:28418509-28419313	100	2500	100	2600
At_chr12:28463361-28463813	100	170	100	120
Dt_chr1:28025640-28025904	100	1900	100	1700
Dt_chr1:28030279-28030543	100	1900	100	1700
At_chr6:17468085-17468292	100	210	100	200
At_chr6:17473664-17473973	100	15000	100	12000
At_chr6:17578508-17578707	100	340	100	320
At_chr6:17611070-17611297	100	830	100	680
At_chr6:17645302-17645526	100	450	100	360
At_chr12:42032615-42032888	100	18000	100	14000
At_chr12:42094874-42095085	100	5300	100	4700
At_chr12:27816070-27816342	100	1300	100	960
At_chr12:28217452-28217668	100	67	100	55
At_chr12:42634905-42635104	100	420	100	470
At_chr12:42486391-42486779	100	620	100	510
At_chr12:42635229-42635448	100	220	100	200
At_chr13:69771531-69771834	100	24000	100	18000
At_chr13:69718546-69718818	100	460	100	420
At_chr6:38537642-38537871	100	130	100	110
At_chr11:2006270-2006482	100	5900	100	5700
At_chr7:5974422-5974659	100	67	100	60
Dt_chr6:38342718-38342945	100	600	100	540
At_chr13:70007446-70007672	100	74	100	65
At_chr13:69973523-69973977	100	1700	100	1600
At_chr13:69935979-69936278	100	23000	100	18000
At_chr7:5745488-5745717	100	1300	100	1300
At_chr12:63875877-63876218	100	760	100	690
At_chr1:87599347-87599577	100	5300	100	4400
At_chr3:98552159-98552368	100	2600	100	1800
At_chr12:63879273-63880000	100	600	100	420
At_chr12:63878954-63879265	100	250	100	210
At_chr3:98674147-98674493	100	140	100	100
At_chr12:63869789-63869991	100	890	100	730
At_chr1:87604015-87604401	100	190	100	180
At_chr1:87599647-87599940	100	3500	100	2200
At_chr7:5236850-5237053	100	1200	100	1400
At_chr12:28895025-28895330	100	1200	100	860
At_chr7:5240598-5240885	100	190	100	150
At_chr7:5240208-5240521	100	340	100	330
At_chr12:28901542-28901815	100	22000	100	17000
At_chr12:28853661-28853965	100	24000	100	18000
At_chr12:28827583-28827789	100	3000	100	2700
At_chr12:28949897-28950241	100	750	100	720
At_chr12:28949300-28949552	100	330	100	230
At_chr13:66802560-66802882	100	780	100	820
At_chr13:66829946-66830152	100	6000	100	4000
At_chr13:66830795-66831052	100	10000	100	9200
At_chr13:85211861-85212076	100	4700	100	3400
At_chr13:85209824-85210055	100	360	100	270
At_chr13:85044993-85045203	100	2300	100	1600
At_chr12:63880291-63880584	100	3500	100	2200
At_chr12:63880653-63880884	100	4400	100	3500
At_chr12:63890744-63890974	100	2100	100	2000
At_chr12:63892830-63893099	100	720	100	760
At_chr12:63895858-63896088	100	2100	100	2000
At_chr12:63923506-63924428	100	1900	100	1800
At_chr12:63884510-63884768	100	1700	100	1200
At_chr12:63885492-63886028	100	5400	100	4000
At_chr12:26703035-26703256	100	29000	100	25000
At_chr7:4960418-4960682	100	1900	100	1700
At_chr1:88899526-88899772	100	3000	100	2000
At_chr12:41072760-41073117	100	310	100	310
At_chr12:26864286-26864488	100	2200	100	2100
At_chr13:66596631-66596895	100	7700	100	6600
At_chr13:66530775-66531024	100	2500	100	2000
At_chr12:63300750-63300961	100	4800	100	4500
At_chr12:63258186-63258442	100	9800	100	8700
At_chr12:63323970-63324195	100	2100	100	2200
At_chr12:63321815-63322018	100	3600	100	3400
At_chr12:63500898-63501132	100	3700	100	2500
At_chr12:63500179-63500394	100	7700	100	6900
At_chr1:88631025-88631254	100	3400	100	2300
At_chr7:4874222-4874627	100	150	100	140
At_chr12:40869779-40870007	100	12000	100	9600
At_chr12:40879189-40879420	100	30000	100	26000
At_chr12:40880060-40880382	100	16000	100	12000
At_chr7:4883639-4883945	100	200	100	240
At_chr13:67079210-67079412	100	1700	100	1600
At_chr12:63567220-63567519	100	380	100	260
At_chr12:63523719-63523951	100	1900	100	1500
At_chr12:63707659-63707938	100	2100	100	1600
At_chr1:88680447-88680705	100	10000	100	9100
At_chr12:40716776-40717003	100	22000	100	17000
At_chr12:40641147-40641409	100	9000	100	7800
At_chr12:40770107-40770307	100	9200	100	8400
At_chr12:40719340-40719539	100	1800	100	1400
At_chr12:40772801-40773028	100	31000	100	27000
At_chr13:66951610-66951824	100	240	100	240
At_chr13:67028684-67028889	100	3000	100	2100
At_chr12:64614694-64614998	100	24000	100	18000
At_chr12:40464207-40464426	100	1300	100	1300
Dt_chr8:49992275-49992649	100	1800	100	1800
At_chr12:40517759-40518001	100	9400	100	8300
At_chr12:40605150-40605355	100	7400	100	6600
At_chr13:65868768-65868979	100	3600	100	3400
At_chr6:17080655-17080961	100	12000	100	9700
At_chr6:17077904-17078113	100	2600	100	1800
At_chr13:65947191-65947395	100	2100	100	1800
At_chr13:65936390-65936607	100	180	100	200
At_chr13:65939990-65940211	100	500	100	440
At_chr12:64947074-64947395	100	16000	100	12000
At_chr12:64948040-64948267	100	32000	100	28000
At_chr6:38188851-38189079	100	110	100	82
At_chr6:17086020-17086238	100	2600	100	1800
At_chr6:17081616-17081846	100	29000	100	25000
At_chr4:8181070-8181272	100	2100	100	2100
At_chr4:8218920-8219119	100	490	100	520
At_chr9:29378532-29378794	100	8900	100	7800
At_chr12:41715560-41715796	100	7200	100	5500
At_chr12:41753111-41753321	100	4400	100	3000
At_chr13:65609695-65610424	100	210	100	230
At_chr12:27784359-27784762	100	1400	100	1300
At_chr12:27790415-27790671	100	2200	100	1800
At_chr12:41869132-41869433	100	16000	100	12000
At_chr12:27783918-27784329	100	370	100	320
At_chr13:65679050-65679277	100	1500	100	1500
At_chr12:63979448-63979661	100	1300	100	910
At_chr12:64028090-64028390	100	23000	100	18000
At_chr12:27374391-27374595	100	4500	100	3100
At_chr12:27373796-27373999	100	4200	100	3300
At_chr13:66221400-66221662	100	5700	100	3800
At_chr13:66259751-66260110	100	3300	100	3400
At_chr12:41669945-41670231	100	530	100	400
At_chr13:66215983-66216213	100	18000	100	15000
At_chr12:41670517-41670889	100	1100	100	1100
At_chr13:66216945-66217172	100	32000	100	28000
At_chr12:41673849-41674061	100	1200	100	1200
At_chr12:27454455-27454727	100	2700	100	2600
At_chr12:41684064-41684268	100	76	100	72
At_chr13:66372966-66373317	100	1700	100	1500
At_chr13:66378457-66378696	100	3600	100	2500
At_chr12:64417423-64417653	100	2200	100	2200
At_chr12:27166994-27167217	100	2600	100	2600
At_chr12:41534519-41534749	100	13000	100	11000
At_chr13:66064469-66064684	100	1300	100	1200
At_chr13:66184925-66185155	100	29000	100	25000
At_chr13:66183978-66184268	100	13000	100	9700
At_chr13:66191290-66191596	100	2500	100	1700
At_chr13:66187649-66187856	100	9200	100	8300
At_chr9:29743209-29743507	100	230	100	200
At_chr9:29765119-29765343	100	2100	100	2100
At_chr9:29783419-29783653	100	2500	100	2800
At_chr12:41470259-41470521	100	5700	100	3800
At_chr4:8994573-8994858	100	240	100	220
At_chr4:9087170-9088110	100	7700	100	5500
At_chr4:9080476-9080686	100	2200	100	1900
At_chr4:8887134-8887437	100	24000	100	18000
At_chr4:8884577-8884778	100	2000	100	1700
Dt_chr4:6995383-6995633	100	960	100	990
At_chr4:8962349-8962550	100	340	100	290
At_chr4:8892591-8892795	100	2200	100	1800
At_chr4:8728856-8729824	100	7100	100	6300
At_chr4:8844491-8844708	100	2800	100	2600
At_chr4:8633650-8633898	100	9600	100	8400
At_chr12:63119997-63120228	100	5800	100	3900
At_chr12:63136164-63136393	100	3400	100	2300
Dt_chr4:8596505-8596711	100	4200	100	4000
Dt_chr4:8490533-8490767	100	23000	100	19000
At_chr3:52921844-52922044	100	180	100	170
Dt_chr4:8451281-8451538	100	11000	100	9600
Dt_chr4:8489578-8489805	100	33000	100	29000
Dt_chr4:8593285-8593499	100	4900	100	4800
At_chr9:27396932-27397230	100	19000	100	15000
At_chr9:27567478-27567687	100	8800	100	7300
At_chr9:27557998-27558272	100	18000	100	14000
At_chr3:53015320-53015658	100	1400	100	1300
At_chr12:40396573-40396982	100	32	100	26
At_chr12:40374901-40375310	100	32	100	26
At_chr12:40409457-40409720	100	9400	100	8400
At_chr6:15925138-15925385	100	3400	100	2100
At_chr3:53123841-53124760	100	3200	100	3400
At_chr3:53323201-53323460	100	9800	100	8500
At_chr3:53173076-53173288	100	840	100	800
Dt_chr1:27696311-27696525	100	77	100	64
At_chr3:52492095-52492364	100	570	100	410
At_chr3:52455865-52456097	100	1900	100	1600
At_chr3:52431271-52431503	100	1900	100	1500
At_chr8:74887588-74887905	100	390	100	300
At_chr3:52525751-52525983	100	1900	100	1500
At_chr3:52492649-52492984	100	1700	100	1600
At_chr9:29112657-29112954	100	23000	100	18000
Dt_chr1:27993969-27994181	100	78	100	50
Dt_chr4:7966358-7966603	100	90	100	85
At_chr3:52671915-52672168	100	9400	100	8300
At_chr8:75438585-75438865	100	310	100	270
At_chr3:52797770-52797981	100	370	100	300
At_chr8:75439175-75439416	100	790	100	840
At_chr3:52909550-52909764	100	160	100	140
At_chr3:52740112-52740370	100	280	100	230
At_chr9:27661351-27661569	100	350	100	360
At_chr9:27663726-27663941	100	700	100	810
At_chr11:85534587-85534795	100	1500	100	1500
At_chr11:85549082-85549302	100	6600	100	6500
At_chr11:85573600-85573799	100	2500	100	2500
At_chr4:73769817-73770018	100	7700	100	5800
At_chr4:73765173-73765686	100	1100	100	820
At_chr9:28405542-28405749	100	120	100	110
At_chr9:28498217-28498575	100	2000	100	1700
At_chr4:73822099-73822628	100	6200	100	5400
Dt_chr1:27366945-27367144	100	330	100	270
At_chr8:76202721-76202957	100	720	100	820
Dt_chr1:27338845-27339096	100	740	100	780
At_chr8:76201826-76202201	100	1700	100	1700
At_chr4:74039005-74039225	100	8900	100	8100
At_chr9:29329898-29330142	100	1700	100	1400
At_chr3:52423739-52423971	100	1900	100	1500
At_chr3:52397834-52398134	100	130	100	120
At_chr9:29164297-29164519	100	5000	100	3300
At_chr9:29159218-29159438	100	3200	100	2200
At_chr9:29159836-29160072	100	24000	100	21000
Dt_chr1:26715403-26715633	100	350	100	270
Dt_chr1:26762982-26763260	100	110	100	89
At_chr4:74263429-74263691	100	10000	100	9100
At_chr8:76735795-76736140	100	220	100	170
At_chr4:74149060-74149335	100	1400	100	1000
At_chr4:74200760-74201039	100	2800	100	2200
At_chr6:15897639-15897889	100	3100	100	2000
At_chr6:15894965-15895266	100	450	100	330
Dt_chr1:26928650-26928950	100	180	100	150
Dt_chr1:26980189-26980453	100	1900	100	1700
At_chr4:74461934-74462177	100	310	100	210
At_chr4:74461333-74461599	100	980	100	930
At_chr9:28695860-28696075	100	160	100	130
Dt_chr1:26695502-26695743	100	630	100	660
Dt_chr1:26697575-26697785	100	240	100	250
At_chr8:77481918-77482148	100	1100	100	1100
At_chr4:74726359-74726613	100	840	100	890
At_chr10:72826335-72826610	100	9400	100	7400
Dt_chr1:26660571-26660851	100	1300	100	990
Dt_chr1:26648714-26648932	100	2000	100	1700
Dt_chr4:8332392-8332619	100	32000	100	28000
At_chr10:72896190-72896412	100	1900	100	1600
At_chr10:72890410-72890631	100	19000	100	16000
At_chr10:72887839-72888071	100	1800	100	1500
Dt_chr4:8045462-8045764	100	23000	100	17000
Dt_chr4:8048126-8048329	100	2100	100	1800
At_chr10:72995238-72995483	100	9900	100	8800
At_chr10:72988796-72989074	100	1600	100	1200
At_chr13:84595600-84595942	100	340	100	330
Dt_chr3:22162228-22162442	100	730	100	760
At_chr13:83583000-83583272	100	23000	100	18000
At_chr13:83582090-83582317	100	33000	100	29000
At_chr13:83544648-83544895	100	780	100	750
At_chr13:83543966-83544245	100	390	100	280
Dt_chr1:27152303-27152605	100	180	100	170
At_chr8:23155133-23155356	100	25000	100	21000
At_chr8:23156007-23156312	100	14000	100	11000
At_chr8:23158965-23159788	100	2800	100	1800
At_chr8:23144675-23144897	100	54	100	44
Dt_chr3:22558007-22558227	100	120	100	97
At_chr10:73508786-73509035	100	9900	100	8800
At_chr13:84159624-84159996	100	310	100	250
At_chr13:84205978-84206220	100	38	100	30
At_chr9:30757523-30757748	100	34	100	26
At_chr10:73209399-73209657	100	240	100	200
At_chr8:23294774-23295076	100	5700	100	3800
At_chr8:23420953-23421184	100	220	100	190
At_chr8:23485774-23486080	100	14000	100	11000
At_chr8:23442590-23442907	100	260	100	250
Dt_chr1:26998964-26999195	100	60	100	47
At_chr10:73779442-73779698	100	22000	100	17000
At_chr3:53366454-53366717	100	10000	100	9000
At_chr8:22852741-22853033	100	250	100	230
At_chr3:53465438-53465642	100	56	100	57
At_chr8:22966524-22966781	100	10000	100	9200
At_chr13:83906746-83907020	100	9100	100	7000
Dt_chr3:23851747-23851950	100	330	100	360
At_chr13:83854807-83855039	100	1900	100	1600
At_chr13:83828236-83828502	100	2000	100	2000
At_chr13:83849377-83849641	100	20000	100	16000
At_chr13:83809727-83810701	100	2700	100	2200
At_chr8:23041824-23042033	100	120	100	120
At_chr8:22995304-22995607	100	24000	100	18000
At_chr8:23051304-23051724	100	67	100	64
Dt_chr3:23538303-23538532	100	240	100	210
At_chr8:59216006-59216714	100	3100	100	2500
At_chr8:59156685-59156895	100	1900	100	1800
At_chr8:23852951-23853187	100	260	100	210
At_chr8:23915559-23915881	100	1600	100	1400
At_chr8:23918932-23919170	100	2200	100	1800
At_chr8:23991949-23992179	100	13000	100	11000
At_chr8:23992191-23992391	100	14000	100	11000
At_chr8:23992907-23993140	100	33000	100	28000
At_chr6:53485968-53486215	100	1200	100	1200
At_chr13:83392641-83392868	100	460	100	390
Dt_chr3:23333487-23333765	100	60	100	44
At_chr13:83364420-83364853	100	23000	100	19000
At_chr13:83367201-83367402	100	1600	100	1400
At_chr8:23999959-24000160	100	14000	100	12000
At_chr8:24039799-24040038	100	720	100	660
At_chr8:24067267-24067720	100	2500	100	2500
At_chr8:24128783-24129012	100	1100	100	1200
At_chr8:24132390-24132616	100	970	100	900
At_chr6:53855562-53855786	100	450	100	460
Dt_chr8:47622997-47623229	100	900	100	900
Dt_chr8:47621970-47622362	100	280	100	240
Dt_chr3:23538939-23539239	100	760	100	810
Dt_chr8:48796991-48797255	100	1900	100	1700
At_chr10:20132030-20132259	100	3400	100	2300
At_chr10:20136479-20136692	100	30000	100	26000
At_chr10:20103234-20103444	100	26	100	19
At_chr8:23638496-23638717	100	31000	100	27000
At_chr8:23639380-23639687	100	14000	100	11000
At_chr10:20137350-20137670	100	13000	100	9500
At_chr8:23631467-23631773	100	14000	100	11000
At_chr8:23654611-23654838	100	31000	100	27000
At_chr8:23646411-23646632	100	29000	100	25000
At_chr8:23647294-23647599	100	12000	100	9300
At_chr10:20048462-20048716	100	180	100	170
Dt_chr3:23212917-23213157	100	710	100	760
Dt_chr1:10459294-10459579	100	2200	100	1900
Dt_chr1:10436131-10436344	100	3900	100	3600
Dt_chr1:10407271-10407470	100	1300	100	1400
Dt_chr1:10515714-10516090	100	460	100	390
Dt_chr1:10515156-10515514	100	2000	100	1900
At_chr8:23663548-23663855	100	14000	100	11000
At_chr8:23662664-23662891	100	31000	100	27000
At_chr8:23655495-23655800	100	12000	100	9000
At_chr8:23752616-23752993	100	780	100	710
At_chr8:23836753-23836956	100	1900	100	1800
At_chr8:23797534-23797751	100	730	100	680
Dt_chr3:24715553-24715808	100	150	100	150
Dt_chr8:48402594-48402819	100	1500	100	1400
Dt_chr8:48403114-48403383	100	450	100	460
At_chr10:20436287-20436519	100	1900	100	1600
At_chr10:72248992-72249226	100	13000	100	9400
Dt_chr8:49991570-49991778	100	530	100	500
Dt_chr3:23857319-23857533	100	260	100	260
Dt_chr3:23856105-23856308	100	330	100	360
Dt_chr3:23852961-23853175	100	260	100	260
At_chr4:7824256-7824506	100	950	100	910
At_chr4:7880037-7880291	100	480	100	460
Dt_chr11:37672423-37672650	100	32000	100	28000
Dt_chr11:37818315-37818572	100	10000	100	8900
At_chr4:7974589-7974865	100	2700	100	2700
At_chr10:72339626-72339828	100	470	100	390
Dt_chr10:54977713-54977940	100	32000	100	28000
Dt_chr11:37612719-37613021	100	5700	100	3900
Dt_chr11:37671461-37671695	100	21000	100	17000
At_chr4:7940674-7940907	100	9400	100	8300
At_chr3:51863529-51863787	100	10000	100	9100
At_chr3:51781181-51781430	100	2500	100	2000
At_chr3:51773227-51773476	100	2500	100	2000
At_chr10:72544926-72545175	100	1900	100	1300
At_chr10:72545199-72545590	100	230	100	190
At_chr10:72543665-72544202	100	5200	100	3900
Dt_chr10:54596643-54596967	100	100	100	80
Dt_chr10:54596041-54596365	100	100	100	80
Dt_chr10:54976755-54976981	100	18000	100	15000
At_chr10:22028827-22029148	100	3200	100	3200
At_chr10:72666984-72667188	100	800	100	740
At_chr10:72738201-72738458	100	10000	100	9200
At_chr10:72733928-72734181	100	8000	100	7000
At_chr10:72611598-72611902	100	24000	100	18000
Dt_chr1:10397345-10397558	100	4400	100	2900
Dt_chr1:10329461-10329670	100	2100	100	1700
At_chr4:90806854-90807083	100	19000	100	15000
At_chr4:90765800-90766022	100	53	100	45
Dt_chr1:44216198-44216462	100	1900	100	1700
At_chr4:90693271-90693580	100	4000	100	3100
Dt_chr10:53906062-53906263	100	1500	100	1200
Dt_chr2:40802799-40803181	100	530	100	430
Dt_chr1:44342029-44342264	100	850	100	840
Dt_chr10:53741376-53741581	100	28	100	32
Dt_chr1:10268526-10268760	100	21000	100	17000
Dt_chr1:10269488-10269715	100	32000	100	28000
Dt_chr1:10199877-10200134	100	11000	100	9600
At_chr6:11364729-11364967	100	600	100	630
At_chr10:22008244-22008459	100	7400	100	6600
Dt_chr2:40731796-40732061	100	160	100	130
At_chr10:50247380-50247595	100	2000	100	1500
Dt_chr1:8774523-8774724	100	2200	100	2100
Dt_chr1:8635035-8635311	100	600	100	440
Dt_chr1:8634411-8634746	100	1000	100	960
Dt_chr1:8631195-8631410	100	2200	100	2100
Dt_chr1:8625759-8625974	100	2100	100	2100
Dt_chr1:8669759-8669991	100	1900	100	1600
Dt_chr11:34983757-34984066	100	4500	100	3100
At_chr6:11242159-11242578	100	160	100	110
At_chr6:11364139-11364416	100	340	100	290
Dt_chr11:34807310-34807552	100	7300	100	6300
Dt_chr1:9734263-9734514	100	310	100	250
Dt_chr1:9748169-9748599	100	18000	100	14000
Dt_chr2:41678467-41678667	100	1900	100	1900
Dt_chr2:41667975-41668207	100	5600	100	4200
Dt_chr2:41622817-41623052	100	1300	100	1200
Dt_chr11:34656310-34656510	100	520	100	410
Dt_chr2:42873079-42873331	100	750	100	750
At_chr7:18928248-18928480	100	1900	100	1600
At_chr7:19036926-19037202	100	1400	100	1200
At_chr10:50184563-50184804	100	150	100	130
Dt_chr2:42904422-42904649	100	54	100	32
At_chr10:50105086-50105293	100	320	100	300
At_chr10:50582072-50582314	100	42	100	44
At_chr5:42084074-42084275	100	2200	100	2500
At_chr10:50605944-50606155	100	2800	100	1900
At_chr5:42032064-42032970	100	760	100	810
At_chr6:11005873-11006098	100	140	100	120
At_chr10:21556248-21556477	100	3400	100	2300
At_chr10:21521612-21521874	100	110	100	110
At_chr10:21509909-21510167	100	9900	100	8700
At_chr10:21570014-21570321	100	12000	100	9500
At_chr10:21569131-21569352	100	26000	100	22000
At_chr10:21561589-21561830	100	14000	100	11000
At_chr7:18814296-18814582	100	190	100	170
At_chr10:21560640-21560861	100	26000	100	22000
At_chr10:50340904-50341110	100	3300	100	2300
At_chr10:21603403-21603606	100	2600	100	2200
At_chr10:50028604-50029022	100	15	100	14
At_chr6:11676419-11676717	100	1000	100	960
At_chr7:18922787-18923085	100	22000	100	17000
Dt_chr1:9208548-9208774	100	33000	100	28000
Dt_chr1:9209266-9209465	100	17000	100	14000
Dt_chr1:9211811-9212073	100	5200	100	3500
Dt_chr1:9314773-9315007	100	21000	100	17000
Dt_chr1:9315735-9315962	100	32000	100	28000
Dt_chr1:8989634-8990511	100	2800	100	2800
At_chr10:50536965-50537165	100	2400	100	1600
At_chr10:50537533-50537810	100	2000	100	1500
At_chr10:50521617-50521865	100	1400	100	1200
At_chr10:50498083-50498297	100	2800	100	2700
At_chr10:51101302-51101625	100	1500	100	1200
At_chr10:51106773-51107071	100	23000	100	18000
Dt_chr6:37797691-37797923	100	1900	100	1600
At_chr5:42659730-42660111	100	1300	100	1200
Dt_chr11:35166348-35166577	100	3400	100	2300
Dt_chr11:35412054-35412312	100	10000	100	9100
Dt_chr11:34986411-34986727	100	17000	100	13000
Dt_chr11:34991783-34992012	100	3400	100	2300
Dt_chr1:9204097-9204326	100	3400	100	2300
Dt_chr11:34987375-34987602	100	32000	100	28000
At_chr10:50606522-50606804	100	1100	100	810
At_chr10:50617649-50618516	100	760	100	800
At_chr10:50612995-50613237	100	3200	100	2500
At_chr10:50696239-50696469	100	17000	100	14000
At_chr10:50701232-50701461	100	3400	100	2300
At_chr9:82195643-82195875	100	1900	100	1600
Dt_chr11:36567273-36567681	100	2700	100	2300
Dt_chr1:8978858-8979079	100	29000	100	25000
Dt_chr1:8831640-8831872	100	1900	100	1600
Dt_chr1:8977886-8978189	100	14000	100	11000
At_chr9:82249902-82250105	100	7100	100	6800
At_chr10:21375383-21375654	100	25000	100	19000
At_chr10:21377977-21378209	100	1900	100	1500
At_chr10:21449310-21449581	100	25000	100	19000
At_chr10:51009954-51010178	100	150	100	120
At_chr10:51089161-51089419	100	10000	100	9100
At_chr1:95902534-95902796	100	9400	100	8300
At_chr1:95888658-95888865	100	120	100	72
At_chr1:95833190-95834298	100	3200	100	2900
At_chr5:42983881-42984110	100	84	100	64
At_chr1:95823804-95824395	100	6500	100	6600
At_chr5:42949774-42949973	100	1000	100	1000
At_chr5:43007583-43007844	100	510	100	410
Dt_chr1:40929680-40929948	100	33	100	27
At_chr5:43011386-43011585	100	4400	100	3400
At_chr5:43016871-43017135	100	2600	100	2100
Dt_chr10:57199285-57199512	100	33000	100	29000
Dt_chr10:57251477-57251709	100	1900	100	1600
Dt_chr10:57200158-57200476	100	20000	100	15000
At_chr1:7035962-7036211	100	1300	100	1400
Dt_chr1:9061413-9061787	100	160	100	140
At_chr1:6553019-6553250	100	490	100	600
At_chr1:95710390-95710632	100	2100	100	1800
At_chr1:95549460-95549809	100	1500	100	1300
Dt_chr10:57103709-57104012	100	24000	100	18000
Dt_chr10:56975575-56975782	100	2900	100	2300
Dt_chr10:56523811-56524038	100	32000	100	28000
Dt_chr10:56577033-56577260	100	32000	100	28000
Dt_chr6:37056528-37056826	100	23000	100	18000
Dt_chr6:37080176-37080408	100	1900	100	1500
Dt_chr2:42607759-42607970	100	230	100	210
Dt_chr11:35492233-35492487	100	1100	100	1100
Dt_chr6:39674586-39674846	100	10000	100	9100
Dt_chr10:56522856-56523125	100	18000	100	14000
Dt_chr1:42125089-42125326	100	65	100	60
Dt_chr2:42905066-42905270	100	340	100	260
At_chr10:49467934-49468217	100	41	100	26
At_chr1:96671652-96671880	100	430	100	360
At_chr1:96624679-96624911	100	1900	100	1500
At_chr1:96705633-96705834	100	340	100	360
At_chr1:96702661-96702862	100	430	100	410
Dt_chr10:56267767-56267969	100	2100	100	1700
Dt_chr10:56273119-56273423	100	24000	100	18000
Dt_chr10:55982007-55982234	100	33000	100	29000
Dt_chr10:55982962-55983196	100	23000	100	19000
Dt_chr10:55774054-55774351	100	23000	100	18000
At_chr1:96560348-96560568	100	2500	100	2300
Dt_chr10:55691587-55691816	100	3300	100	2300
At_chr1:96524481-96525665	100	1100	100	920
Dt_chr10:55770386-55770618	100	1900	100	1600
At_chr4:2574322-2574549	100	32000	100	28000
At_chr4:2573358-2573674	100	20000	100	15000
At_chr4:2565346-2565650	100	12000	100	9700
At_chr4:2562733-2562995	100	5500	100	3600
At_chr4:2570739-2571008	100	4000	100	2700
At_chr4:2566308-2566535	100	30000	100	26000
Dt_chr1:42665827-42666071	100	360	100	300
At_chr1:96493484-96493719	100	520	100	570
At_chr1:96466079-96467056	100	760	100	700
Dt_chr6:40192157-40192421	100	1900	100	1700
Dt_chr6:40165395-40165621	100	130	100	91
At_chr4:2450967-2451219	100	81	100	66
At_chr1:96289401-96289616	100	7700	100	6900
At_chr1:96296837-96297086	100	9800	100	8600
At_chr1:96189255-96189475	100	370	100	290
At_chr1:96191257-96191491	100	28	100	19
Dt_chr6:38748400-38748599	100	21000	100	17000
At_chr7:17836665-17836878	100	330	100	330
Dt_chr6:41198240-41198467	100	32000	100	28000
At_chr10:49335497-49335701	100	440	100	380
At_chr10:49344647-49345020	100	1600	100	1600
At_chr1:95958593-95959501	100	6200	100	4400
At_chr10:49345347-49345736	100	580	100	620
At_chr1:95956402-95956603	100	4400	100	3300
Dt_chr6:41086731-41086977	100	680	100	670
Dt_chr6:41095377-41095708	100	260	100	240
Dt_chr6:41197278-41197508	100	18000	100	15000
Dt_chr6:41194698-41194927	100	3400	100	2300
At_chr10:48977869-48978109	100	10000	100	9000
At_chr10:49001180-49001415	100	27000	100	24000
At_chr10:48993130-48993430	100	19000	100	14000
At_chr10:50443458-50443663	100	220	100	210
Dt_chr6:39719608-39719963	100	490	100	420
At_chr7:17782825-17783054	100	18000	100	15000
At_chr10:49220893-49221620	100	2700	100	2500
At_chr10:49397707-49397997	100	1100	100	890
At_chr1:34288107-34288336	100	3400	100	2300
At_chr1:34282695-34283016	100	15000	100	11000
At_chr1:34208374-34208683	100	150	100	120
At_chr1:34265241-34265566	100	650	100	680
At_chr1:34245878-34246125	100	1100	100	950
At_chr1:34065636-34065952	100	71	100	72
At_chr1:34207738-34208058	100	1200	100	1200
At_chr1:34199595-34200001	100	35	100	30
At_chr1:33973750-33974007	100	10000	100	9200
At_chr1:34525845-34526074	100	3400	100	2300
At_chr1:34405212-34405615	100	1900	100	2000
At_chr1:34444730-34444981	100	110	100	73
At_chr10:20368165-20368533	100	1000	100	790
At_chr12:46301033-46301300	100	340	100	290
At_chr12:46300485-46300703	100	780	100	840
At_chr12:46312000-46312268	100	9200	100	8000
At_chr4:7471767-7471999	100	1900	100	1600
At_chr4:7494114-7494364	100	56	100	47
At_chr4:7500345-7500547	100	1400	100	1100
At_chr4:7574259-7574462	100	2100	100	1400
Dt_chr6:34793898-34794211	100	2900	100	2300
At_chr13:72059148-72059348	100	360	100	340
At_chr13:72056996-72057229	100	2700	100	1900
At_chr13:71974206-71974518	100	530	100	560
At_chr4:7638053-7638272	100	2400	100	2400
At_chr7:15401096-15401395	100	140	100	88
At_chr7:15353901-15354227	100	8000	100	5800
At_chr7:15502944-15503201	100	10000	100	9200
Dt_chr11:38255430-38255728	100	23000	100	18000
At_chr13:72269347-72269654	100	810	100	660
At_chr2:48185644-48185889	100	94	100	110
At_chr2:48177468-48178504	100	970	100	790
At_chr13:72250391-72251215	100	980	100	790
At_chr10:20673633-20673832	100	10000	100	8400
At_chr2:48168429-48168645	100	1200	100	1000
At_chr13:72258330-72258628	100	22000	100	17000
At_chr10:20575183-20575389	100	490	100	360
At_chr4:7122102-7122301	100	13000	100	11000
At_chr4:7127488-7127717	100	2400	100	1600
At_chr4:7168124-7168405	100	290	100	210
At_chr4:7176319-7176551	100	300	100	220
At_chr4:7228631-7228847	100	2300	100	2300
At_chr2:48469424-48469658	100	21000	100	17000
At_chr2:48463999-48464268	100	4000	100	2800
At_chr2:48468470-48468697	100	30000	100	26000
Dt_chr9:12734691-12735209	100	49	100	38
At_chr7:15766326-15766651	100	220	100	220
At_chr7:15963560-15963782	100	3000	100	2900
Dt_chr11:37299354-37299591	100	2900	100	2300
At_chr4:7393973-7394243	100	16000	100	12000
Dt_chr11:37084267-37084571	100	24000	100	18000
Dt_chr11:36842728-36842928	100	53	100	42
Dt_chr11:36793558-36793796	100	25	100	24
At_chr1:32474428-32474739	100	430	100	450
At_chr7:15582009-15582268	100	1300	100	1300
Dt_chr9:12569558-12569790	100	1900	100	1500
Dt_chr9:12579337-12579569	100	1900	100	1600
At_chr7:15678064-15678373	100	490	100	530
Dt_chr9:12547633-12547937	100	24000	100	18000
Dt_chr9:13081580-13081884	100	24000	100	18000
Dt_chr11:38259820-38260052	100	1900	100	1500
Dt_chr9:13070038-13070307	100	4000	100	2700
At_chr2:48057692-48057912	100	350	100	280
At_chr6:45091191-45091401	100	1700	100	1700
At_chr12:44107997-44108224	100	1100	100	1100
At_chr2:48144856-48145063	100	3800	100	3600
At_chr13:68651998-68652212	100	27	100	23
At_chr7:14509491-14509693	100	1000	100	850
At_chr7:14506876-14507120	100	2000	100	1500
Dt_chr9:13084204-13084436	100	1900	100	1500
At_chr7:14623042-14623243	100	2300	100	1900
Dt_chr9:12904138-12904367	100	3400	100	2300
Dt_chr9:12908548-12908775	100	33000	100	29000
Dt_chr9:12901475-12901793	100	17000	100	13000
At_chr1:32841890-32842292	100	1500	100	1300
At_chr2:47470410-47470617	100	31000	100	26000
At_chr2:47478519-47478749	100	30000	100	26000
At_chr2:47471290-47471599	100	13000	100	10000
At_chr2:47479402-47479708	100	14000	100	11000
At_chr12:43793242-43793518	100	240	100	200
At_chr1:32856573-32856818	100	5800	100	3900
At_chr2:47535995-47536250	100	10000	100	9100
At_chr13:69187979-69188182	100	4000	100	3800
At_chr13:69015893-69016099	100	4700	100	4300
At_chr7:14392208-14392526	100	17000	100	13000
At_chr7:14394871-14395100	100	3400	100	2300
At_chr7:14176323-14176596	100	20000	100	15000
At_chr7:14275912-14276151	100	1200	100	1200
Dt_chr9:12909421-12909739	100	20000	100	15000
Dt_chr9:12912088-12912317	100	3500	100	2400
Dt_chr9:13065630-13065857	100	32000	100	28000
At_chr7:14436000-14436248	100	9200	100	8000
At_chr7:14440461-14440856	100	440	100	370
At_chr7:14399281-14399508	100	33000	100	29000
At_chr7:14400154-14400472	100	18000	100	14000
At_chr11:84633836-84634084	100	2500	100	2000
At_chr11:84531697-84532015	100	18000	100	14000
At_chr11:84534364-84534633	100	4000	100	2800
At_chr11:84526414-84526643	100	3400	100	2300
At_chr11:84530824-84531051	100	33000	100	29000
At_chr11:84565771-84566075	100	24000	100	18000
At_chr2:47673449-47673751	100	13000	100	9900
At_chr1:32634120-32634373	100	290	100	200
At_chr2:47679063-47679292	100	3400	100	2300
At_chr1:32714663-32714931	100	21000	100	17000
At_chr2:47894753-47895199	100	230	100	170
At_chr2:47740297-47740667	100	44	100	37
At_chr12:43783788-43784063	100	240	100	190
At_chr13:68201590-68201815	100	310	100	250
At_chr7:14932283-14932508	100	110	100	99
At_chr7:14891716-14891945	100	3400	100	2300
At_chr7:14889049-14889367	100	18000	100	14000
Dt_chr8:53509347-53509579	100	1500	100	1500
At_chr11:84179194-84179492	100	23000	100	18000
At_chr12:42897036-42897265	100	1200	100	1200
At_chr12:43286567-43286812	100	1400	100	1400
At_chr9:27027312-27027610	100	24000	100	18000
At_chr9:27011181-27012006	100	6600	100	6700
At_chr7:14662147-14662381	100	21000	100	17000
At_chr7:14663109-14663336	100	32000	100	28000
At_chr9:27195794-27196217	100	250	100	250
At_chr7:14886806-14887033	100	33000	100	29000
At_chr7:14888176-14888403	100	33000	100	29000
At_chr12:45686558-45686826	100	320	100	280
At_chr12:45687155-45687374	100	790	100	850
At_chr12:45746090-45746394	100	24000	100	18000
At_chr2:47392374-47392574	100	13000	100	11000
At_chr2:47392620-47392820	100	1500	100	1200
At_chr2:47401870-47402098	100	2800	100	2200
At_chr13:67556930-67557773	100	9100	100	8700
At_chr13:67558140-67558422	100	1700	100	1500
At_chr12:45829032-45829821	100	1100	100	920
At_chr12:46094306-46094544	100	2200	100	1800
At_chr6:46450791-46451055	100	1900	100	1700
At_chr6:46562296-46562518	100	93	100	94
At_chr13:68283072-68283304	100	1900	100	1500
At_chr13:68287562-68287795	100	33000	100	29000
At_chr6:46599208-46599450	100	1400	100	1500
At_chr13:68288311-68288519	100	6900	100	5600
At_chr8:72957748-72957979	100	200	100	150
At_chr13:68288558-68288759	100	10000	100	8000
At_chr8:72889478-72889705	100	530	100	460
Dt_chr9:12427367-12427671	100	24000	100	18000
Dt_chr9:12416415-12416639	100	2200	100	1700
Dt_chr9:12411007-12411310	100	24000	100	18000
At_chr11:84973368-84973585	100	570	100	490
At_chr11:84764400-84764669	100	4000	100	2700
At_chr11:84714529-84714814	100	2200	100	1900
At_chr11:84766102-84766329	100	32000	100	28000
At_chr12:45241902-45242158	100	300	100	300
At_chr13:68354414-68355112	100	250	100	200
At_chr13:68346431-68346641	100	1100	100	1000
At_chr13:68096267-68096474	100	5200	100	4800
At_chr1:33505449-33505676	100	33000	100	29000
At_chr1:33506322-33506640	100	17000	100	13000
At_chr1:33508985-33509214	100	3400	100	2300
At_chr1:33513395-33513622	100	33000	100	29000
At_chr1:33514268-33514586	100	18000	100	14000
At_chr1:33516935-33517164	100	3400	100	2300
At_chr1:33525514-33525735	100	2400	100	2300
At_chr12:45131800-45132041	100	1400	100	1400
At_chr8:72734126-72734341	100	5900	100	5200
At_chr8:72725130-72725379	100	10000	100	9200
At_chr13:67799963-67800210	100	5200	100	4000
At_chr11:85271731-85271979	100	8700	100	7500
At_chr11:85201322-85201572	100	4000	100	2700
At_chr11:85202065-85202325	100	8300	100	7200
At_chr13:67883944-67884241	100	24000	100	18000
At_chr13:44378076-44378333	100	10000	100	9200
At_chr13:44318414-44318639	100	520	100	440
At_chr11:83973801-83974002	100	1700	100	1700
At_chr11:83993223-83994334	100	1100	100	920
At_chr11:84050500-84050729	100	2900	100	2000
At_chr11:84108468-84108726	100	9900	100	8800
At_chr11:84151627-84151859	100	1900	100	1600
At_chr13:44756073-44756316	100	300	100	250
Dt_chr4:3868660-3868882	100	5300	100	3600
At_chr13:44694226-44694506	100	2600	100	2400
At_chr13:44467132-44467475	100	46	100	33
Dt_chr4:3782753-3782976	100	660	100	710
Dt_chr4:3822332-3822564	100	1900	100	1600
Dt_chr4:3864205-3864432	100	32000	100	28000
At_chr11:85435262-85435494	100	1900	100	1600
At_chr11:85505027-85505320	100	88	100	80
At_chr11:85504559-85504875	100	280	100	290
Dt_chr4:3551791-3552090	100	24000	100	18000
Dt_chr4:6136153-6136456	100	24000	100	18000
At_chr13:44219233-44219460	100	33000	100	29000
Dt_chr9:14113673-14113930	100	11000	100	9600
Dt_chr9:14318697-14318910	100	100	100	110
Dt_chr9:13462771-13463014	100	10000	100	9100
At_chr2:48639572-48639853	100	480	100	440
At_chr13:43475527-43475961	100	23000	100	19000
At_chr3:53597885-53598182	100	23000	100	18000
At_chr13:43479170-43479829	100	2900	100	2300
At_chr3:53639899-53640200	100	24000	100	19000
At_chr13:43575943-43576177	100	7300	100	5500
At_chr13:43576571-43576775	100	5300	100	3700
At_chr13:43575727-43575931	100	13000	100	11000
At_chr9:25528543-25528777	100	23000	100	19000
Dt_chr9:13685676-13685911	100	3000	100	2100
At_chr9:25527588-25527815	100	33000	100	29000
At_chr13:43473441-43473646	100	600	100	570
At_chr11:85024737-85025009	100	1600	100	1400
At_chr12:42680283-42680505	100	100	100	110
At_chr12:42770427-42770641	100	260	100	260
At_chr13:43691103-43691408	100	2500	100	1900
At_chr9:25958359-25958593	100	1800	100	1900
At_chr9:25896510-25896828	100	18000	100	14000
At_chr9:25895637-25895864	100	33000	100	29000
At_chr9:25899177-25899406	100	3400	100	2300
At_chr9:25891227-25891456	100	3400	100	2300
At_chr4:2784241-2784528	100	7100	100	5500
At_chr8:71133317-71133940	100	700	100	560
At_chr8:71200084-71200286	100	690	100	490
At_chr8:71220050-71220279	100	33000	100	28000
At_chr9:25765196-25765500	100	24000	100	18000
At_chr4:2684103-2684312	100	170	100	130
At_chr4:2717202-2717406	100	410	100	420
At_chr13:43361418-43361623	100	2000	100	1700
Dt_chr4:4883452-4883657	100	2300	100	1800
At_chr13:43354080-43354505	100	650	100	590
Dt_chr4:4947684-4947941	100	10000	100	9200
Dt_chr4:4779904-4780167	100	10000	100	9000
Dt_chr4:4878002-4878275	100	24000	100	19000
Dt_chr1:28804634-28804904	100	42	100	32
Dt_chr4:4761127-4761554	100	23000	100	18000
[truncated: 83,564 more rows]
