# Supplementary material for: Global analysis of DNA methylation in young (J1) and senescent (J2) Gossypium hirsutum L. cotyledons by MeDIP-Seq
Source: PLoS One. 2017 Jul 17;12(7):e0179141. doi: 10.1371/journal.pone.0179141 (PMC5513416; doi:10.1371/journal.pone.0179141)
Supplement: S12 Table — (XLSX) [file pone.0179141.s012.xlsx]

## Sheet: Sheet1
S12 Table. DNA methyltransferases and demethyltransferases genes of Arabidopsis thaliana and Gossypium hirsutum L.
Arabidopsis thaliana		Gossypium hirsutum L.	Identity	E-value
Gene name	Gene ID	Gene name
AtCMT3	AT1G69770.1	CotAD_40093	55.43	0
AtCMT1	AT1G80740.1	CotAD_49037	50.98	0
AtDRM3	AT3G17310.2	CotAD_05990	44.01	1e-155
	AT3G17310.2	CotAD_57543	42.95	2e-153
DNA methyltransferase 2	AT4G14140.2	CotAD_51709	63.2	0
DNA methyltransferase 2	AT4G14140.2	CotAD_46012	58.62	0
AtCMT2	AT4G19020.1	CotAD_41399	49.54	0
AtCMT2	AT4G19020.1	CotAD_00990	47.26	0
AtDRM2	AT5G14620.1	CotAD_57543	42.95	2e-153
AtDRM1	AT5G15380.1	CotAD_37635	55.4	0
AtDRM1	AT5G15380.1	CotAD_46796	53.5	0
	AT5G15380.1	CotAD_18652	53.54	0
	AT5G15380.1	CotAD_13275	54.87	0
AtMET1	AT5G49160.1	CotAD_51709	63.2	0
AtMET1	AT5G49160.1	CotAD_46012	58.62	0
AtROS1	AT2G36490.1	CotAD_71977	55.32	0
		CotAD_37327	68.97	0
AtDME1	AT5G04560.2	CotAD_42234	52.43	0
		CotAD_70765	52.38	0
