# Supplementary material for: Global analysis of DNA methylation in young (J1) and senescent (J2) Gossypium hirsutum L. cotyledons by MeDIP-Seq
Source: PLoS One. 2017 Jul 17;12(7):e0179141. doi: 10.1371/journal.pone.0179141 (PMC5513416; doi:10.1371/journal.pone.0179141)
Supplement: S14 Table — (XLSX) [file pone.0179141.s014.xlsx]

## Sheet: Sheet1
S14 Table. The Ddetailed information of the cellular component, molecular function and biological function between down-methylated and up-methylated genes.
cellular component-down
GO:0044464	C	cell part	493	943	15217	37767	1.4e-13	3.6e-11	//CotAD_45605//CotAD_03729//CotAD_13518//CotAD_24242//CotAD_55726//CotAD_55711//CotAD_76633//CotAD_72543//CotAD_10005//CotAD_10370//CotAD_37713//CotAD_50409//CotAD_49898//CotAD_09066//CotAD_02056//CotAD_60145//CotAD_02564//CotAD_10431//CotAD_09091//CotAD_25853//CotAD_59685//CotAD_33844//CotAD_52700//CotAD_53383//CotAD_20948//CotAD_61046//CotAD_06755//CotAD_06227//CotAD_58026//CotAD_74651//CotAD_2…
GO:0005623	C	cell	493	943	15217	37767	1.4e-13	3.6e-11	//CotAD_45605//CotAD_03729//CotAD_13518//CotAD_24242//CotAD_55726//CotAD_55711//CotAD_76633//CotAD_72543//CotAD_10005//CotAD_10370//CotAD_37713//CotAD_50409//CotAD_49898//CotAD_09066//CotAD_02056//CotAD_60145//CotAD_02564//CotAD_10431//CotAD_09091//CotAD_25853//CotAD_59685//CotAD_33844//CotAD_52700//CotAD_53383//CotAD_20948//CotAD_61046//CotAD_06755//CotAD_06227//CotAD_58026//CotAD_74651//CotAD_2…
GO:0005622	C	intracellular	328	943	9671	37767	4.3e-10	4.3e-08	//CotAD_45605//CotAD_13518//CotAD_24242//CotAD_55726//CotAD_55711//CotAD_10005//CotAD_10370//CotAD_37713//CotAD_50409//CotAD_49898//CotAD_09066//CotAD_60145//CotAD_02564//CotAD_10431//CotAD_09091//CotAD_59685//CotAD_33844//CotAD_52700//CotAD_53383//CotAD_20948//CotAD_06227//CotAD_74651//CotAD_29807//CotAD_57034//CotAD_48420//CotAD_62477//CotAD_15256//CotAD_18229//CotAD_02702//CotAD_18214//CotAD_6…
GO:0043229	C	intracellular organelle	286	943	8149	37767	3.8e-10	4.3e-08	//CotAD_45605//CotAD_24242//CotAD_55726//CotAD_10005//CotAD_10370//CotAD_37713//CotAD_50409//CotAD_49898//CotAD_09066//CotAD_60145//CotAD_02564//CotAD_10431//CotAD_59685//CotAD_33844//CotAD_53383//CotAD_20948//CotAD_06227//CotAD_74651//CotAD_29807//CotAD_57034//CotAD_48420//CotAD_62477//CotAD_18229//CotAD_02702//CotAD_18214//CotAD_67548//CotAD_40098//CotAD_54875//CotAD_03851//CotAD_39061//CotAD_4…
GO:0043226	C	organelle	286	943	8155	37767	4.1e-10	4.3e-08	//CotAD_45605//CotAD_24242//CotAD_55726//CotAD_10005//CotAD_10370//CotAD_37713//CotAD_50409//CotAD_49898//CotAD_09066//CotAD_60145//CotAD_02564//CotAD_10431//CotAD_59685//CotAD_33844//CotAD_53383//CotAD_20948//CotAD_06227//CotAD_74651//CotAD_29807//CotAD_57034//CotAD_48420//CotAD_62477//CotAD_18229//CotAD_02702//CotAD_18214//CotAD_67548//CotAD_40098//CotAD_54875//CotAD_03851//CotAD_39061//CotAD_4…
GO:0044424	C	intracellular part	317	943	9302	37767	6.3e-10	5.2e-08	//CotAD_45605//CotAD_24242//CotAD_55726//CotAD_55711//CotAD_10005//CotAD_10370//CotAD_37713//CotAD_50409//CotAD_49898//CotAD_09066//CotAD_60145//CotAD_02564//CotAD_10431//CotAD_09091//CotAD_59685//CotAD_33844//CotAD_52700//CotAD_53383//CotAD_20948//CotAD_06227//CotAD_74651//CotAD_29807//CotAD_57034//CotAD_48420//CotAD_62477//CotAD_15256//CotAD_18229//CotAD_02702//CotAD_18214//CotAD_67548//CotAD_4…
GO:0005737	C	cytoplasm	246	943	6822	37767	1.1e-09	7.8e-08	//CotAD_45605//CotAD_55726//CotAD_10005//CotAD_10370//CotAD_37713//CotAD_50409//CotAD_49898//CotAD_09066//CotAD_60145//CotAD_02564//CotAD_10431//CotAD_52700//CotAD_53383//CotAD_20948//CotAD_06227//CotAD_74651//CotAD_29807//CotAD_57034//CotAD_48420//CotAD_62477//CotAD_15256//CotAD_18229//CotAD_02702//CotAD_18214//CotAD_67548//CotAD_40098//CotAD_54875//CotAD_03851//CotAD_39061//CotAD_18136//CotAD_6…
GO:0043231	C	intracellular membrane-bounded organelle	266	943	7615	37767	3.5e-09	2.1e-07	//CotAD_45605//CotAD_24242//CotAD_55726//CotAD_10005//CotAD_10370//CotAD_37713//CotAD_50409//CotAD_49898//CotAD_09066//CotAD_60145//CotAD_02564//CotAD_10431//CotAD_59685//CotAD_33844//CotAD_53383//CotAD_20948//CotAD_06227//CotAD_74651//CotAD_29807//CotAD_57034//CotAD_48420//CotAD_62477//CotAD_02702//CotAD_18214//CotAD_40098//CotAD_54875//CotAD_03851//CotAD_39061//CotAD_49147//CotAD_15186//CotAD_1…
GO:0043227	C	membrane-bounded organelle	266	943	7622	37767	3.8e-09	2.1e-07	//CotAD_45605//CotAD_24242//CotAD_55726//CotAD_10005//CotAD_10370//CotAD_37713//CotAD_50409//CotAD_49898//CotAD_09066//CotAD_60145//CotAD_02564//CotAD_10431//CotAD_59685//CotAD_33844//CotAD_53383//CotAD_20948//CotAD_06227//CotAD_74651//CotAD_29807//CotAD_57034//CotAD_48420//CotAD_62477//CotAD_02702//CotAD_18214//CotAD_40098//CotAD_54875//CotAD_03851//CotAD_39061//CotAD_49147//CotAD_15186//CotAD_1…
GO:0044444	C	cytoplasmic part	224	943	6289	37767	2.3e-08	1.1e-06	//CotAD_45605//CotAD_55726//CotAD_10005//CotAD_10370//CotAD_37713//CotAD_50409//CotAD_49898//CotAD_09066//CotAD_60145//CotAD_02564//CotAD_10431//CotAD_53383//CotAD_20948//CotAD_06227//CotAD_74651//CotAD_29807//CotAD_57034//CotAD_62477//CotAD_18229//CotAD_02702//CotAD_67548//CotAD_40098//CotAD_54875//CotAD_03851//CotAD_39061//CotAD_18136//CotAD_69379//CotAD_66071//CotAD_02619//CotAD_11293//CotAD_1…
GO:0005794	C	Golgi apparatus	24	943	293	37767	1.2e-06	5.4e-05	//CotAD_50409//CotAD_62477//CotAD_10152//CotAD_04242//CotAD_44029//CotAD_23982//CotAD_00938//CotAD_34221//CotAD_54734//CotAD_18764//CotAD_04035//CotAD_51136//CotAD_22414//CotAD_54298//CotAD_09510//CotAD_00057//CotAD_37044//CotAD_53121//CotAD_64711//CotAD_59786//CotAD_15185//CotAD_51663//CotAD_69923//CotAD_70158
GO:0016020	C	membrane	149	943	4068	37767	2.2e-06	9e-05	//CotAD_03729//CotAD_76633//CotAD_72543//CotAD_09066//CotAD_02056//CotAD_02564//CotAD_09091//CotAD_25853//CotAD_20948//CotAD_58026//CotAD_74651//CotAD_18229//CotAD_00188//CotAD_54875//CotAD_50808//CotAD_05278//CotAD_69379//CotAD_70693//CotAD_10152//CotAD_47734//CotAD_04242//CotAD_34670//CotAD_61464//CotAD_23304//CotAD_51490//CotAD_13226//CotAD_18324//CotAD_06764//CotAD_57751//CotAD_33828//CotAD_4…
GO:0044422	C	organelle part	97	943	2562	37767	4.9e-05	0.0017	//CotAD_10005//CotAD_37713//CotAD_09066//CotAD_02564//CotAD_33844//CotAD_20948//CotAD_74651//CotAD_62477//CotAD_18229//CotAD_02702//CotAD_67548//CotAD_54875//CotAD_15186//CotAD_69379//CotAD_66071//CotAD_02619//CotAD_10152//CotAD_47734//CotAD_61985//CotAD_04692//CotAD_18324//CotAD_63776//CotAD_33410//CotAD_66308//CotAD_21005//CotAD_17484//CotAD_23982//CotAD_38995//CotAD_55683//CotAD_53720//CotAD_5…
GO:0044446	C	intracellular organelle part	97	943	2561	37767	4.8e-05	0.0017	//CotAD_10005//CotAD_37713//CotAD_09066//CotAD_02564//CotAD_33844//CotAD_20948//CotAD_74651//CotAD_62477//CotAD_18229//CotAD_02702//CotAD_67548//CotAD_54875//CotAD_15186//CotAD_69379//CotAD_66071//CotAD_02619//CotAD_10152//CotAD_47734//CotAD_61985//CotAD_04692//CotAD_18324//CotAD_63776//CotAD_33410//CotAD_66308//CotAD_21005//CotAD_17484//CotAD_23982//CotAD_38995//CotAD_55683//CotAD_53720//CotAD_5…
GO:0044434	C	chloroplast part	38	943	746	37767	5.8e-05	0.0019	//CotAD_10005//CotAD_09066//CotAD_20948//CotAD_02702//CotAD_54875//CotAD_69379//CotAD_66071//CotAD_47734//CotAD_18324//CotAD_17484//CotAD_38995//CotAD_55683//CotAD_34301//CotAD_43493//CotAD_44591//CotAD_69181//CotAD_20340//CotAD_28260//CotAD_16503//CotAD_54979//CotAD_38078//CotAD_12522//CotAD_25348//CotAD_24021//CotAD_66051//CotAD_02957//CotAD_02556//CotAD_25462//CotAD_19578//CotAD_51263//CotAD_1…
GO:0009941	C	chloroplast envelope	19	943	265	37767	8e-05	0.0025	//CotAD_10005//CotAD_09066//CotAD_20948//CotAD_02702//CotAD_54875//CotAD_47734//CotAD_38995//CotAD_20340//CotAD_28260//CotAD_54979//CotAD_38078//CotAD_25348//CotAD_24021//CotAD_66051//CotAD_02957//CotAD_51263//CotAD_53252//CotAD_70656//CotAD_13289
GO:0030312	C	external encapsulating structure	24	943	407	37767	0.00018	0.0049	//CotAD_25853//CotAD_61046//CotAD_18229//CotAD_22281//CotAD_33814//CotAD_00921//CotAD_35313//CotAD_40555//CotAD_16518//CotAD_23900//CotAD_74405//CotAD_54361//CotAD_03008//CotAD_14822//CotAD_38210//CotAD_44469//CotAD_06422//CotAD_59786//CotAD_22057//CotAD_03885//CotAD_05647//CotAD_13587//CotAD_56464//CotAD_51388
GO:0005773	C	vacuole	23	943	383	37767	0.00019	0.0049	//CotAD_74651//CotAD_57034//CotAD_10152//CotAD_33819//CotAD_72017//CotAD_17484//CotAD_38995//CotAD_02882//CotAD_53720//CotAD_37711//CotAD_69181//CotAD_38079//CotAD_63220//CotAD_37584//CotAD_24179//CotAD_38058//CotAD_10420//CotAD_10995//CotAD_02240//CotAD_64336//CotAD_66000//CotAD_47443//CotAD_44865
GO:0005886	C	plasma membrane	60	943	1456	37767	0.00018	0.0049	//CotAD_02056//CotAD_09091//CotAD_25853//CotAD_00188//CotAD_61464//CotAD_51490//CotAD_13226//CotAD_06764//CotAD_57751//CotAD_44029//CotAD_17484//CotAD_38995//CotAD_75401//CotAD_63438//CotAD_53720//CotAD_02272//CotAD_55725//CotAD_51182//CotAD_36630//CotAD_28451//CotAD_39700//CotAD_46850//CotAD_40128//CotAD_23600//CotAD_00696//CotAD_20358//CotAD_51081//CotAD_00938//CotAD_57297//CotAD_21267//CotAD_6…
GO:0005783	C	endoplasmic reticulum	26	943	466	37767	0.00022	0.0056	//CotAD_06227//CotAD_02619//CotAD_06716//CotAD_61464//CotAD_19607//CotAD_46850//CotAD_26832//CotAD_23600//CotAD_46344//CotAD_55215//CotAD_71397//CotAD_17127//CotAD_51802//CotAD_10786//CotAD_04035//CotAD_39538//CotAD_02240//CotAD_47442//CotAD_40644//CotAD_59786//CotAD_21904//CotAD_51663//CotAD_64336//CotAD_56146//CotAD_69923//CotAD_19720
GO:0015630	C	microtubule cytoskeleton	11	943	117	37767	0.00031	0.0074	//CotAD_67548//CotAD_33410//CotAD_51182//CotAD_47486//CotAD_73795//CotAD_41232//CotAD_03478//CotAD_28130//CotAD_53251//CotAD_24529//CotAD_59046
GO:0031969	C	chloroplast membrane	10	943	99	37767	0.00034	0.0077	//CotAD_09066//CotAD_54875//CotAD_20340//CotAD_28260//CotAD_54979//CotAD_25348//CotAD_24021//CotAD_02957//CotAD_51263//CotAD_70656
GO:0005618	C	cell wall	23	943	403	37767	0.00037	0.0081	//CotAD_25853//CotAD_61046//CotAD_18229//CotAD_22281//CotAD_33814//CotAD_00921//CotAD_35313//CotAD_40555//CotAD_16518//CotAD_23900//CotAD_74405//CotAD_54361//CotAD_03008//CotAD_14822//CotAD_38210//CotAD_44469//CotAD_59786//CotAD_22057//CotAD_03885//CotAD_05647//CotAD_13587//CotAD_56464//CotAD_51388
GO:0009526	C	plastid envelope	20	943	331	37767	0.00045	0.0093	//CotAD_10005//CotAD_09066//CotAD_20948//CotAD_02702//CotAD_54875//CotAD_47734//CotAD_38995//CotAD_20340//CotAD_28260//CotAD_54979//CotAD_38078//CotAD_25348//CotAD_24021//CotAD_66051//CotAD_02957//CotAD_19578//CotAD_51263//CotAD_53252//CotAD_70656//CotAD_13289
GO:0031090	C	organelle membrane	38	943	842	37767	0.00057	0.011	//CotAD_09066//CotAD_02564//CotAD_20948//CotAD_74651//CotAD_54875//CotAD_69379//CotAD_10152//CotAD_18324//CotAD_66308//CotAD_17484//CotAD_23982//CotAD_55683//CotAD_37711//CotAD_69181//CotAD_00735//CotAD_20340//CotAD_28260//CotAD_54979//CotAD_38078//CotAD_38079//CotAD_12522//CotAD_25348//CotAD_24021//CotAD_02957//CotAD_17127//CotAD_51491//CotAD_39538//CotAD_02556//CotAD_33254//CotAD_51263//CotAD_6…
GO:0009707	C	chloroplast outer membrane	6	943	40	37767	0.00084	0.016	//CotAD_54875//CotAD_20340//CotAD_54979//CotAD_24021//CotAD_02957//CotAD_70656
GO:0044435	C	plastid part	38	943	867	37767	0.00094	0.017	//CotAD_10005//CotAD_09066//CotAD_20948//CotAD_02702//CotAD_54875//CotAD_69379//CotAD_66071//CotAD_47734//CotAD_18324//CotAD_17484//CotAD_38995//CotAD_55683//CotAD_34301//CotAD_43493//CotAD_44591//CotAD_69181//CotAD_20340//CotAD_28260//CotAD_16503//CotAD_54979//CotAD_38078//CotAD_12522//CotAD_25348//CotAD_24021//CotAD_66051//CotAD_02957//CotAD_02556//CotAD_25462//CotAD_19578//CotAD_51263//CotAD_1…
GO:0042170	C	plastid membrane	10	943	117	37767	0.0011	0.02	//CotAD_09066//CotAD_54875//CotAD_20340//CotAD_28260//CotAD_54979//CotAD_25348//CotAD_24021//CotAD_02957//CotAD_51263//CotAD_70656
GO:0031968	C	organelle outer membrane	8	943	77	37767	0.0011	0.02	//CotAD_54875//CotAD_20340//CotAD_54979//CotAD_24021//CotAD_02957//CotAD_51491//CotAD_33254//CotAD_70656
GO:0019867	C	outer membrane	8	943	80	37767	0.0014	0.023	//CotAD_54875//CotAD_20340//CotAD_54979//CotAD_24021//CotAD_02957//CotAD_51491//CotAD_33254//CotAD_70656
GO:0031975	C	envelope	28	943	595	37767	0.0016	0.025	//CotAD_10005//CotAD_37713//CotAD_09066//CotAD_02564//CotAD_20948//CotAD_02702//CotAD_54875//CotAD_47734//CotAD_38995//CotAD_20340//CotAD_28260//CotAD_54979//CotAD_38078//CotAD_25348//CotAD_24021//CotAD_66051//CotAD_02957//CotAD_51491//CotAD_33254//CotAD_19578//CotAD_51263//CotAD_69374//CotAD_38058//CotAD_12847//CotAD_53252//CotAD_70656//CotAD_13289//CotAD_57878
GO:0031967	C	organelle envelope	28	943	595	37767	0.0016	0.025	//CotAD_10005//CotAD_37713//CotAD_09066//CotAD_02564//CotAD_20948//CotAD_02702//CotAD_54875//CotAD_47734//CotAD_38995//CotAD_20340//CotAD_28260//CotAD_54979//CotAD_38078//CotAD_25348//CotAD_24021//CotAD_66051//CotAD_02957//CotAD_51491//CotAD_33254//CotAD_19578//CotAD_51263//CotAD_69374//CotAD_38058//CotAD_12847//CotAD_53252//CotAD_70656//CotAD_13289//CotAD_57878
GO:0005768	C	endosome	8	943	84	37767	0.0018	0.028	//CotAD_62477//CotAD_10152//CotAD_66308//CotAD_28451//CotAD_00735//CotAD_37561//CotAD_18764//CotAD_22414
GO:0009507	C	chloroplast	93	943	2740	37767	0.0021	0.032	//CotAD_45605//CotAD_55726//CotAD_10005//CotAD_09066//CotAD_60145//CotAD_10431//CotAD_53383//CotAD_20948//CotAD_29807//CotAD_02702//CotAD_40098//CotAD_54875//CotAD_03851//CotAD_39061//CotAD_69379//CotAD_66071//CotAD_47734//CotAD_00202//CotAD_21213//CotAD_65003//CotAD_54806//CotAD_18324//CotAD_06764//CotAD_00039//CotAD_28259//CotAD_17484//CotAD_38995//CotAD_13014//CotAD_55683//CotAD_54968//CotAD_0…
GO:0009527	C	plastid outer membrane	6	943	52	37767	0.0028	0.041	//CotAD_54875//CotAD_20340//CotAD_54979//CotAD_24021//CotAD_02957//CotAD_70656
GO:0044430	C	cytoskeletal part	11	943	160	37767	0.0033	0.046	//CotAD_67548//CotAD_33410//CotAD_51182//CotAD_47486//CotAD_73795//CotAD_41232//CotAD_03478//CotAD_28130//CotAD_53251//CotAD_24529//CotAD_59046
GO:0009536	C	plastid	98	943	2965	37767	0.0035	0.047	//CotAD_45605//CotAD_55726//CotAD_10005//CotAD_09066//CotAD_60145//CotAD_10431//CotAD_53383//CotAD_20948//CotAD_29807//CotAD_02702//CotAD_40098//CotAD_54875//CotAD_03851//CotAD_39061//CotAD_69379//CotAD_66071//CotAD_47734//CotAD_00202//CotAD_21213//CotAD_65003//CotAD_20035//CotAD_54806//CotAD_18324//CotAD_06764//CotAD_00039//CotAD_28259//CotAD_17484//CotAD_38995//CotAD_13014//CotAD_55683//CotAD_5…
GO:0005856	C	cytoskeleton	12	943	192	37767	0.0045	0.06	//CotAD_67548//CotAD_33410//CotAD_51182//CotAD_47486//CotAD_73795//CotAD_41232//CotAD_03478//CotAD_28130//CotAD_53251//CotAD_24529//CotAD_18516//CotAD_59046
GO:0005875	C	microtubule associated complex	5	943	42	37767	0.0056	0.072	//CotAD_47486//CotAD_41232//CotAD_03478//CotAD_53251//CotAD_24529
GO:0005819	C	spindle	5	943	43	37767	0.0061	0.076	//CotAD_33410//CotAD_51182//CotAD_73795//CotAD_28130//CotAD_59046
GO:0044431	C	Golgi apparatus part	8	943	118	37767	0.012	0.15	//CotAD_62477//CotAD_10152//CotAD_23982//CotAD_18764//CotAD_54298//CotAD_00057//CotAD_64711//CotAD_51663
GO:0005634	C	nucleus	84	943	2621	37767	0.014	0.16	//CotAD_24242//CotAD_59685//CotAD_33844//CotAD_48420//CotAD_62477//CotAD_18214//CotAD_49147//CotAD_15186//CotAD_40464//CotAD_37916//CotAD_04692//CotAD_10371//CotAD_73630//CotAD_28459//CotAD_50461//CotAD_47654//CotAD_27105//CotAD_75020//CotAD_67325//CotAD_33811//CotAD_21005//CotAD_08455//CotAD_54841//CotAD_49496//CotAD_51182//CotAD_33026//CotAD_72411//CotAD_44071//CotAD_72602//CotAD_00696//CotAD_2…
GO:0009505	C	plant-type cell wall	13	943	254	37767	0.015	0.17	//CotAD_25853//CotAD_22281//CotAD_35313//CotAD_16518//CotAD_23900//CotAD_74405//CotAD_03008//CotAD_14822//CotAD_38210//CotAD_59786//CotAD_22057//CotAD_13587//CotAD_51388
GO:0000502	C	proteasome complex	5	943	67	37767	0.031	0.35	//CotAD_37916//CotAD_73630//CotAD_28459//CotAD_43501//CotAD_72602
GO:0009535	C	chloroplast thylakoid membrane	11	943	231	37767	0.036	0.39	//CotAD_20948//CotAD_69379//CotAD_18324//CotAD_17484//CotAD_55683//CotAD_69181//CotAD_28260//CotAD_12522//CotAD_02556//CotAD_08627//CotAD_12479
GO:0055035	C	plastid thylakoid membrane	11	943	231	37767	0.036	0.39	//CotAD_20948//CotAD_69379//CotAD_18324//CotAD_17484//CotAD_55683//CotAD_69181//CotAD_28260//CotAD_12522//CotAD_02556//CotAD_08627//CotAD_12479
GO:0034357	C	photosynthetic membrane	12	943	273	37767	0.048	0.51	//CotAD_20948//CotAD_69379//CotAD_18324//CotAD_17484//CotAD_55683//CotAD_69181//CotAD_28260//CotAD_12522//CotAD_02556//CotAD_08627//CotAD_12479//CotAD_28412
GO:0042651	C	thylakoid membrane	11	943	244	37767	0.049	0.51	//CotAD_20948//CotAD_69379//CotAD_18324//CotAD_17484//CotAD_55683//CotAD_69181//CotAD_28260//CotAD_12522//CotAD_02556//CotAD_08627//CotAD_12479
GO:0005829	C	cytosol	31	943	912	37767	0.059	0.6	//CotAD_49898//CotAD_62477//CotAD_18229//CotAD_40464//CotAD_03058//CotAD_61985//CotAD_04692//CotAD_50461//CotAD_63776//CotAD_53720//CotAD_15894//CotAD_04328//CotAD_00696//CotAD_46972//CotAD_25406//CotAD_51676//CotAD_53197//CotAD_33856//CotAD_38556//CotAD_03357//CotAD_03170//CotAD_61633//CotAD_59335//CotAD_45689//CotAD_02240//CotAD_28290//CotAD_13790//CotAD_03885//CotAD_03191//CotAD_05343//CotAD_6…
GO:0009534	C	chloroplast thylakoid	12	943	290	37767	0.068	0.68	//CotAD_20948//CotAD_69379//CotAD_18324//CotAD_17484//CotAD_55683//CotAD_69181//CotAD_28260//CotAD_16503//CotAD_12522//CotAD_02556//CotAD_08627//CotAD_12479
GO:0031976	C	plastid thylakoid	12	943	293	37767	0.072	0.69	//CotAD_20948//CotAD_69379//CotAD_18324//CotAD_17484//CotAD_55683//CotAD_69181//CotAD_28260//CotAD_16503//CotAD_12522//CotAD_02556//CotAD_08627//CotAD_12479
GO:0043232	C	intracellular non-membrane-bounded organelle	34	943	1040	37767	0.075	0.69	//CotAD_18229//CotAD_67548//CotAD_15186//CotAD_61985//CotAD_04692//CotAD_63776//CotAD_33410//CotAD_21005//CotAD_53720//CotAD_51182//CotAD_42885//CotAD_47486//CotAD_73795//CotAD_53197//CotAD_41232//CotAD_03478//CotAD_28130//CotAD_53251//CotAD_48248//CotAD_30557//CotAD_24529//CotAD_18516//CotAD_47124//CotAD_38058//CotAD_02240//CotAD_33859//CotAD_59046//CotAD_28290//CotAD_13790//CotAD_03885//CotAD_6…
GO:0043228	C	non-membrane-bounded organelle	34	943	1040	37767	0.075	0.69	//CotAD_18229//CotAD_67548//CotAD_15186//CotAD_61985//CotAD_04692//CotAD_63776//CotAD_33410//CotAD_21005//CotAD_53720//CotAD_51182//CotAD_42885//CotAD_47486//CotAD_73795//CotAD_53197//CotAD_41232//CotAD_03478//CotAD_28130//CotAD_53251//CotAD_48248//CotAD_30557//CotAD_24529//CotAD_18516//CotAD_47124//CotAD_38058//CotAD_02240//CotAD_33859//CotAD_59046//CotAD_28290//CotAD_13790//CotAD_03885//CotAD_6…
GO:0031984	C	organelle subcompartment	12	943	295	37767	0.075	0.69	//CotAD_20948//CotAD_69379//CotAD_18324//CotAD_17484//CotAD_55683//CotAD_69181//CotAD_28260//CotAD_16503//CotAD_12522//CotAD_02556//CotAD_08627//CotAD_12479
GO:0043234	C	protein complex	45	943	1443	37767	0.082	0.74	//CotAD_55711//CotAD_09091//CotAD_33844//CotAD_20948//CotAD_15255//CotAD_67548//CotAD_02271//CotAD_40464//CotAD_37916//CotAD_73630//CotAD_28459//CotAD_33410//CotAD_66308//CotAD_28451//CotAD_43501//CotAD_72602//CotAD_47486//CotAD_00735//CotAD_73795//CotAD_52883//CotAD_41232//CotAD_03478//CotAD_60651//CotAD_53251//CotAD_18918//CotAD_47632//CotAD_24179//CotAD_29706//CotAD_75136//CotAD_30557//CotAD_3…
GO:0080008	C	CUL4 RING ubiquitin ligase complex	7	943	150	37767	0.09	0.81	//CotAD_09091//CotAD_33410//CotAD_52883//CotAD_60651//CotAD_18918//CotAD_24091//CotAD_66307
GO:0044436	C	thylakoid part	12	943	307	37767	0.093	0.81	//CotAD_20948//CotAD_69379//CotAD_18324//CotAD_17484//CotAD_55683//CotAD_69181//CotAD_28260//CotAD_16503//CotAD_12522//CotAD_02556//CotAD_08627//CotAD_12479
GO:0009579	C	thylakoid	14	943	376	37767	0.098	0.85	//CotAD_20948//CotAD_69379//CotAD_18324//CotAD_17484//CotAD_55683//CotAD_69181//CotAD_28260//CotAD_16503//CotAD_12522//CotAD_02556//CotAD_08627//CotAD_12479//CotAD_13289//CotAD_28412
GO:0005774	C	vacuolar membrane	5	943	100	37767	0.11	0.97	//CotAD_74651//CotAD_10152//CotAD_37711//CotAD_38079//CotAD_66000
GO:0031461	C	cullin-RING ubiquitin ligase complex	8	943	192	37767	0.12	0.98	//CotAD_09091//CotAD_02271//CotAD_33410//CotAD_52883//CotAD_60651//CotAD_18918//CotAD_24091//CotAD_66307
GO:0005777	C	peroxisome	7	943	163	37767	0.12	0.98	//CotAD_49898//CotAD_26928//CotAD_03988//CotAD_46972//CotAD_38938//CotAD_39538//CotAD_08068
GO:0042579	C	microbody	7	943	163	37767	0.12	0.98	//CotAD_49898//CotAD_26928//CotAD_03988//CotAD_46972//CotAD_38938//CotAD_39538//CotAD_08068
GO:0000151	C	ubiquitin ligase complex	10	943	259	37767	0.12	0.98	//CotAD_55711//CotAD_09091//CotAD_02271//CotAD_33410//CotAD_73795//CotAD_52883//CotAD_60651//CotAD_18918//CotAD_24091//CotAD_66307
GO:0044437	C	vacuolar part	5	943	104	37767	0.13	1	//CotAD_74651//CotAD_10152//CotAD_37711//CotAD_38079//CotAD_66000
GO:0022626	C	cytosolic ribosome	11	943	336	37767	0.23	1	//CotAD_18229//CotAD_61985//CotAD_04692//CotAD_63776//CotAD_53720//CotAD_53197//CotAD_02240//CotAD_28290//CotAD_13790//CotAD_03885//CotAD_05343
GO:0022627	C	cytosolic small ribosomal subunit	5	943	130	37767	0.23	1	//CotAD_18229//CotAD_61985//CotAD_63776//CotAD_53197//CotAD_03885
GO:0022625	C	cytosolic large ribosomal subunit	6	943	162	37767	0.23	1	//CotAD_04692//CotAD_53720//CotAD_02240//CotAD_28290//CotAD_13790//CotAD_05343
GO:0044428	C	nuclear part	12	943	543	37767	0.7	1	//CotAD_33844//CotAD_15186//CotAD_04692//CotAD_21005//CotAD_51182//CotAD_73795//CotAD_47632//CotAD_47124//CotAD_38058//CotAD_12847//CotAD_63478//CotAD_76766
GO:0044429	C	mitochondrial part	8	943	274	37767	0.38	1	//CotAD_37713//CotAD_02564//CotAD_38078//CotAD_51491//CotAD_33254//CotAD_69374//CotAD_38058//CotAD_57878
GO:0044425	C	membrane part	36	943	1360	37767	0.39	1	//CotAD_72543//CotAD_09066//CotAD_09091//CotAD_25853//CotAD_20948//CotAD_70693//CotAD_34670//CotAD_18324//CotAD_57751//CotAD_66308//CotAD_02272//CotAD_62896//CotAD_00735//CotAD_74263//CotAD_27967//CotAD_33856//CotAD_54979//CotAD_14552//CotAD_17127//CotAD_51802//CotAD_24179//CotAD_39538//CotAD_33254//CotAD_69374//CotAD_38058//CotAD_12847//CotAD_50399//CotAD_27868//CotAD_71689//CotAD_25658//CotAD_5…
GO:0031224	C	intrinsic to membrane	22	943	806	37767	0.37	1	//CotAD_72543//CotAD_09066//CotAD_25853//CotAD_70693//CotAD_34670//CotAD_18324//CotAD_57751//CotAD_02272//CotAD_62896//CotAD_74263//CotAD_27967//CotAD_54979//CotAD_14552//CotAD_51802//CotAD_69374//CotAD_12847//CotAD_27868//CotAD_25658//CotAD_51663//CotAD_76049//CotAD_70158//CotAD_09168
GO:0033279	C	ribosomal subunit	11	943	389	37767	0.38	1	//CotAD_18229//CotAD_61985//CotAD_04692//CotAD_63776//CotAD_53720//CotAD_53197//CotAD_02240//CotAD_28290//CotAD_13790//CotAD_03885//CotAD_05343
GO:0019866	C	organelle inner membrane	8	943	230	37767	0.23	1	//CotAD_09066//CotAD_02564//CotAD_28260//CotAD_38078//CotAD_25348//CotAD_33254//CotAD_69374//CotAD_57878
GO:0070013	C	intracellular organelle lumen	11	943	539	37767	0.79	1	//CotAD_15186//CotAD_02619//CotAD_04692//CotAD_21005//CotAD_51182//CotAD_16503//CotAD_47632//CotAD_47124//CotAD_38058//CotAD_63478//CotAD_76766
GO:0016021	C	integral to membrane	13	943	395	37767	0.2	1	//CotAD_72543//CotAD_09066//CotAD_70693//CotAD_34670//CotAD_18324//CotAD_57751//CotAD_02272//CotAD_54979//CotAD_51802//CotAD_12847//CotAD_51663//CotAD_76049//CotAD_70158
GO:0009570	C	chloroplast stroma	7	943	249	37767	0.43	1	//CotAD_66071//CotAD_34301//CotAD_25462//CotAD_19578//CotAD_16050//CotAD_29089//CotAD_13289
GO:0048046	C	apoplast	7	943	182	37767	0.18	1	//CotAD_33814//CotAD_63512//CotAD_35313//CotAD_47497//CotAD_22057//CotAD_05647//CotAD_13289
GO:0009532	C	plastid stroma	7	943	322	37767	0.69	1	//CotAD_66071//CotAD_34301//CotAD_25462//CotAD_19578//CotAD_16050//CotAD_29089//CotAD_13289
GO:0031974	C	membrane-enclosed lumen	11	943	546	37767	0.8	1	//CotAD_15186//CotAD_02619//CotAD_04692//CotAD_21005//CotAD_51182//CotAD_16503//CotAD_47632//CotAD_47124//CotAD_38058//CotAD_63478//CotAD_76766
GO:0031225	C	anchored to membrane	7	943	272	37767	0.52	1	//CotAD_25853//CotAD_62896//CotAD_74263//CotAD_27967//CotAD_27868//CotAD_25658//CotAD_09168
GO:0012505	C	endomembrane system	86	943	3416	37767	0.49	1	//CotAD_72543//CotAD_06755//CotAD_24299//CotAD_30728//CotAD_05678//CotAD_70693//CotAD_32906//CotAD_73830//CotAD_26572//CotAD_23599//CotAD_55768//CotAD_18781//CotAD_04487//CotAD_14802//CotAD_71081//CotAD_14283//CotAD_29016//CotAD_55914//CotAD_65509//CotAD_23982//CotAD_10492//CotAD_19394//CotAD_31752//CotAD_35989//CotAD_22882//CotAD_24227//CotAD_06727//CotAD_00921//CotAD_22748//CotAD_44433//CotAD_4…
GO:0044445	C	cytosolic part	12	943	360	37767	0.2	1	//CotAD_18229//CotAD_61985//CotAD_04692//CotAD_63776//CotAD_53720//CotAD_53197//CotAD_33856//CotAD_02240//CotAD_28290//CotAD_13790//CotAD_03885//CotAD_05343
GO:0005730	C	nucleolus	7	943	209	37767	0.28	1	//CotAD_15186//CotAD_04692//CotAD_21005//CotAD_51182//CotAD_47124//CotAD_38058//CotAD_63478
GO:0005739	C	mitochondrion	29	943	1276	37767	0.72	1	//CotAD_10370//CotAD_37713//CotAD_02564//CotAD_18136//CotAD_66071//CotAD_11293//CotAD_20035//CotAD_17126//CotAD_26832//CotAD_40555//CotAD_38556//CotAD_30853//CotAD_38078//CotAD_40271//CotAD_51491//CotAD_10415//CotAD_33254//CotAD_69374//CotAD_38058//CotAD_46831//CotAD_23449//CotAD_24240//CotAD_40951//CotAD_25923//CotAD_68176//CotAD_57878//CotAD_47443//CotAD_33843//CotAD_28961
GO:0005743	C	mitochondrial inner membrane	5	943	172	37767	0.43	1	//CotAD_02564//CotAD_38078//CotAD_33254//CotAD_69374//CotAD_57878
GO:0005740	C	mitochondrial envelope	8	943	223	37767	0.2	1	//CotAD_37713//CotAD_02564//CotAD_38078//CotAD_51491//CotAD_33254//CotAD_69374//CotAD_38058//CotAD_57878
GO:0031966	C	mitochondrial membrane	7	943	210	37767	0.28	1	//CotAD_02564//CotAD_38078//CotAD_51491//CotAD_33254//CotAD_69374//CotAD_38058//CotAD_57878
GO:0030529	C	ribonucleoprotein complex	15	943	703	37767	0.76	1	//CotAD_18229//CotAD_15186//CotAD_61985//CotAD_04692//CotAD_63776//CotAD_53720//CotAD_42885//CotAD_53197//CotAD_08412//CotAD_48248//CotAD_02240//CotAD_28290//CotAD_13790//CotAD_03885//CotAD_05343
GO:0005694	C	chromosome	5	943	177	37767	0.46	1	//CotAD_73795//CotAD_30557//CotAD_33859//CotAD_29044//CotAD_04228
GO:0043233	C	organelle lumen	11	943	539	37767	0.79	1	//CotAD_15186//CotAD_02619//CotAD_04692//CotAD_21005//CotAD_51182//CotAD_16503//CotAD_47632//CotAD_47124//CotAD_38058//CotAD_63478//CotAD_76766
GO:0005840	C	ribosome	13	943	524	37767	0.55	1	//CotAD_18229//CotAD_61985//CotAD_04692//CotAD_63776//CotAD_53720//CotAD_42885//CotAD_53197//CotAD_48248//CotAD_02240//CotAD_28290//CotAD_13790//CotAD_03885//CotAD_05343
GO:0015934	C	large ribosomal subunit	6	943	225	37767	0.49	1	//CotAD_04692//CotAD_53720//CotAD_02240//CotAD_28290//CotAD_13790//CotAD_05343
GO:0015935	C	small ribosomal subunit	5	943	164	37767	0.39	1	//CotAD_18229//CotAD_61985//CotAD_63776//CotAD_53197//CotAD_03885
GO:0044459	C	plasma membrane part	7	943	222	37767	0.33	1	//CotAD_09091//CotAD_25853//CotAD_57751//CotAD_02272//CotAD_27967//CotAD_33856//CotAD_50399
GO:0032991	C	macromolecular complex	61	943	2180	37767	0.2	1	//CotAD_55711//CotAD_09091//CotAD_33844//CotAD_20948//CotAD_15255//CotAD_18229//CotAD_67548//CotAD_15186//CotAD_02271//CotAD_40464//CotAD_61985//CotAD_37916//CotAD_04692//CotAD_73630//CotAD_28459//CotAD_63776//CotAD_33410//CotAD_66308//CotAD_53720//CotAD_28451//CotAD_43501//CotAD_72602//CotAD_42885//CotAD_47486//CotAD_00735//CotAD_73795//CotAD_52883//CotAD_53197//CotAD_41232//CotAD_08412//CotAD_0…
GO:0005576	C	extracellular region	9	943	285	37767	0.29	1	//CotAD_33814//CotAD_63512//CotAD_35313//CotAD_47497//CotAD_42418//CotAD_06422//CotAD_22057//CotAD_05647//CotAD_13289
GO:0031981	C	nuclear lumen	9	943	374	37767	0.59	1	//CotAD_15186//CotAD_04692//CotAD_21005//CotAD_51182//CotAD_47632//CotAD_47124//CotAD_38058//CotAD_63478//CotAD_76766
cellular component-up
GO:0044464	C	cell part	180	343	15217	37767	3.8e-06	0.00021	//CotAD_24259//CotAD_09282//CotAD_57498//CotAD_47931//CotAD_34346//CotAD_49901//CotAD_09130//CotAD_42596//CotAD_06863//CotAD_43964//CotAD_06967//CotAD_74722//CotAD_73676//CotAD_18249//CotAD_38283//CotAD_52193//CotAD_34614//CotAD_71710//CotAD_71603//CotAD_41216//CotAD_60319//CotAD_13482//CotAD_70231//CotAD_58733//CotAD_63127//CotAD_68532//CotAD_12914//CotAD_10451//CotAD_61465//CotAD_68081//CotAD_4…
GO:0005623	C	cell	180	343	15217	37767	3.8e-06	0.00021	//CotAD_24259//CotAD_09282//CotAD_57498//CotAD_47931//CotAD_34346//CotAD_49901//CotAD_09130//CotAD_42596//CotAD_06863//CotAD_43964//CotAD_06967//CotAD_74722//CotAD_73676//CotAD_18249//CotAD_38283//CotAD_52193//CotAD_34614//CotAD_71710//CotAD_71603//CotAD_41216//CotAD_60319//CotAD_13482//CotAD_70231//CotAD_58733//CotAD_63127//CotAD_68532//CotAD_12914//CotAD_10451//CotAD_61465//CotAD_68081//CotAD_4…
GO:0005737	C	cytoplasm	95	343	6822	37767	8.3e-06	0.0003	//CotAD_24259//CotAD_09282//CotAD_57498//CotAD_09130//CotAD_42596//CotAD_06863//CotAD_74722//CotAD_73676//CotAD_18249//CotAD_38283//CotAD_52193//CotAD_60319//CotAD_13482//CotAD_70231//CotAD_63127//CotAD_68532//CotAD_10451//CotAD_43080//CotAD_04749//CotAD_34996//CotAD_75012//CotAD_28259//CotAD_57443//CotAD_63557//CotAD_63698//CotAD_34594//CotAD_65540//CotAD_34588//CotAD_20076//CotAD_46104//CotAD_0…
GO:0043231	C	intracellular membrane-bounded organelle	101	343	7615	37767	3e-05	0.00056	//CotAD_24259//CotAD_09282//CotAD_57498//CotAD_34346//CotAD_09130//CotAD_06863//CotAD_74722//CotAD_18249//CotAD_52193//CotAD_60319//CotAD_13482//CotAD_70231//CotAD_63127//CotAD_68532//CotAD_10451//CotAD_43080//CotAD_04749//CotAD_08586//CotAD_34996//CotAD_75012//CotAD_28259//CotAD_57443//CotAD_63557//CotAD_63698//CotAD_34594//CotAD_58490//CotAD_65540//CotAD_34588//CotAD_20076//CotAD_46104//CotAD_5…
GO:0043229	C	intracellular organelle	106	343	8149	37767	3.9e-05	0.00056	//CotAD_24259//CotAD_09282//CotAD_57498//CotAD_34346//CotAD_09130//CotAD_06863//CotAD_74722//CotAD_18249//CotAD_38283//CotAD_52193//CotAD_60319//CotAD_13482//CotAD_70231//CotAD_63127//CotAD_68532//CotAD_10451//CotAD_43080//CotAD_04749//CotAD_08586//CotAD_34996//CotAD_75012//CotAD_28259//CotAD_57443//CotAD_63557//CotAD_63698//CotAD_34594//CotAD_58490//CotAD_65540//CotAD_34588//CotAD_20076//CotAD_4…
GO:0043227	C	membrane-bounded organelle	101	343	7622	37767	3.1e-05	0.00056	//CotAD_24259//CotAD_09282//CotAD_57498//CotAD_34346//CotAD_09130//CotAD_06863//CotAD_74722//CotAD_18249//CotAD_52193//CotAD_60319//CotAD_13482//CotAD_70231//CotAD_63127//CotAD_68532//CotAD_10451//CotAD_43080//CotAD_04749//CotAD_08586//CotAD_34996//CotAD_75012//CotAD_28259//CotAD_57443//CotAD_63557//CotAD_63698//CotAD_34594//CotAD_58490//CotAD_65540//CotAD_34588//CotAD_20076//CotAD_46104//CotAD_5…
GO:0044444	C	cytoplasmic part	87	343	6289	37767	3e-05	0.00056	//CotAD_24259//CotAD_09282//CotAD_57498//CotAD_42596//CotAD_06863//CotAD_74722//CotAD_18249//CotAD_38283//CotAD_52193//CotAD_60319//CotAD_13482//CotAD_68532//CotAD_10451//CotAD_43080//CotAD_04749//CotAD_34996//CotAD_75012//CotAD_28259//CotAD_57443//CotAD_63557//CotAD_63698//CotAD_34594//CotAD_65540//CotAD_34588//CotAD_20076//CotAD_46104//CotAD_06697//CotAD_21083//CotAD_62220//CotAD_42801//CotAD_1…
GO:0043226	C	organelle	106	343	8155	37767	4.1e-05	0.00056	//CotAD_24259//CotAD_09282//CotAD_57498//CotAD_34346//CotAD_09130//CotAD_06863//CotAD_74722//CotAD_18249//CotAD_38283//CotAD_52193//CotAD_60319//CotAD_13482//CotAD_70231//CotAD_63127//CotAD_68532//CotAD_10451//CotAD_43080//CotAD_04749//CotAD_08586//CotAD_34996//CotAD_75012//CotAD_28259//CotAD_57443//CotAD_63557//CotAD_63698//CotAD_34594//CotAD_58490//CotAD_65540//CotAD_34588//CotAD_20076//CotAD_4…
GO:0044424	C	intracellular part	115	343	9302	37767	0.00014	0.0018	//CotAD_24259//CotAD_09282//CotAD_57498//CotAD_34346//CotAD_09130//CotAD_42596//CotAD_06863//CotAD_43964//CotAD_74722//CotAD_73676//CotAD_18249//CotAD_38283//CotAD_52193//CotAD_60319//CotAD_13482//CotAD_70231//CotAD_63127//CotAD_68532//CotAD_10451//CotAD_43080//CotAD_04749//CotAD_08586//CotAD_34996//CotAD_75012//CotAD_28259//CotAD_57443//CotAD_63557//CotAD_63698//CotAD_34594//CotAD_58490//CotAD_6…
GO:0009536	C	plastid	47	343	2965	37767	0.00016	0.0018	//CotAD_24259//CotAD_09282//CotAD_57498//CotAD_06863//CotAD_52193//CotAD_60319//CotAD_68532//CotAD_04749//CotAD_75012//CotAD_28259//CotAD_63557//CotAD_34594//CotAD_34588//CotAD_20076//CotAD_46104//CotAD_06697//CotAD_62220//CotAD_42801//CotAD_16919//CotAD_66410//CotAD_62831//CotAD_27078//CotAD_13996//CotAD_24421//CotAD_34279//CotAD_47097//CotAD_03830//CotAD_26279//CotAD_49944//CotAD_47651//CotAD_3…
GO:0005622	C	intracellular	117	343	9671	37767	0.0003	0.003	//CotAD_24259//CotAD_09282//CotAD_57498//CotAD_34346//CotAD_09130//CotAD_42596//CotAD_06863//CotAD_43964//CotAD_74722//CotAD_73676//CotAD_18249//CotAD_38283//CotAD_52193//CotAD_60319//CotAD_13482//CotAD_70231//CotAD_63127//CotAD_68532//CotAD_10451//CotAD_43080//CotAD_04749//CotAD_08586//CotAD_34996//CotAD_75012//CotAD_28259//CotAD_57443//CotAD_63557//CotAD_63698//CotAD_34594//CotAD_58490//CotAD_6…
GO:0005773	C	vacuole	10	343	383	37767	0.0032	0.027	//CotAD_63698//CotAD_65770//CotAD_23950//CotAD_73268//CotAD_53823//CotAD_48043//CotAD_57680//CotAD_71794//CotAD_73034//CotAD_42828
GO:0016020	C	membrane	54	343	4068	37767	0.0032	0.027	//CotAD_47931//CotAD_49901//CotAD_09130//CotAD_06967//CotAD_41216//CotAD_13482//CotAD_61465//CotAD_43080//CotAD_57443//CotAD_34594//CotAD_66289//CotAD_28391//CotAD_62220//CotAD_63281//CotAD_71389//CotAD_27078//CotAD_35166//CotAD_21113//CotAD_68608//CotAD_22810//CotAD_73268//CotAD_47651//CotAD_70973//CotAD_06037//CotAD_16356//CotAD_15562//CotAD_68337//CotAD_50724//CotAD_35814//CotAD_62218//CotAD_4…
GO:0005739	C	mitochondrion	20	343	1276	37767	0.014	0.11	//CotAD_09282//CotAD_18249//CotAD_43080//CotAD_34996//CotAD_06697//CotAD_62220//CotAD_27078//CotAD_47097//CotAD_05964//CotAD_16779//CotAD_72723//CotAD_74033//CotAD_38772//CotAD_56292//CotAD_69075//CotAD_49019//CotAD_31744//CotAD_24609//CotAD_48481//CotAD_69972
GO:0005886	C	plasma membrane	22	343	1456	37767	0.015	0.11	//CotAD_47931//CotAD_49901//CotAD_06967//CotAD_66289//CotAD_63281//CotAD_71389//CotAD_68608//CotAD_22810//CotAD_73268//CotAD_47651//CotAD_06037//CotAD_15562//CotAD_67785//CotAD_40628//CotAD_73527//CotAD_56292//CotAD_30606//CotAD_08795//CotAD_73034//CotAD_28192//CotAD_66408//CotAD_51145
GO:0030312	C	external encapsulating structure	8	343	407	37767	0.035	0.23	//CotAD_71603//CotAD_58733//CotAD_61465//CotAD_33106//CotAD_68608//CotAD_55960//CotAD_56292//CotAD_71794
GO:0005618	C	cell wall	8	343	403	37767	0.034	0.23	//CotAD_71603//CotAD_58733//CotAD_61465//CotAD_33106//CotAD_68608//CotAD_55960//CotAD_56292//CotAD_71794
GO:0012505	C	endomembrane system	39	343	3416	37767	0.084	0.51	//CotAD_09130//CotAD_34614//CotAD_71710//CotAD_13482//CotAD_12914//CotAD_68081//CotAD_43080//CotAD_51398//CotAD_70652//CotAD_50725//CotAD_34646//CotAD_57443//CotAD_20936//CotAD_33025//CotAD_76193//CotAD_63887//CotAD_34631//CotAD_44116//CotAD_55343//CotAD_69073//CotAD_35814//CotAD_62218//CotAD_55960//CotAD_04640//CotAD_18830//CotAD_58953//CotAD_15739//CotAD_45602//CotAD_56808//CotAD_46804//CotAD_3…
GO:0005783	C	endoplasmic reticulum	7	343	466	37767	0.14	0.79	//CotAD_06863//CotAD_13482//CotAD_43080//CotAD_57443//CotAD_65540//CotAD_21083//CotAD_37872
GO:0031975	C	envelope	8	343	595	37767	0.18	0.87	//CotAD_09130//CotAD_43080//CotAD_20076//CotAD_62220//CotAD_27078//CotAD_72723//CotAD_15739//CotAD_08795
GO:0031967	C	organelle envelope	8	343	595	37767	0.18	0.87	//CotAD_09130//CotAD_43080//CotAD_20076//CotAD_62220//CotAD_27078//CotAD_72723//CotAD_15739//CotAD_08795
GO:0044422	C	organelle part	28	343	2562	37767	0.18	0.87	//CotAD_24259//CotAD_57498//CotAD_09130//CotAD_18249//CotAD_13482//CotAD_43080//CotAD_57443//CotAD_20076//CotAD_62220//CotAD_42801//CotAD_66410//CotAD_27078//CotAD_49944//CotAD_73268//CotAD_30615//CotAD_62218//CotAD_72723//CotAD_36198//CotAD_28642//CotAD_15739//CotAD_49019//CotAD_69314//CotAD_76531//CotAD_40762//CotAD_43748//CotAD_08795//CotAD_69385//CotAD_19097
GO:0044446	C	intracellular organelle part	28	343	2561	37767	0.18	0.87	//CotAD_24259//CotAD_57498//CotAD_09130//CotAD_18249//CotAD_13482//CotAD_43080//CotAD_57443//CotAD_20076//CotAD_62220//CotAD_42801//CotAD_66410//CotAD_27078//CotAD_49944//CotAD_73268//CotAD_30615//CotAD_62218//CotAD_72723//CotAD_36198//CotAD_28642//CotAD_15739//CotAD_49019//CotAD_69314//CotAD_76531//CotAD_40762//CotAD_43748//CotAD_08795//CotAD_69385//CotAD_19097
GO:0043232	C	intracellular non-membrane-bounded organelle	10	343	1040	37767	0.47	1	//CotAD_24259//CotAD_38283//CotAD_05964//CotAD_36198//CotAD_28642//CotAD_49019//CotAD_69314//CotAD_40762//CotAD_43748//CotAD_69385
GO:0005829	C	cytosol	6	343	912	37767	0.84	1	//CotAD_42596//CotAD_74722//CotAD_10451//CotAD_27078//CotAD_39849//CotAD_43748
GO:0005634	C	nucleus	24	343	2621	37767	0.51	1	//CotAD_34346//CotAD_09130//CotAD_74722//CotAD_70231//CotAD_63127//CotAD_10451//CotAD_08586//CotAD_63698//CotAD_58490//CotAD_58675//CotAD_06697//CotAD_12765//CotAD_52339//CotAD_22651//CotAD_29528//CotAD_39849//CotAD_46961//CotAD_72102//CotAD_15739//CotAD_51309//CotAD_34623//CotAD_67377//CotAD_56454//CotAD_51732
GO:0032991	C	macromolecular complex	16	343	2180	37767	0.84	1	//CotAD_24259//CotAD_09130//CotAD_43964//CotAD_38283//CotAD_62220//CotAD_71389//CotAD_55354//CotAD_05964//CotAD_62218//CotAD_36198//CotAD_15739//CotAD_40762//CotAD_43748//CotAD_24609//CotAD_44342//CotAD_69972
GO:0043228	C	non-membrane-bounded organelle	10	343	1040	37767	0.47	1	//CotAD_24259//CotAD_38283//CotAD_05964//CotAD_36198//CotAD_28642//CotAD_49019//CotAD_69314//CotAD_40762//CotAD_43748//CotAD_69385
Molecular founction-down
GO:0003824	F	catalytic activity	321	943	9638	37767	5.7e-09	4.5e-06	//CotAD_45605//CotAD_03729//CotAD_55711//CotAD_37098//CotAD_10005//CotAD_37713//CotAD_26176//CotAD_02056//CotAD_66093//CotAD_48902//CotAD_18409//CotAD_59685//CotAD_33844//CotAD_53383//CotAD_37534//CotAD_08662//CotAD_01488//CotAD_61046//CotAD_06149//CotAD_57480//CotAD_06975//CotAD_15261//CotAD_15255//CotAD_15256//CotAD_55769//CotAD_00188//CotAD_30728//CotAD_07155//CotAD_22088//CotAD_16630//CotAD_0…
GO:0005488	F	binding	353	943	11258	37767	4.4e-07	0.00018	//CotAD_13518//CotAD_24242//CotAD_55726//CotAD_55711//CotAD_19557//CotAD_10005//CotAD_55684//CotAD_26176//CotAD_72868//CotAD_49898//CotAD_02564//CotAD_05449//CotAD_10431//CotAD_09091//CotAD_18409//CotAD_69748//CotAD_15997//CotAD_59685//CotAD_36145//CotAD_52700//CotAD_40219//CotAD_04633//CotAD_37534//CotAD_25133//CotAD_08662//CotAD_06149//CotAD_72920//CotAD_57480//CotAD_37152//CotAD_48420//CotAD_6…
GO:0016838	F	carbon-oxygen lyase activity, acting on phosphates	5	943	14	37767	7.4e-05	0.02	//CotAD_27829//CotAD_47959//CotAD_47270//CotAD_29089//CotAD_00777
GO:0016787	F	hydrolase activity	119	943	3468	37767	0.00035	0.069	//CotAD_03729//CotAD_37098//CotAD_10005//CotAD_26176//CotAD_02056//CotAD_66093//CotAD_48902//CotAD_33844//CotAD_53383//CotAD_01488//CotAD_61046//CotAD_15255//CotAD_30728//CotAD_16630//CotAD_03730//CotAD_66071//CotAD_13288//CotAD_62388//CotAD_61754//CotAD_26226//CotAD_23599//CotAD_55768//CotAD_06536//CotAD_73630//CotAD_28459//CotAD_15645//CotAD_01108//CotAD_25849//CotAD_33866//CotAD_63512//CotAD_7…
GO:0016740	F	transferase activity	114	943	3321	37767	0.00046	0.073	//CotAD_45605//CotAD_18409//CotAD_61046//CotAD_06975//CotAD_15261//CotAD_15256//CotAD_55769//CotAD_00188//CotAD_07155//CotAD_22088//CotAD_05278//CotAD_56266//CotAD_57824//CotAD_70077//CotAD_37721//CotAD_32906//CotAD_35536//CotAD_06716//CotAD_34663//CotAD_27553//CotAD_51490//CotAD_32955//CotAD_20833//CotAD_48692//CotAD_14283//CotAD_29016//CotAD_55914//CotAD_44029//CotAD_30866//CotAD_08155//CotAD_3…
GO:0019825	F	oxygen binding	16	943	255	37767	0.0011	0.15	//CotAD_37534//CotAD_59504//CotAD_15395//CotAD_16936//CotAD_17208//CotAD_19607//CotAD_70251//CotAD_26832//CotAD_27900//CotAD_02750//CotAD_47269//CotAD_59133//CotAD_59132//CotAD_65768//CotAD_43579//CotAD_19720
GO:0016705	F	oxidoreductase activity, acting on paired donors, with incorporation or reduction of molecular oxygen	13	943	198	37767	0.0021	0.24	//CotAD_37534//CotAD_50358//CotAD_09049//CotAD_16936//CotAD_26832//CotAD_24650//CotAD_28260//CotAD_71397//CotAD_65768//CotAD_28605//CotAD_12181//CotAD_59715//CotAD_19720
GO:0016772	F	transferase activity, transferring phosphorus-containing groups	67	943	1887	37767	0.0033	0.29	//CotAD_45605//CotAD_18409//CotAD_15261//CotAD_55769//CotAD_00188//CotAD_22088//CotAD_05278//CotAD_56266//CotAD_70077//CotAD_37721//CotAD_32906//CotAD_35536//CotAD_34663//CotAD_51490//CotAD_20833//CotAD_48692//CotAD_14283//CotAD_29016//CotAD_55914//CotAD_08155//CotAD_33722//CotAD_67367//CotAD_28451//CotAD_43493//CotAD_00381//CotAD_73467//CotAD_54728//CotAD_75843//CotAD_38938//CotAD_70182//CotAD_0…
GO:0046906	F	tetrapyrrole binding	10	943	136	37767	0.0032	0.29	//CotAD_52700//CotAD_33814//CotAD_19394//CotAD_56950//CotAD_42041//CotAD_44062//CotAD_08627//CotAD_25672//CotAD_70656//CotAD_28412
GO:0005215	F	transporter activity	53	943	1477	37767	0.007	0.55	//CotAD_76633//CotAD_49898//CotAD_02564//CotAD_74651//CotAD_06968//CotAD_57034//CotAD_50808//CotAD_30156//CotAD_30157//CotAD_27404//CotAD_47734//CotAD_34670//CotAD_23304//CotAD_20035//CotAD_57751//CotAD_66308//CotAD_22052//CotAD_23982//CotAD_38995//CotAD_46850//CotAD_28795//CotAD_20358//CotAD_57297//CotAD_73346//CotAD_00735//CotAD_20369//CotAD_28460//CotAD_38078//CotAD_38079//CotAD_21141//CotAD_3…
GO:0008289	F	lipid binding	16	943	323	37767	0.0096	0.59	//CotAD_52700//CotAD_40219//CotAD_72920//CotAD_22052//CotAD_35989//CotAD_23600//CotAD_00938//CotAD_01001//CotAD_02555//CotAD_74405//CotAD_63864//CotAD_59335//CotAD_02556//CotAD_27868//CotAD_02554//CotAD_21708
GO:0022892	F	substrate-specific transporter activity	40	943	1059	37767	0.0083	0.59	//CotAD_49898//CotAD_02564//CotAD_74651//CotAD_06968//CotAD_57034//CotAD_50808//CotAD_30156//CotAD_30157//CotAD_27404//CotAD_34670//CotAD_23304//CotAD_20035//CotAD_57751//CotAD_22052//CotAD_23982//CotAD_38995//CotAD_46850//CotAD_20358//CotAD_57297//CotAD_73346//CotAD_20369//CotAD_28460//CotAD_38079//CotAD_33723//CotAD_21392//CotAD_24179//CotAD_51491//CotAD_22414//CotAD_54298//CotAD_33254//CotAD_4…
GO:0016301	F	kinase activity	57	943	1641	37767	0.0097	0.59	//CotAD_18409//CotAD_15261//CotAD_00188//CotAD_22088//CotAD_05278//CotAD_56266//CotAD_70077//CotAD_37721//CotAD_32906//CotAD_34663//CotAD_51490//CotAD_20833//CotAD_48692//CotAD_14283//CotAD_29016//CotAD_55914//CotAD_08155//CotAD_33722//CotAD_67367//CotAD_28451//CotAD_43493//CotAD_00381//CotAD_73467//CotAD_54728//CotAD_38938//CotAD_70182//CotAD_15547//CotAD_75339//CotAD_33856//CotAD_18906//CotAD_5…
GO:0030695	F	GTPase regulator activity	7	943	92	37767	0.011	0.61	//CotAD_13014//CotAD_54604//CotAD_27720//CotAD_00938//CotAD_23790//CotAD_18764//CotAD_18325
GO:0017111	F	nucleoside-triphosphatase activity	31	943	792	37767	0.012	0.63	//CotAD_10005//CotAD_26176//CotAD_02056//CotAD_16630//CotAD_73630//CotAD_28459//CotAD_33866//CotAD_38995//CotAD_51182//CotAD_72602//CotAD_28795//CotAD_41189//CotAD_47486//CotAD_29645//CotAD_37584//CotAD_14552//CotAD_41232//CotAD_03478//CotAD_06182//CotAD_53251//CotAD_42625//CotAD_24529//CotAD_46831//CotAD_10432//CotAD_33810//CotAD_37036//CotAD_27052//CotAD_01569//CotAD_33822//CotAD_66000//CotAD_5…
GO:0022836	F	gated channel activity	6	943	73	37767	0.013	0.63	//CotAD_74651//CotAD_30156//CotAD_30157//CotAD_46850//CotAD_51491//CotAD_04239
GO:0020037	F	heme binding	7	943	97	37767	0.014	0.64	//CotAD_52700//CotAD_33814//CotAD_19394//CotAD_56950//CotAD_42041//CotAD_44062//CotAD_70656
GO:0060589	F	nucleoside-triphosphatase regulator activity	7	943	99	37767	0.015	0.67	//CotAD_13014//CotAD_54604//CotAD_27720//CotAD_00938//CotAD_23790//CotAD_18764//CotAD_18325
GO:0016860	F	intramolecular oxidoreductase activity	5	943	60	37767	0.021	0.76	//CotAD_46972//CotAD_38556//CotAD_27722//CotAD_40644//CotAD_64336
GO:0016818	F	hydrolase activity, acting on acid anhydrides, in phosphorus-containing anhydrides	31	943	837	37767	0.023	0.76	//CotAD_10005//CotAD_26176//CotAD_02056//CotAD_16630//CotAD_73630//CotAD_28459//CotAD_33866//CotAD_38995//CotAD_51182//CotAD_72602//CotAD_28795//CotAD_41189//CotAD_47486//CotAD_29645//CotAD_37584//CotAD_14552//CotAD_41232//CotAD_03478//CotAD_06182//CotAD_53251//CotAD_42625//CotAD_24529//CotAD_46831//CotAD_10432//CotAD_33810//CotAD_37036//CotAD_27052//CotAD_01569//CotAD_33822//CotAD_66000//CotAD_5…
GO:0016817	F	hydrolase activity, acting on acid anhydrides	31	943	839	37767	0.024	0.76	//CotAD_10005//CotAD_26176//CotAD_02056//CotAD_16630//CotAD_73630//CotAD_28459//CotAD_33866//CotAD_38995//CotAD_51182//CotAD_72602//CotAD_28795//CotAD_41189//CotAD_47486//CotAD_29645//CotAD_37584//CotAD_14552//CotAD_41232//CotAD_03478//CotAD_06182//CotAD_53251//CotAD_42625//CotAD_24529//CotAD_46831//CotAD_10432//CotAD_33810//CotAD_37036//CotAD_27052//CotAD_01569//CotAD_33822//CotAD_66000//CotAD_5…
GO:0022891	F	substrate-specific transmembrane transporter activity	33	943	908	37767	0.025	0.76	//CotAD_02564//CotAD_74651//CotAD_06968//CotAD_57034//CotAD_50808//CotAD_30156//CotAD_30157//CotAD_27404//CotAD_34670//CotAD_23304//CotAD_20035//CotAD_57751//CotAD_23982//CotAD_38995//CotAD_46850//CotAD_57297//CotAD_73346//CotAD_20369//CotAD_28460//CotAD_38079//CotAD_33723//CotAD_21392//CotAD_24179//CotAD_51491//CotAD_22414//CotAD_33254//CotAD_40378//CotAD_04239//CotAD_62851//CotAD_33818//CotAD_4…
GO:0043167	F	ion binding	67	943	2087	37767	0.025	0.76	//CotAD_13518//CotAD_10005//CotAD_72868//CotAD_10431//CotAD_15997//CotAD_36145//CotAD_52700//CotAD_73921//CotAD_66071//CotAD_13288//CotAD_50387//CotAD_11013//CotAD_23599//CotAD_56938//CotAD_28689//CotAD_65003//CotAD_33814//CotAD_33866//CotAD_65509//CotAD_30019//CotAD_27928//CotAD_02947//CotAD_19394//CotAD_75401//CotAD_31752//CotAD_36630//CotAD_40128//CotAD_06727//CotAD_23600//CotAD_62209//CotAD_3…
GO:0016879	F	ligase activity, forming carbon-nitrogen bonds	18	943	423	37767	0.024	0.76	//CotAD_55711//CotAD_59685//CotAD_55508//CotAD_02271//CotAD_13226//CotAD_06727//CotAD_32476//CotAD_42042//CotAD_40463//CotAD_21441//CotAD_18402//CotAD_63835//CotAD_43543//CotAD_03170//CotAD_42630//CotAD_55025//CotAD_21140//CotAD_14257
GO:0043169	F	cation binding	67	943	2087	37767	0.025	0.76	//CotAD_13518//CotAD_10005//CotAD_72868//CotAD_10431//CotAD_15997//CotAD_36145//CotAD_52700//CotAD_73921//CotAD_66071//CotAD_13288//CotAD_50387//CotAD_11013//CotAD_23599//CotAD_56938//CotAD_28689//CotAD_65003//CotAD_33814//CotAD_33866//CotAD_65509//CotAD_30019//CotAD_27928//CotAD_02947//CotAD_19394//CotAD_75401//CotAD_31752//CotAD_36630//CotAD_40128//CotAD_06727//CotAD_23600//CotAD_62209//CotAD_3…
GO:0016462	F	pyrophosphatase activity	31	943	832	37767	0.022	0.76	//CotAD_10005//CotAD_26176//CotAD_02056//CotAD_16630//CotAD_73630//CotAD_28459//CotAD_33866//CotAD_38995//CotAD_51182//CotAD_72602//CotAD_28795//CotAD_41189//CotAD_47486//CotAD_29645//CotAD_37584//CotAD_14552//CotAD_41232//CotAD_03478//CotAD_06182//CotAD_53251//CotAD_42625//CotAD_24529//CotAD_46831//CotAD_10432//CotAD_33810//CotAD_37036//CotAD_27052//CotAD_01569//CotAD_33822//CotAD_66000//CotAD_5…
GO:0000166	F	nucleotide binding	71	943	2267	37767	0.034	0.81	//CotAD_10005//CotAD_26176//CotAD_09091//CotAD_69748//CotAD_37152//CotAD_00188//CotAD_22088//CotAD_05278//CotAD_05657//CotAD_56266//CotAD_37721//CotAD_32906//CotAD_03058//CotAD_49134//CotAD_73630//CotAD_51490//CotAD_52886//CotAD_55914//CotAD_33410//CotAD_33866//CotAD_21005//CotAD_63438//CotAD_27803//CotAD_51182//CotAD_46850//CotAD_43493//CotAD_41189//CotAD_73467//CotAD_42887//CotAD_51676//CotAD_3…
GO:0016788	F	hydrolase activity, acting on ester bonds	41	943	1200	37767	0.032	0.81	//CotAD_03729//CotAD_37098//CotAD_66093//CotAD_33844//CotAD_53383//CotAD_15255//CotAD_30728//CotAD_03730//CotAD_13288//CotAD_55768//CotAD_38073//CotAD_31781//CotAD_55725//CotAD_46334//CotAD_74636//CotAD_47133//CotAD_14821//CotAD_16518//CotAD_31890//CotAD_32019//CotAD_14822//CotAD_33425//CotAD_73360//CotAD_33868//CotAD_29828//CotAD_29706//CotAD_17551//CotAD_42573//CotAD_04580//CotAD_46761//CotAD_3…
GO:0008324	F	cation transmembrane transporter activity	20	943	503	37767	0.033	0.81	//CotAD_74651//CotAD_06968//CotAD_57034//CotAD_27404//CotAD_34670//CotAD_23304//CotAD_38995//CotAD_46850//CotAD_57297//CotAD_28460//CotAD_38079//CotAD_21392//CotAD_24179//CotAD_22414//CotAD_40378//CotAD_04239//CotAD_62851//CotAD_33818//CotAD_47431//CotAD_69103
GO:0016798	F	hydrolase activity, acting on glycosyl bonds	21	943	526	37767	0.029	0.81	//CotAD_48902//CotAD_01488//CotAD_61046//CotAD_61754//CotAD_26226//CotAD_23599//CotAD_06536//CotAD_01108//CotAD_31752//CotAD_04305//CotAD_44433//CotAD_29829//CotAD_33863//CotAD_13079//CotAD_65047//CotAD_45689//CotAD_44522//CotAD_22057//CotAD_33824//CotAD_24625//CotAD_36933
GO:0008047	F	enzyme activator activity	6	943	91	37767	0.031	0.81	//CotAD_54604//CotAD_27720//CotAD_00938//CotAD_18325//CotAD_69489//CotAD_53196
GO:0022857	F	transmembrane transporter activity	39	943	1128	37767	0.03	0.81	//CotAD_76633//CotAD_02564//CotAD_74651//CotAD_06968//CotAD_57034//CotAD_50808//CotAD_30156//CotAD_30157//CotAD_27404//CotAD_34670//CotAD_23304//CotAD_20035//CotAD_57751//CotAD_23982//CotAD_38995//CotAD_46850//CotAD_28795//CotAD_57297//CotAD_73346//CotAD_20369//CotAD_28460//CotAD_38079//CotAD_21141//CotAD_33723//CotAD_21392//CotAD_24179//CotAD_51491//CotAD_22414//CotAD_33254//CotAD_40378//CotAD_0…
GO:0005083	F	small GTPase regulator activity	6	943	88	37767	0.028	0.81	//CotAD_13014//CotAD_54604//CotAD_27720//CotAD_00938//CotAD_23790//CotAD_18325
GO:0030528	F	transcription regulator activity	75	943	2417	37767	0.035	0.81	//CotAD_13518//CotAD_24242//CotAD_19557//CotAD_05449//CotAD_04633//CotAD_18214//CotAD_40581//CotAD_49147//CotAD_59838//CotAD_57070//CotAD_35536//CotAD_12065//CotAD_27105//CotAD_31916//CotAD_05367//CotAD_12515//CotAD_75020//CotAD_67325//CotAD_08455//CotAD_24127//CotAD_54841//CotAD_49496//CotAD_10502//CotAD_33874//CotAD_28834//CotAD_28830//CotAD_15364//CotAD_40099//CotAD_46343//CotAD_01357//CotAD_5…
GO:0016706	F	oxidoreductase activity, acting on paired donors, with incorporation or reduction of molecular oxygen, 2-oxoglutarate as one donor, and incorporation of one atom each of oxygen into both donors	6	943	95	37767	0.037	0.84	//CotAD_50358//CotAD_09049//CotAD_24650//CotAD_28605//CotAD_12181//CotAD_59715
GO:0046872	F	metal ion binding	63	943	1997	37767	0.039	0.85	//CotAD_13518//CotAD_10005//CotAD_72868//CotAD_10431//CotAD_15997//CotAD_36145//CotAD_52700//CotAD_73921//CotAD_66071//CotAD_13288//CotAD_50387//CotAD_11013//CotAD_56938//CotAD_28689//CotAD_65003//CotAD_33814//CotAD_33866//CotAD_65509//CotAD_30019//CotAD_27928//CotAD_02947//CotAD_19394//CotAD_75401//CotAD_36630//CotAD_40128//CotAD_06727//CotAD_23600//CotAD_62209//CotAD_37232//CotAD_32476//CotAD_1…
GO:0016779	F	nucleotidyltransferase activity	10	943	207	37767	0.041	0.87	//CotAD_45605//CotAD_55769//CotAD_35536//CotAD_08155//CotAD_75843//CotAD_01357//CotAD_31719//CotAD_23449//CotAD_15141//CotAD_30729
GO:0004674	F	protein serine threonine phosphatase activity	25	943	681	37767	0.042	0.87	//CotAD_00188//CotAD_22088//CotAD_05278//CotAD_56266//CotAD_37721//CotAD_32906//CotAD_51490//CotAD_48692//CotAD_55914//CotAD_67367//CotAD_28451//CotAD_73467//CotAD_28130//CotAD_17127//CotAD_38074//CotAD_33868//CotAD_75136//CotAD_32946//CotAD_13891//CotAD_09722//CotAD_23315//CotAD_14551//CotAD_03886//CotAD_00793//CotAD_72203
GO:0008565	F	protein transporter activity	8	943	159	37767	0.053	0.9	//CotAD_49898//CotAD_02564//CotAD_20358//CotAD_54298//CotAD_33254//CotAD_40022//CotAD_12847//CotAD_39358
GO:0003777	F	microtubule motor activity	5	943	78	37767	0.052	0.9	//CotAD_47486//CotAD_41232//CotAD_03478//CotAD_53251//CotAD_24529
GO:0034062	F	RNA polymerase activity	5	943	77	37767	0.05	0.9	//CotAD_45605//CotAD_35536//CotAD_01357//CotAD_23449//CotAD_30729
GO:0003700	F	transcription factor activity	67	943	2173	37767	0.049	0.9	//CotAD_13518//CotAD_24242//CotAD_19557//CotAD_05449//CotAD_04633//CotAD_18214//CotAD_40581//CotAD_49147//CotAD_59838//CotAD_57070//CotAD_35536//CotAD_12065//CotAD_05367//CotAD_12515//CotAD_75020//CotAD_67325//CotAD_08455//CotAD_24127//CotAD_54841//CotAD_49496//CotAD_10502//CotAD_33874//CotAD_28834//CotAD_28830//CotAD_15364//CotAD_40099//CotAD_01357//CotAD_55216//CotAD_08339//CotAD_03908//CotAD_4…
GO:0016758	F	transferase activity, transferring hexosyl groups	14	943	340	37767	0.053	0.9	//CotAD_61046//CotAD_57824//CotAD_06716//CotAD_44029//CotAD_20340//CotAD_54734//CotAD_28672//CotAD_04035//CotAD_37044//CotAD_14336//CotAD_50399//CotAD_35672//CotAD_24625//CotAD_05656
GO:0003677	F	DNA binding	87	943	2892	37767	0.045	0.9	//CotAD_13518//CotAD_24242//CotAD_19557//CotAD_26176//CotAD_05449//CotAD_59685//CotAD_04633//CotAD_62477//CotAD_18214//CotAD_40581//CotAD_49147//CotAD_59838//CotAD_57070//CotAD_35536//CotAD_12065//CotAD_10371//CotAD_05367//CotAD_12515//CotAD_75020//CotAD_67325//CotAD_33811//CotAD_33866//CotAD_40249//CotAD_08455//CotAD_24127//CotAD_54841//CotAD_49496//CotAD_10502//CotAD_33874//CotAD_28834//CotAD_2…
GO:0030234	F	enzyme regulator activity	15	943	367	37767	0.049	0.9	//CotAD_66093//CotAD_15273//CotAD_51788//CotAD_13014//CotAD_33026//CotAD_54604//CotAD_27720//CotAD_00938//CotAD_23790//CotAD_16518//CotAD_18764//CotAD_14822//CotAD_18325//CotAD_69489//CotAD_53196
GO:0016874	F	ligase activity	21	943	564	37767	0.052	0.9	//CotAD_55711//CotAD_59685//CotAD_57480//CotAD_55508//CotAD_02271//CotAD_03058//CotAD_13226//CotAD_06727//CotAD_32476//CotAD_51676//CotAD_42042//CotAD_40463//CotAD_21441//CotAD_18402//CotAD_63835//CotAD_43543//CotAD_03170//CotAD_42630//CotAD_55025//CotAD_21140//CotAD_14257
GO:0015075	F	ion transmembrane transporter activity	24	943	655	37767	0.046	0.9	//CotAD_74651//CotAD_06968//CotAD_57034//CotAD_30156//CotAD_30157//CotAD_27404//CotAD_34670//CotAD_23304//CotAD_20035//CotAD_38995//CotAD_46850//CotAD_57297//CotAD_28460//CotAD_38079//CotAD_21392//CotAD_24179//CotAD_51491//CotAD_22414//CotAD_40378//CotAD_04239//CotAD_62851//CotAD_33818//CotAD_47431//CotAD_69103
GO:0004091	F	carboxylesterase activity	15	943	378	37767	0.06	0.94	//CotAD_03729//CotAD_66093//CotAD_03730//CotAD_55768//CotAD_47133//CotAD_14821//CotAD_16518//CotAD_32019//CotAD_14822//CotAD_46761//CotAD_38210//CotAD_59786//CotAD_17935//CotAD_05647//CotAD_64494
GO:0005216	F	ion channel activity	6	943	108	37767	0.061	0.94	//CotAD_74651//CotAD_30156//CotAD_30157//CotAD_46850//CotAD_51491//CotAD_04239
GO:0004672	F	protein kinase activity	32	943	953	37767	0.063	0.94	//CotAD_00188//CotAD_22088//CotAD_05278//CotAD_56266//CotAD_70077//CotAD_37721//CotAD_32906//CotAD_51490//CotAD_48692//CotAD_55914//CotAD_67367//CotAD_28451//CotAD_43493//CotAD_00381//CotAD_73467//CotAD_15547//CotAD_18906//CotAD_54361//CotAD_28130//CotAD_17127//CotAD_38074//CotAD_33868//CotAD_75136//CotAD_32946//CotAD_13891//CotAD_37257//CotAD_09722//CotAD_23315//CotAD_14551//CotAD_03886//CotAD_0…
GO:0046527	F	glucosyltransferase activity	7	943	136	37767	0.061	0.94	//CotAD_57824//CotAD_44029//CotAD_28672//CotAD_04035//CotAD_14336//CotAD_50399//CotAD_05656
GO:0008757	F	S-adenosylmethionine-dependent methyltransferase activity	6	943	109	37767	0.063	0.94	//CotAD_06975//CotAD_32955//CotAD_21184//CotAD_04328//CotAD_39700//CotAD_44071
GO:0015291	F	secondary active transmembrane transporter activity	14	943	345	37767	0.059	0.94	//CotAD_76633//CotAD_06968//CotAD_27404//CotAD_34670//CotAD_23304//CotAD_20035//CotAD_57297//CotAD_28460//CotAD_38079//CotAD_21141//CotAD_22414//CotAD_62851//CotAD_31796//CotAD_47431
GO:0032555	F	purine ribonucleotide binding	51	943	1631	37767	0.065	0.94	//CotAD_10005//CotAD_26176//CotAD_69748//CotAD_00188//CotAD_22088//CotAD_05278//CotAD_05657//CotAD_56266//CotAD_37721//CotAD_32906//CotAD_03058//CotAD_73630//CotAD_51490//CotAD_55914//CotAD_33866//CotAD_51182//CotAD_43493//CotAD_41189//CotAD_73467//CotAD_51676//CotAD_38938//CotAD_40555//CotAD_29645//CotAD_18906//CotAD_37584//CotAD_37561//CotAD_14552//CotAD_41232//CotAD_28130//CotAD_06182//CotAD_3…
GO:0032553	F	ribonucleotide binding	51	943	1631	37767	0.065	0.94	//CotAD_10005//CotAD_26176//CotAD_69748//CotAD_00188//CotAD_22088//CotAD_05278//CotAD_05657//CotAD_56266//CotAD_37721//CotAD_32906//CotAD_03058//CotAD_73630//CotAD_51490//CotAD_55914//CotAD_33866//CotAD_51182//CotAD_43493//CotAD_41189//CotAD_73467//CotAD_51676//CotAD_38938//CotAD_40555//CotAD_29645//CotAD_18906//CotAD_37584//CotAD_37561//CotAD_14552//CotAD_41232//CotAD_28130//CotAD_06182//CotAD_3…
GO:0016747	F	transferase activity, transferring acyl groups other than amino-acyl groups	12	943	290	37767	0.068	0.96	//CotAD_27553//CotAD_30866//CotAD_72411//CotAD_55215//CotAD_40950//CotAD_04096//CotAD_16050//CotAD_47442//CotAD_20238//CotAD_33836//CotAD_13836//CotAD_12731
GO:0016491	F	oxidoreductase activity	46	943	1463	37767	0.072	0.98	//CotAD_37713//CotAD_37534//CotAD_08662//CotAD_50358//CotAD_50461//CotAD_52886//CotAD_06328//CotAD_09049//CotAD_16936//CotAD_33814//CotAD_19394//CotAD_63438//CotAD_31764//CotAD_34301//CotAD_26832//CotAD_30393//CotAD_24650//CotAD_42887//CotAD_03988//CotAD_69181//CotAD_51389//CotAD_28260//CotAD_30853//CotAD_51682//CotAD_25348//CotAD_12401//CotAD_40691//CotAD_71397//CotAD_13105//CotAD_04757//CotAD_2…
GO:0015297	F	antiporter activity	8	943	170	37767	0.071	0.98	//CotAD_76633//CotAD_06968//CotAD_27404//CotAD_20035//CotAD_38079//CotAD_21141//CotAD_22414//CotAD_31796
GO:0004713	F	protein tyrosine kinase activity	6	943	203	37767	0.4	1	//CotAD_22088//CotAD_32906//CotAD_18906//CotAD_13891//CotAD_14551//CotAD_00793
GO:0017171	F	serine hydrolase activity	8	943	186	37767	0.1	1	//CotAD_00921//CotAD_65999//CotAD_10420//CotAD_36365//CotAD_28365//CotAD_41617//CotAD_13587//CotAD_44494
GO:0030599	F	pectinesterase activity	6	943	144	37767	0.16	1	//CotAD_66093//CotAD_14821//CotAD_16518//CotAD_14822//CotAD_38210//CotAD_59786
GO:0016684	F	oxidoreductase activity, acting on peroxide as acceptor	5	943	127	37767	0.22	1	//CotAD_33814//CotAD_19394//CotAD_56950//CotAD_42041//CotAD_44062
GO:0016810	F	hydrolase activity, acting on carbon-nitrogen (but not peptide) bonds	6	943	131	37767	0.12	1	//CotAD_15645//CotAD_25849//CotAD_02882//CotAD_28512//CotAD_46344//CotAD_19578
GO:0015399	F	primary active transmembrane transporter activity	6	943	244	37767	0.57	1	//CotAD_02564//CotAD_38995//CotAD_28795//CotAD_33254//CotAD_33822//CotAD_51181
GO:0017076	F	purine nucleotide binding	52	943	1713	37767	0.092	1	//CotAD_10005//CotAD_26176//CotAD_69748//CotAD_00188//CotAD_22088//CotAD_05278//CotAD_05657//CotAD_56266//CotAD_37721//CotAD_32906//CotAD_03058//CotAD_73630//CotAD_51490//CotAD_52886//CotAD_55914//CotAD_33866//CotAD_51182//CotAD_43493//CotAD_41189//CotAD_73467//CotAD_51676//CotAD_38938//CotAD_40555//CotAD_29645//CotAD_18906//CotAD_37584//CotAD_37561//CotAD_14552//CotAD_41232//CotAD_28130//CotAD_0…
GO:0003774	F	motor activity	5	943	101	37767	0.12	1	//CotAD_47486//CotAD_41232//CotAD_03478//CotAD_53251//CotAD_24529
GO:0004842	F	ubiquitin-protein ligase activity	12	943	324	37767	0.12	1	//CotAD_55711//CotAD_55508//CotAD_02271//CotAD_13226//CotAD_06727//CotAD_32476//CotAD_42042//CotAD_40463//CotAD_63835//CotAD_43543//CotAD_42630//CotAD_55025
GO:0016773	F	phosphotransferase activity, alcohol group as acceptor	36	943	1154	37767	0.11	1	//CotAD_00188//CotAD_22088//CotAD_05278//CotAD_56266//CotAD_70077//CotAD_37721//CotAD_32906//CotAD_51490//CotAD_48692//CotAD_55914//CotAD_67367//CotAD_28451//CotAD_43493//CotAD_00381//CotAD_73467//CotAD_15547//CotAD_33856//CotAD_18906//CotAD_54361//CotAD_28130//CotAD_17127//CotAD_38074//CotAD_33868//CotAD_75136//CotAD_08068//CotAD_32946//CotAD_13891//CotAD_37257//CotAD_09722//CotAD_06350//CotAD_2…
GO:0008415	F	acyltransferase activity	7	943	231	37767	0.36	1	//CotAD_30866//CotAD_55215//CotAD_04096//CotAD_16050//CotAD_47442//CotAD_20238//CotAD_33836
GO:0015077	F	monovalent inorganic cation transmembrane transporter activity	7	943	156	37767	0.1	1	//CotAD_06968//CotAD_57034//CotAD_27404//CotAD_38995//CotAD_21392//CotAD_24179//CotAD_40378
GO:0032559	F	adenyl ribonucleotide binding	43	943	1384	37767	0.091	1	//CotAD_10005//CotAD_26176//CotAD_00188//CotAD_22088//CotAD_05278//CotAD_56266//CotAD_37721//CotAD_32906//CotAD_03058//CotAD_73630//CotAD_51490//CotAD_55914//CotAD_33866//CotAD_43493//CotAD_41189//CotAD_73467//CotAD_51676//CotAD_38938//CotAD_40555//CotAD_18906//CotAD_37584//CotAD_14552//CotAD_41232//CotAD_28130//CotAD_06182//CotAD_34142//CotAD_53251//CotAD_38074//CotAD_42625//CotAD_33868//CotAD_2…
GO:0015078	F	hydrogen ion transmembrane transporter activity	5	943	139	37767	0.27	1	//CotAD_06968//CotAD_57034//CotAD_27404//CotAD_38995//CotAD_24179
GO:0005509	F	calcium ion binding	9	943	215	37767	0.099	1	//CotAD_50387//CotAD_02947//CotAD_21999//CotAD_73360//CotAD_04719//CotAD_51263//CotAD_69511//CotAD_68357//CotAD_25812
GO:0005506	F	iron ion binding	7	943	161	37767	0.12	1	//CotAD_52700//CotAD_33814//CotAD_19394//CotAD_56950//CotAD_42041//CotAD_44062//CotAD_70656
GO:0048037	F	cofactor binding	6	943	246	37767	0.58	1	//CotAD_52886//CotAD_63438//CotAD_23600//CotAD_30853//CotAD_59335//CotAD_29675
GO:0016853	F	isomerase activity	8	943	265	37767	0.35	1	//CotAD_06149//CotAD_46972//CotAD_38556//CotAD_27722//CotAD_40644//CotAD_15185//CotAD_63775//CotAD_64336
GO:0004722	F	protein serine threonine phosphatase activity	8	943	207	37767	0.16	1	//CotAD_53383//CotAD_15255//CotAD_73360//CotAD_33868//CotAD_29706//CotAD_17551//CotAD_15775//CotAD_18245
GO:0001882	F	nucleoside binding	44	943	1465	37767	0.13	1	//CotAD_10005//CotAD_26176//CotAD_00188//CotAD_22088//CotAD_05278//CotAD_56266//CotAD_37721//CotAD_32906//CotAD_03058//CotAD_73630//CotAD_51490//CotAD_52886//CotAD_55914//CotAD_33866//CotAD_43493//CotAD_41189//CotAD_73467//CotAD_51676//CotAD_38938//CotAD_40555//CotAD_18906//CotAD_37584//CotAD_14552//CotAD_41232//CotAD_28130//CotAD_06182//CotAD_34142//CotAD_53251//CotAD_38074//CotAD_42625//CotAD_3…
GO:0003735	F	structural constituent of ribosome	13	943	494	37767	0.46	1	//CotAD_18229//CotAD_61985//CotAD_04692//CotAD_63776//CotAD_53720//CotAD_42885//CotAD_53197//CotAD_48248//CotAD_02240//CotAD_28290//CotAD_13790//CotAD_03885//CotAD_05343
GO:0015267	F	channel activity	7	943	152	37767	0.095	1	//CotAD_74651//CotAD_30156//CotAD_30157//CotAD_46850//CotAD_20369//CotAD_51491//CotAD_04239
GO:0001883	F	purine nucleoside binding	44	943	1465	37767	0.13	1	//CotAD_10005//CotAD_26176//CotAD_00188//CotAD_22088//CotAD_05278//CotAD_56266//CotAD_37721//CotAD_32906//CotAD_03058//CotAD_73630//CotAD_51490//CotAD_52886//CotAD_55914//CotAD_33866//CotAD_43493//CotAD_41189//CotAD_73467//CotAD_51676//CotAD_38938//CotAD_40555//CotAD_18906//CotAD_37584//CotAD_14552//CotAD_41232//CotAD_28130//CotAD_06182//CotAD_34142//CotAD_53251//CotAD_38074//CotAD_42625//CotAD_3…
GO:0070011	F	peptidase activity, acting on L-amino acid peptides	17	943	579	37767	0.29	1	//CotAD_37098//CotAD_10005//CotAD_66071//CotAD_63512//CotAD_02882//CotAD_00921//CotAD_62896//CotAD_35312//CotAD_65999//CotAD_46831//CotAD_10420//CotAD_36365//CotAD_20370//CotAD_28365//CotAD_41617//CotAD_13587//CotAD_44494
GO:0004497	F	monooxygenase activity	6	943	127	37767	0.11	1	//CotAD_37534//CotAD_16936//CotAD_26832//CotAD_28260//CotAD_65768//CotAD_19720
GO:0016741	F	transferase activity, transferring one-carbon groups	9	943	275	37767	0.26	1	//CotAD_06975//CotAD_32955//CotAD_21184//CotAD_15894//CotAD_04328//CotAD_39700//CotAD_44071//CotAD_10415//CotAD_19578
GO:0016746	F	transferase activity, transferring acyl groups	12	943	324	37767	0.12	1	//CotAD_27553//CotAD_30866//CotAD_72411//CotAD_55215//CotAD_40950//CotAD_04096//CotAD_16050//CotAD_47442//CotAD_20238//CotAD_33836//CotAD_13836//CotAD_12731
GO:0051119	F	sugar transmembrane transporter activity	6	943	139	37767	0.14	1	//CotAD_34670//CotAD_23304//CotAD_57297//CotAD_28460//CotAD_62851//CotAD_47431
GO:0016209	F	antioxidant activity	5	943	150	37767	0.33	1	//CotAD_33814//CotAD_19394//CotAD_56950//CotAD_42041//CotAD_44062
GO:0004386	F	helicase activity	5	943	182	37767	0.48	1	//CotAD_26176//CotAD_16630//CotAD_33866//CotAD_37584//CotAD_01569
GO:0016563	F	transcription activator activity	5	943	177	37767	0.46	1	//CotAD_02428//CotAD_55710//CotAD_73988//CotAD_02241//CotAD_47738
GO:0016298	F	lipase activity	5	943	161	37767	0.38	1	//CotAD_03729//CotAD_03730//CotAD_55768//CotAD_55725//CotAD_32019
GO:0016757	F	transferase activity, transferring glycosyl groups	19	943	544	37767	0.098	1	//CotAD_61046//CotAD_07155//CotAD_57824//CotAD_06716//CotAD_44029//CotAD_20340//CotAD_51152//CotAD_54734//CotAD_28672//CotAD_71262//CotAD_04035//CotAD_37044//CotAD_14336//CotAD_50399//CotAD_02331//CotAD_41701//CotAD_35672//CotAD_24625//CotAD_05656
GO:0022890	F	inorganic cation transmembrane transporter activity	8	943	228	37767	0.22	1	//CotAD_06968//CotAD_57034//CotAD_27404//CotAD_38995//CotAD_21392//CotAD_24179//CotAD_22414//CotAD_40378
GO:0019001	F	guanyl nucleotide binding	8	943	249	37767	0.29	1	//CotAD_69748//CotAD_05657//CotAD_51182//CotAD_29645//CotAD_37561//CotAD_05582//CotAD_33810//CotAD_37036
GO:0046983	F	protein dimerization activity	5	943	144	37767	0.3	1	//CotAD_02882//CotAD_15894//CotAD_28451//CotAD_08339//CotAD_72315
GO:0016791	F	phosphatase activity	15	943	407	37767	0.095	1	//CotAD_53383//CotAD_15255//CotAD_30728//CotAD_38073//CotAD_31781//CotAD_46334//CotAD_74636//CotAD_73360//CotAD_33868//CotAD_29828//CotAD_29706//CotAD_17551//CotAD_15775//CotAD_18245//CotAD_05656
GO:0008194	F	UDP-glycosyltransferase activity	7	943	219	37767	0.31	1	//CotAD_20340//CotAD_54734//CotAD_28672//CotAD_14336//CotAD_50399//CotAD_35672//CotAD_05656
GO:0032561	F	guanyl ribonucleotide binding	8	943	249	37767	0.29	1	//CotAD_69748//CotAD_05657//CotAD_51182//CotAD_29645//CotAD_37561//CotAD_05582//CotAD_33810//CotAD_37036
GO:0009055	F	electron carrier activity	7	943	294	37767	0.6	1	//CotAD_33814//CotAD_19394//CotAD_13105//CotAD_56950//CotAD_42041//CotAD_44062//CotAD_25380
GO:0008135	F	translation factor activity, nucleic acid binding	7	943	181	37767	0.18	1	//CotAD_40464//CotAD_15951//CotAD_43094//CotAD_14795//CotAD_40555//CotAD_40670//CotAD_47443
GO:0005516	F	calmodulin binding	7	943	231	37767	0.36	1	//CotAD_21006//CotAD_58438//CotAD_71930//CotAD_09186//CotAD_51154//CotAD_36153//CotAD_47443
GO:0005515	F	protein binding	83	943	2944	37767	0.14	1	//CotAD_55726//CotAD_55684//CotAD_49898//CotAD_02564//CotAD_36145//CotAD_25133//CotAD_57480//CotAD_48420//CotAD_67548//CotAD_22088//CotAD_51788//CotAD_05782//CotAD_05278//CotAD_02271//CotAD_28690//CotAD_56938//CotAD_28689//CotAD_10371//CotAD_34663//CotAD_71451//CotAD_65003//CotAD_23334//CotAD_54806//CotAD_15357//CotAD_33866//CotAD_21006//CotAD_27928//CotAD_02882//CotAD_15894//CotAD_08380//CotAD_3…
GO:0004175	F	endopeptidase activity	9	943	257	37767	0.2	1	//CotAD_37098//CotAD_10005//CotAD_66071//CotAD_00921//CotAD_62896//CotAD_36365//CotAD_20370//CotAD_28365//CotAD_44494
GO:0016887	F	ATPase activity	15	943	482	37767	0.23	1	//CotAD_02056//CotAD_73630//CotAD_28459//CotAD_38995//CotAD_72602//CotAD_28795//CotAD_37584//CotAD_06182//CotAD_42625//CotAD_46831//CotAD_10432//CotAD_27052//CotAD_33822//CotAD_66000//CotAD_51181
GO:0030246	F	carbohydrate binding	7	943	162	37767	0.12	1	//CotAD_18409//CotAD_06149//CotAD_32906//CotAD_55914//CotAD_15547//CotAD_27967//CotAD_00793
GO:0005351	F	sugar:hydrogen symporter activity	6	943	126	37767	0.1	1	//CotAD_34670//CotAD_23304//CotAD_57297//CotAD_28460//CotAD_62851//CotAD_47431
GO:0060089	F	molecular transducer activity	11	943	422	37767	0.49	1	//CotAD_05782//CotAD_05278//CotAD_10152//CotAD_71451//CotAD_53960//CotAD_35313//CotAD_02542//CotAD_14552//CotAD_55066//CotAD_37257//CotAD_51663
GO:0046873	F	metal ion transmembrane transporter activity	7	943	168	37767	0.14	1	//CotAD_74651//CotAD_06968//CotAD_46850//CotAD_21392//CotAD_22414//CotAD_40378//CotAD_04239
GO:0005524	F	ATP binding	43	943	1377	37767	0.086	1	//CotAD_10005//CotAD_26176//CotAD_00188//CotAD_22088//CotAD_05278//CotAD_56266//CotAD_37721//CotAD_32906//CotAD_03058//CotAD_73630//CotAD_51490//CotAD_55914//CotAD_33866//CotAD_43493//CotAD_41189//CotAD_73467//CotAD_51676//CotAD_38938//CotAD_40555//CotAD_18906//CotAD_37584//CotAD_14552//CotAD_41232//CotAD_28130//CotAD_06182//CotAD_34142//CotAD_53251//CotAD_38074//CotAD_42625//CotAD_33868//CotAD_2…
GO:0015405	F	P-P-bond-hydrolysis-driven transmembrane transporter activity	6	943	243	37767	0.57	1	//CotAD_02564//CotAD_38995//CotAD_28795//CotAD_33254//CotAD_33822//CotAD_51181
GO:0016881	F	acid-amino acid ligase activity	14	943	364	37767	0.081	1	//CotAD_55711//CotAD_59685//CotAD_55508//CotAD_02271//CotAD_13226//CotAD_06727//CotAD_32476//CotAD_42042//CotAD_40463//CotAD_63835//CotAD_43543//CotAD_42630//CotAD_55025//CotAD_21140
GO:0003676	F	nucleic acid binding	128	943	4842	37767	0.26	1	//CotAD_13518//CotAD_24242//CotAD_19557//CotAD_26176//CotAD_72868//CotAD_05449//CotAD_10431//CotAD_59685//CotAD_36145//CotAD_04633//CotAD_37152//CotAD_62477//CotAD_18214//CotAD_40581//CotAD_49147//CotAD_13288//CotAD_59838//CotAD_57070//CotAD_40464//CotAD_11013//CotAD_49134//CotAD_35536//CotAD_12065//CotAD_04692//CotAD_10371//CotAD_05367//CotAD_12515//CotAD_75020//CotAD_67325//CotAD_33811//CotAD_3…
GO:0008168	F	methyltransferase activity	9	943	273	37767	0.25	1	//CotAD_06975//CotAD_32955//CotAD_21184//CotAD_15894//CotAD_04328//CotAD_39700//CotAD_44071//CotAD_10415//CotAD_19578
GO:0042623	F	ATPase activity, coupled	6	943	359	37767	0.88	1	//CotAD_38995//CotAD_28795//CotAD_37584//CotAD_46831//CotAD_33822//CotAD_51181
GO:0005525	F	GTP binding	8	943	249	37767	0.29	1	//CotAD_69748//CotAD_05657//CotAD_51182//CotAD_29645//CotAD_37561//CotAD_05582//CotAD_33810//CotAD_37036
GO:0004553	F	hydrolase activity, hydrolyzing O-glycosyl compounds	16	943	476	37767	0.15	1	//CotAD_48902//CotAD_61754//CotAD_26226//CotAD_23599//CotAD_06536//CotAD_01108//CotAD_31752//CotAD_04305//CotAD_44433//CotAD_29829//CotAD_33863//CotAD_65047//CotAD_44522//CotAD_22057//CotAD_33824//CotAD_36933
GO:0016835	F	carbon-oxygen lyase activity	7	943	163	37767	0.12	1	//CotAD_27829//CotAD_47959//CotAD_29261//CotAD_47270//CotAD_29089//CotAD_00777//CotAD_59373
GO:0004601	F	peroxidase activity	5	943	127	37767	0.22	1	//CotAD_33814//CotAD_19394//CotAD_56950//CotAD_42041//CotAD_44062
GO:0015300	F	solute:solute antiporter activity	5	943	90	37767	0.083	1	//CotAD_06968//CotAD_27404//CotAD_20035//CotAD_38079//CotAD_22414
GO:0042578	F	phosphoric ester hydrolase activity	17	943	481	37767	0.1	1	//CotAD_53383//CotAD_15255//CotAD_30728//CotAD_38073//CotAD_31781//CotAD_55725//CotAD_46334//CotAD_74636//CotAD_33425//CotAD_73360//CotAD_33868//CotAD_29828//CotAD_29706//CotAD_17551//CotAD_15775//CotAD_18245//CotAD_05656
GO:0008233	F	peptidase activity	18	943	646	37767	0.36	1	//CotAD_37098//CotAD_10005//CotAD_66071//CotAD_63512//CotAD_02882//CotAD_43501//CotAD_00921//CotAD_62896//CotAD_35312//CotAD_65999//CotAD_46831//CotAD_10420//CotAD_36365//CotAD_20370//CotAD_28365//CotAD_41617//CotAD_13587//CotAD_44494
GO:0008237	F	metallopeptidase activity	5	943	90	37767	0.083	1	//CotAD_10005//CotAD_66071//CotAD_02882//CotAD_62896//CotAD_46831
GO:0008236	F	serine-type peptidase activity	8	943	186	37767	0.1	1	//CotAD_00921//CotAD_65999//CotAD_10420//CotAD_36365//CotAD_28365//CotAD_41617//CotAD_13587//CotAD_44494
GO:0030554	F	adenyl nucleotide binding	44	943	1465	37767	0.13	1	//CotAD_10005//CotAD_26176//CotAD_00188//CotAD_22088//CotAD_05278//CotAD_56266//CotAD_37721//CotAD_32906//CotAD_03058//CotAD_73630//CotAD_51490//CotAD_52886//CotAD_55914//CotAD_33866//CotAD_43493//CotAD_41189//CotAD_73467//CotAD_51676//CotAD_38938//CotAD_40555//CotAD_18906//CotAD_37584//CotAD_14552//CotAD_41232//CotAD_28130//CotAD_06182//CotAD_34142//CotAD_53251//CotAD_38074//CotAD_42625//CotAD_3…
GO:0004518	F	nuclease activity	8	943	224	37767	0.21	1	//CotAD_33844//CotAD_13288//CotAD_31890//CotAD_42573//CotAD_04580//CotAD_42418//CotAD_03191//CotAD_75668
GO:0022838	F	substrate-specific channel activity	7	943	151	37767	0.093	1	//CotAD_74651//CotAD_30156//CotAD_30157//CotAD_46850//CotAD_20369//CotAD_51491//CotAD_04239
GO:0008270	F	zinc ion binding	38	943	1299	37767	0.19	1	//CotAD_13518//CotAD_10005//CotAD_72868//CotAD_10431//CotAD_36145//CotAD_66071//CotAD_13288//CotAD_11013//CotAD_56938//CotAD_28689//CotAD_65003//CotAD_33866//CotAD_65509//CotAD_27928//CotAD_75401//CotAD_36630//CotAD_40128//CotAD_06727//CotAD_62209//CotAD_37232//CotAD_32476//CotAD_15364//CotAD_69181//CotAD_01357//CotAD_11719//CotAD_55216//CotAD_20992//CotAD_04234//CotAD_43278//CotAD_51137//CotAD_0…
GO:0004540	F	ribonuclease activity	5	943	106	37767	0.14	1	//CotAD_33844//CotAD_31890//CotAD_04580//CotAD_42418//CotAD_03191
GO:0005402	F	cation:sugar symporter activity	6	943	126	37767	0.1	1	//CotAD_34670//CotAD_23304//CotAD_57297//CotAD_28460//CotAD_62851//CotAD_47431
GO:0022803	F	passive transmembrane transporter activity	7	943	152	37767	0.095	1	//CotAD_74651//CotAD_30156//CotAD_30157//CotAD_46850//CotAD_20369//CotAD_51491//CotAD_04239
GO:0015144	F	carbohydrate transmembrane transporter activity	7	943	156	37767	0.1	1	//CotAD_34670//CotAD_23304//CotAD_23982//CotAD_57297//CotAD_28460//CotAD_62851//CotAD_47431
GO:0022804	F	active transmembrane transporter activity	23	943	664	37767	0.08	1	//CotAD_76633//CotAD_02564//CotAD_06968//CotAD_50808//CotAD_27404//CotAD_34670//CotAD_23304//CotAD_20035//CotAD_57751//CotAD_38995//CotAD_28795//CotAD_57297//CotAD_28460//CotAD_38079//CotAD_21141//CotAD_22414//CotAD_33254//CotAD_62851//CotAD_31796//CotAD_47431//CotAD_33822//CotAD_03850//CotAD_51181
GO:0019787	F	small conjugating protein ligase activity	13	943	336	37767	0.087	1	//CotAD_55711//CotAD_59685//CotAD_55508//CotAD_02271//CotAD_13226//CotAD_06727//CotAD_32476//CotAD_42042//CotAD_40463//CotAD_63835//CotAD_43543//CotAD_42630//CotAD_55025
GO:0004721	F	phosphoprotein phosphatase activity	8	943	262	37767	0.34	1	//CotAD_53383//CotAD_15255//CotAD_73360//CotAD_33868//CotAD_29706//CotAD_17551//CotAD_15775//CotAD_18245
GO:0016829	F	lyase activity	11	943	430	37767	0.51	1	//CotAD_27829//CotAD_47959//CotAD_29261//CotAD_47270//CotAD_61633//CotAD_72470//CotAD_29675//CotAD_29089//CotAD_00777//CotAD_59373//CotAD_47290
GO:0015295	F	solute:hydrogen symporter activity	6	943	126	37767	0.1	1	//CotAD_34670//CotAD_23304//CotAD_57297//CotAD_28460//CotAD_62851//CotAD_47431
GO:0015294	F	solute:cation symporter activity	6	943	163	37767	0.23	1	//CotAD_34670//CotAD_23304//CotAD_57297//CotAD_28460//CotAD_62851//CotAD_47431
GO:0015293	F	symporter activity	6	943	164	37767	0.24	1	//CotAD_34670//CotAD_23304//CotAD_57297//CotAD_28460//CotAD_62851//CotAD_47431
GO:0003723	F	RNA binding	21	943	1379	37767	0.99	1	//CotAD_37152//CotAD_49134//CotAD_04692//CotAD_21005//CotAD_38073//CotAD_43094//CotAD_42885//CotAD_46334//CotAD_26928//CotAD_31890//CotAD_20992//CotAD_51027//CotAD_09187//CotAD_08412//CotAD_49850//CotAD_03885//CotAD_03191//CotAD_02655//CotAD_27996//CotAD_13791//CotAD_20972
GO:0004872	F	receptor activity	6	943	212	37767	0.44	1	//CotAD_05278//CotAD_10152//CotAD_53960//CotAD_14552//CotAD_37257//CotAD_51663
GO:0004871	F	signal transducer activity	11	943	422	37767	0.49	1	//CotAD_05782//CotAD_05278//CotAD_10152//CotAD_71451//CotAD_53960//CotAD_35313//CotAD_02542//CotAD_14552//CotAD_55066//CotAD_37257//CotAD_51663
GO:0050662	F	coenzyme binding	5	943	191	37767	0.52	1	//CotAD_52886//CotAD_63438//CotAD_23600//CotAD_30853//CotAD_59335
GO:0005198	F	structural molecule activity	16	943	659	37767	0.58	1	//CotAD_18229//CotAD_39061//CotAD_61985//CotAD_04692//CotAD_63776//CotAD_53720//CotAD_08380//CotAD_42885//CotAD_53197//CotAD_05141//CotAD_48248//CotAD_02240//CotAD_28290//CotAD_13790//CotAD_03885//CotAD_05343
GO:0046914	F	transition metal ion binding	48	943	1618	37767	0.13	1	//CotAD_13518//CotAD_10005//CotAD_72868//CotAD_10431//CotAD_36145//CotAD_52700//CotAD_66071//CotAD_13288//CotAD_11013//CotAD_56938//CotAD_28689//CotAD_65003//CotAD_33814//CotAD_33866//CotAD_65509//CotAD_27928//CotAD_19394//CotAD_75401//CotAD_36630//CotAD_40128//CotAD_06727//CotAD_62209//CotAD_37232//CotAD_32476//CotAD_15364//CotAD_69181//CotAD_01357//CotAD_11719//CotAD_55216//CotAD_20992//CotAD_0…
Molecular founction-up
GO:0003824	F	catalytic activity	144	343	9638	37767	2.9e-11	2.9e-09	//CotAD_57498//CotAD_47931//CotAD_34620//CotAD_22617//CotAD_44167//CotAD_06967//CotAD_07003//CotAD_74722//CotAD_18249//CotAD_52193//CotAD_34614//CotAD_05592//CotAD_71710//CotAD_05770//CotAD_41216//CotAD_20002//CotAD_60319//CotAD_13482//CotAD_70231//CotAD_58733//CotAD_63127//CotAD_12914//CotAD_61465//CotAD_68081//CotAD_04357//CotAD_47106//CotAD_70652//CotAD_34996//CotAD_50725//CotAD_60742//CotAD_5…
GO:0016740	F	transferase activity	59	343	3321	37767	6.5e-07	3.3e-05	//CotAD_47931//CotAD_22617//CotAD_07003//CotAD_74722//CotAD_34614//CotAD_05592//CotAD_41216//CotAD_20002//CotAD_63127//CotAD_12914//CotAD_04357//CotAD_50725//CotAD_57443//CotAD_30978//CotAD_66289//CotAD_58675//CotAD_06697//CotAD_64228//CotAD_23311//CotAD_72396//CotAD_35166//CotAD_25783//CotAD_24421//CotAD_34279//CotAD_68608//CotAD_47651//CotAD_42471//CotAD_55343//CotAD_00309//CotAD_40629//CotAD_3…
GO:0000166	F	nucleotide binding	43	343	2267	37767	5.5e-06	0.00011	//CotAD_47931//CotAD_75318//CotAD_43964//CotAD_34614//CotAD_05770//CotAD_41216//CotAD_20002//CotAD_12914//CotAD_50725//CotAD_66289//CotAD_06697//CotAD_60041//CotAD_64228//CotAD_52796//CotAD_62831//CotAD_55354//CotAD_54195//CotAD_25783//CotAD_21113//CotAD_22810//CotAD_03830//CotAD_39849//CotAD_47651//CotAD_55343//CotAD_34174//CotAD_24422//CotAD_41302//CotAD_04640//CotAD_56292//CotAD_61840//CotAD_6…
GO:0016772	F	transferase activity,transferring phosphorus-containing groups	38	343	1887	37767	5.5e-06	0.00011	//CotAD_47931//CotAD_22617//CotAD_07003//CotAD_34614//CotAD_41216//CotAD_20002//CotAD_63127//CotAD_12914//CotAD_50725//CotAD_66289//CotAD_06697//CotAD_64228//CotAD_23311//CotAD_35166//CotAD_25783//CotAD_24421//CotAD_34279//CotAD_68608//CotAD_47651//CotAD_55343//CotAD_00309//CotAD_14537//CotAD_24422//CotAD_04640//CotAD_04639//CotAD_61840//CotAD_68338//CotAD_24493//CotAD_39394//CotAD_01928//CotAD_2…
GO:0016301	F	kinase activity	35	343	1641	37767	4e-06	0.00011	//CotAD_47931//CotAD_22617//CotAD_07003//CotAD_34614//CotAD_41216//CotAD_20002//CotAD_63127//CotAD_12914//CotAD_50725//CotAD_66289//CotAD_06697//CotAD_64228//CotAD_23311//CotAD_35166//CotAD_25783//CotAD_68608//CotAD_47651//CotAD_55343//CotAD_00309//CotAD_14537//CotAD_24422//CotAD_04640//CotAD_04639//CotAD_61840//CotAD_68338//CotAD_24493//CotAD_39394//CotAD_24718//CotAD_60787//CotAD_36560//CotAD_7…
GO:0005488	F	binding	134	343	11258	37767	0.00017	0.0028	//CotAD_57498//CotAD_47931//CotAD_34346//CotAD_75318//CotAD_09130//CotAD_42596//CotAD_22617//CotAD_64702//CotAD_43964//CotAD_57857//CotAD_52193//CotAD_34614//CotAD_60927//CotAD_05770//CotAD_41216//CotAD_20002//CotAD_19617//CotAD_63127//CotAD_12914//CotAD_21543//CotAD_10451//CotAD_43080//CotAD_21966//CotAD_47106//CotAD_08586//CotAD_75012//CotAD_50725//CotAD_60742//CotAD_34646//CotAD_20936//CotAD_5…
GO:0005215	F	transporter activity	27	343	1477	37767	0.00058	0.0083	//CotAD_09130//CotAD_43080//CotAD_28391//CotAD_62220//CotAD_54195//CotAD_50871//CotAD_73268//CotAD_33436//CotAD_42471//CotAD_51915//CotAD_70973//CotAD_16356//CotAD_29091//CotAD_50724//CotAD_35814//CotAD_62218//CotAD_68531//CotAD_72723//CotAD_67785//CotAD_16642//CotAD_40628//CotAD_16025//CotAD_74697//CotAD_15739//CotAD_56086//CotAD_51019//CotAD_02187
GO:0030246	F	carbohydrate binding	6	343	162	37767	0.0043	0.054	//CotAD_22617//CotAD_50725//CotAD_20936//CotAD_35166//CotAD_21733//CotAD_61162
GO:0016787	F	hydrolase activity	45	343	3468	37767	0.01	0.12	//CotAD_34620//CotAD_44167//CotAD_06967//CotAD_18249//CotAD_71710//CotAD_05770//CotAD_70231//CotAD_58733//CotAD_61465//CotAD_68081//CotAD_47106//CotAD_70652//CotAD_34996//CotAD_63698//CotAD_34588//CotAD_60041//CotAD_63887//CotAD_31960//CotAD_54693//CotAD_62831//CotAD_21732//CotAD_51717//CotAD_54627//CotAD_34631//CotAD_73268//CotAD_44116//CotAD_42471//CotAD_69073//CotAD_55960//CotAD_37872//CotAD_4…
GO:0060089	F	molecular transducer activity	8	343	422	37767	0.042	0.38	//CotAD_41216//CotAD_23311//CotAD_71389//CotAD_27078//CotAD_06037//CotAD_14537//CotAD_56808//CotAD_05508
GO:0004871	F	signal transducer activity	8	343	422	37767	0.042	0.38	//CotAD_41216//CotAD_23311//CotAD_71389//CotAD_27078//CotAD_06037//CotAD_14537//CotAD_56808//CotAD_05508
GO:0004872	F	receptor activity	5	343	212	37767	0.047	0.39	//CotAD_41216//CotAD_23311//CotAD_27078//CotAD_56808//CotAD_05508
GO:0004518	F	nuclease activity	5	343	224	37767	0.057	0.44	//CotAD_31960//CotAD_21732//CotAD_51717//CotAD_51309//CotAD_24382
GO:0019825	F	oxygen binding	5	343	255	37767	0.087	0.61	//CotAD_65540//CotAD_70252//CotAD_24156//CotAD_38583//CotAD_12033
GO:0005515	F	protein binding	34	343	2944	37767	0.091	0.61	//CotAD_47931//CotAD_42596//CotAD_34614//CotAD_60927//CotAD_41216//CotAD_63127//CotAD_21543//CotAD_75012//CotAD_58490//CotAD_21083//CotAD_60041//CotAD_62220//CotAD_71389//CotAD_54195//CotAD_75563//CotAD_26279//CotAD_34631//CotAD_67575//CotAD_55343//CotAD_34174//CotAD_24416//CotAD_35814//CotAD_62218//CotAD_36198//CotAD_16642//CotAD_30606//CotAD_49019//CotAD_24493//CotAD_33797//CotAD_40762//CotAD_3…
GO:0003676	F	nucleic acid binding	35	343	4842	37767	0.94	1	//CotAD_34346//CotAD_64702//CotAD_10451//CotAD_21966//CotAD_08586//CotAD_58490//CotAD_50199//CotAD_31960//CotAD_12765//CotAD_72396//CotAD_52796//CotAD_65770//CotAD_62831//CotAD_21732//CotAD_34279//CotAD_03830//CotAD_29528//CotAD_46961//CotAD_72102//CotAD_20257//CotAD_53823//CotAD_29402//CotAD_35623//CotAD_36198//CotAD_66620//CotAD_05771//CotAD_34623//CotAD_63653//CotAD_01928//CotAD_27719//CotAD_1…
GO:0016817	F	hydrolase activity, acting on acid anhydrides	10	343	839	37767	0.24	1	//CotAD_18249//CotAD_05770//CotAD_70231//CotAD_60041//CotAD_62831//CotAD_73268//CotAD_41302//CotAD_01978//CotAD_56808//CotAD_70572
GO:0003677	F	DNA binding	28	343	2892	37767	0.39	1	//CotAD_34346//CotAD_64702//CotAD_10451//CotAD_21966//CotAD_08586//CotAD_58490//CotAD_50199//CotAD_12765//CotAD_65770//CotAD_34279//CotAD_03830//CotAD_29528//CotAD_46961//CotAD_72102//CotAD_20257//CotAD_53823//CotAD_29402//CotAD_35623//CotAD_36198//CotAD_05771//CotAD_34623//CotAD_63653//CotAD_01928//CotAD_14514//CotAD_67377//CotAD_56454//CotAD_69385//CotAD_51732
GO:0030528	F	transcription regulator activity	23	343	2417	37767	0.44	1	//CotAD_34346//CotAD_10451//CotAD_21966//CotAD_08586//CotAD_58490//CotAD_50199//CotAD_12765//CotAD_34279//CotAD_29528//CotAD_46961//CotAD_72102//CotAD_20257//CotAD_53823//CotAD_35623//CotAD_05771//CotAD_34623//CotAD_63653//CotAD_14514//CotAD_67377//CotAD_56454//CotAD_69385//CotAD_51732//CotAD_46530
GO:0003700	F	transcription factor activity	22	343	2173	37767	0.33	1	//CotAD_34346//CotAD_10451//CotAD_21966//CotAD_08586//CotAD_58490//CotAD_50199//CotAD_12765//CotAD_34279//CotAD_29528//CotAD_46961//CotAD_72102//CotAD_20257//CotAD_53823//CotAD_35623//CotAD_05771//CotAD_34623//CotAD_63653//CotAD_14514//CotAD_67377//CotAD_56454//CotAD_69385//CotAD_51732
GO:0030234	F	enzyme regulatora ctivity	5	343	367	37767	0.25	1	//CotAD_19653//CotAD_71603//CotAD_58733//CotAD_34650//CotAD_67528
GO:0017111	F	nucleoside-triphosphatase activity	8	343	792	37767	0.43	1	//CotAD_18249//CotAD_70231//CotAD_60041//CotAD_62831//CotAD_73268//CotAD_41302//CotAD_01978//CotAD_56808
GO:0016788	F	hydrolase activity, acting on ester bonds	12	343	1200	37767	0.41	1	//CotAD_44167//CotAD_06967//CotAD_58733//CotAD_31960//CotAD_21732//CotAD_51717//CotAD_54627//CotAD_44116//CotAD_42471//CotAD_51309//CotAD_61558//CotAD_24382
GO:0016818	F	hydrolase activity, acting on acid anhydrides, in phosphorus-containing anhydrides	10	343	837	37767	0.24	1	//CotAD_18249//CotAD_05770//CotAD_70231//CotAD_60041//CotAD_62831//CotAD_73268//CotAD_41302//CotAD_01978//CotAD_56808//CotAD_70572
GO:0016462	F	pyrophosphatase activity	10	343	832	37767	0.23	1	//CotAD_18249//CotAD_05770//CotAD_70231//CotAD_60041//CotAD_62831//CotAD_73268//CotAD_41302//CotAD_01978//CotAD_56808//CotAD_70572
GO:0005198	F	structural molecule activity	6	343	659	37767	0.55	1	//CotAD_24259//CotAD_38283//CotAD_05964//CotAD_43748//CotAD_05508//CotAD_69385
Biological process-down
GO:0010876	P	lipid localization	11	943	24	37767	4.1e-10	7.8e-07	//CotAD_22052//CotAD_35989//CotAD_23600//CotAD_02555//CotAD_74405//CotAD_05141//CotAD_63864//CotAD_59335//CotAD_02556//CotAD_27868//CotAD_02554
GO:0050896	P	response to stimulus	164	943	4057	37767	1e-09	9.6e-07	//CotAD_76633//CotAD_25853//CotAD_59685//CotAD_52700//CotAD_53383//CotAD_01488//CotAD_61046//CotAD_57480//CotAD_48420//CotAD_15273//CotAD_67548//CotAD_03851//CotAD_30156//CotAD_30157//CotAD_05782//CotAD_16630//CotAD_05278//CotAD_57824//CotAD_02619//CotAD_70077//CotAD_10152//CotAD_50387//CotAD_57070//CotAD_03058//CotAD_14880//CotAD_48688//CotAD_26572//CotAD_50358//CotAD_35536//CotAD_37916//CotAD_0…
GO:0009791	P	post-embryonic development	47	943	705	37767	5.7e-09	3.6e-06	//CotAD_55726//CotAD_59685//CotAD_04633//CotAD_74651//CotAD_62477//CotAD_02271//CotAD_70077//CotAD_50387//CotAD_57070//CotAD_14880//CotAD_14226//CotAD_34663//CotAD_09797//CotAD_20833//CotAD_63776//CotAD_37583//CotAD_72602//CotAD_29261//CotAD_59488//CotAD_35312//CotAD_73795//CotAD_75629//CotAD_49565//CotAD_67246//CotAD_54361//CotAD_08339//CotAD_03908//CotAD_25348//CotAD_43543//CotAD_43279//CotAD_4…
GO:0009725	P	response to hormone stimulus	52	943	982	37767	9.1e-07	0.00042	//CotAD_59685//CotAD_53383//CotAD_61046//CotAD_57824//CotAD_50387//CotAD_57070//CotAD_14880//CotAD_48688//CotAD_58780//CotAD_67325//CotAD_38073//CotAD_53960//CotAD_24127//CotAD_54841//CotAD_71428//CotAD_33026//CotAD_28451//CotAD_34301//CotAD_10502//CotAD_64835//CotAD_46334//CotAD_28830//CotAD_73795//CotAD_72192//CotAD_75629//CotAD_02542//CotAD_08339//CotAD_03908//CotAD_49067//CotAD_55066//CotAD_1…
GO:0051707	P	response to other organism	37	943	599	37767	1.3e-06	0.00042	//CotAD_67548//CotAD_05278//CotAD_57824//CotAD_26572//CotAD_50358//CotAD_20035//CotAD_52652//CotAD_28451//CotAD_46850//CotAD_26832//CotAD_00381//CotAD_03988//CotAD_27999//CotAD_01562//CotAD_49565//CotAD_38078//CotAD_38079//CotAD_25348//CotAD_14552//CotAD_18764//CotAD_49067//CotAD_43543//CotAD_33826//CotAD_51491//CotAD_71930//CotAD_51263//CotAD_14336//CotAD_01487//CotAD_30263//CotAD_58326//CotAD_3…
GO:0051704	P	multi-organism process	44	943	776	37767	1.2e-06	0.00042	//CotAD_67548//CotAD_05278//CotAD_57824//CotAD_26572//CotAD_50358//CotAD_20035//CotAD_52652//CotAD_28451//CotAD_46850//CotAD_26832//CotAD_00381//CotAD_03988//CotAD_27999//CotAD_55216//CotAD_33856//CotAD_01562//CotAD_49565//CotAD_38078//CotAD_38079//CotAD_54361//CotAD_25348//CotAD_14552//CotAD_18764//CotAD_49067//CotAD_43543//CotAD_33826//CotAD_44480//CotAD_51491//CotAD_71930//CotAD_51263//CotAD_1…
GO:0009607	P	response to biotic stimulus	38	943	638	37767	2.2e-06	0.00045	//CotAD_67548//CotAD_05278//CotAD_57824//CotAD_26572//CotAD_50358//CotAD_20035//CotAD_52652//CotAD_28451//CotAD_46850//CotAD_26832//CotAD_00381//CotAD_72602//CotAD_03988//CotAD_27999//CotAD_01562//CotAD_49565//CotAD_38078//CotAD_38079//CotAD_25348//CotAD_14552//CotAD_18764//CotAD_49067//CotAD_43543//CotAD_33826//CotAD_51491//CotAD_71930//CotAD_51263//CotAD_14336//CotAD_01487//CotAD_30263//CotAD_5…
GO:0009719	P	response to endogenous stimulus	54	943	1068	37767	2.1e-06	0.00045	//CotAD_59685//CotAD_53383//CotAD_61046//CotAD_57824//CotAD_50387//CotAD_57070//CotAD_14880//CotAD_48688//CotAD_58780//CotAD_67325//CotAD_38073//CotAD_53960//CotAD_24127//CotAD_54841//CotAD_71428//CotAD_33026//CotAD_28451//CotAD_34301//CotAD_10502//CotAD_64835//CotAD_46334//CotAD_28830//CotAD_73795//CotAD_72192//CotAD_75629//CotAD_02542//CotAD_08339//CotAD_03908//CotAD_49067//CotAD_55066//CotAD_1…
GO:0033036	P	macromolecule localization	31	943	462	37767	1.9e-06	0.00045	//CotAD_49898//CotAD_02564//CotAD_25133//CotAD_05278//CotAD_10152//CotAD_22052//CotAD_08380//CotAD_35989//CotAD_26832//CotAD_23600//CotAD_20358//CotAD_00938//CotAD_02555//CotAD_74405//CotAD_05141//CotAD_63864//CotAD_02957//CotAD_51802//CotAD_59335//CotAD_74262//CotAD_02556//CotAD_54298//CotAD_33254//CotAD_12847//CotAD_36394//CotAD_64711//CotAD_27868//CotAD_02554//CotAD_71689//CotAD_51663//CotAD_3…
GO:0010033	P	response to organic substance	61	943	1342	37767	1.1e-05	0.0019	//CotAD_59685//CotAD_53383//CotAD_61046//CotAD_16630//CotAD_57824//CotAD_50387//CotAD_57070//CotAD_14880//CotAD_48688//CotAD_58780//CotAD_67325//CotAD_38073//CotAD_53960//CotAD_24127//CotAD_54841//CotAD_71428//CotAD_33026//CotAD_28451//CotAD_34301//CotAD_10502//CotAD_72602//CotAD_64835//CotAD_46334//CotAD_28830//CotAD_73795//CotAD_72192//CotAD_75629//CotAD_02542//CotAD_08339//CotAD_03908//CotAD_4…
GO:0042221	P	response to chemical stimulus	85	943	2085	37767	1.2e-05	0.0019	//CotAD_76633//CotAD_59685//CotAD_53383//CotAD_61046//CotAD_03851//CotAD_16630//CotAD_57824//CotAD_50387//CotAD_57070//CotAD_03058//CotAD_14880//CotAD_48688//CotAD_50461//CotAD_58780//CotAD_67325//CotAD_33814//CotAD_38073//CotAD_31780//CotAD_53960//CotAD_24127//CotAD_54841//CotAD_71428//CotAD_33026//CotAD_04328//CotAD_28451//CotAD_34301//CotAD_10502//CotAD_72602//CotAD_64835//CotAD_46334//CotAD_2…
GO:0009733	P	response to auxin stimulus	25	943	360	37767	1.1e-05	0.0019	//CotAD_61046//CotAD_50387//CotAD_57070//CotAD_58780//CotAD_38073//CotAD_24127//CotAD_54841//CotAD_71428//CotAD_34301//CotAD_10502//CotAD_64835//CotAD_73795//CotAD_72192//CotAD_49067//CotAD_11769//CotAD_36365//CotAD_51154//CotAD_03191//CotAD_67046//CotAD_21140//CotAD_40894//CotAD_76879//CotAD_08398//CotAD_08111//CotAD_33120
GO:0006629	P	lipid metabolic process	43	943	841	37767	1.8e-05	0.0026	//CotAD_03729//CotAD_40219//CotAD_37534//CotAD_08662//CotAD_72920//CotAD_03730//CotAD_27829//CotAD_55768//CotAD_08155//CotAD_54968//CotAD_55725//CotAD_39700//CotAD_34301//CotAD_29261//CotAD_03988//CotAD_46972//CotAD_47133//CotAD_20340//CotAD_31890//CotAD_33856//CotAD_63220//CotAD_12401//CotAD_49067//CotAD_47270//CotAD_32019//CotAD_04096//CotAD_65768//CotAD_39538//CotAD_51263//CotAD_16050//CotAD_2…
GO:0051234	P	establishment of localization	76	943	1851	37767	2.9e-05	0.0039	//CotAD_76633//CotAD_49898//CotAD_02564//CotAD_15997//CotAD_25133//CotAD_06227//CotAD_06968//CotAD_57034//CotAD_73921//CotAD_50808//CotAD_27404//CotAD_10152//CotAD_04242//CotAD_34670//CotAD_20035//CotAD_57751//CotAD_66308//CotAD_30019//CotAD_22052//CotAD_23982//CotAD_38995//CotAD_02272//CotAD_08380//CotAD_35989//CotAD_34301//CotAD_23600//CotAD_20358//CotAD_00938//CotAD_57297//CotAD_02555//CotAD_7…
GO:0051179	P	localization	78	943	1922	37767	3.3e-05	0.0042	//CotAD_76633//CotAD_49898//CotAD_02564//CotAD_15997//CotAD_25133//CotAD_06227//CotAD_06968//CotAD_57034//CotAD_73921//CotAD_50808//CotAD_05278//CotAD_27404//CotAD_10152//CotAD_04242//CotAD_34670//CotAD_20035//CotAD_57751//CotAD_66308//CotAD_30019//CotAD_22052//CotAD_23982//CotAD_38995//CotAD_02272//CotAD_08380//CotAD_35989//CotAD_34301//CotAD_26832//CotAD_23600//CotAD_20358//CotAD_00938//CotAD_5…
GO:0006810	P	transport	75	943	1846	37767	4.5e-05	0.0053	//CotAD_76633//CotAD_49898//CotAD_02564//CotAD_15997//CotAD_25133//CotAD_06227//CotAD_06968//CotAD_57034//CotAD_73921//CotAD_50808//CotAD_27404//CotAD_10152//CotAD_04242//CotAD_34670//CotAD_20035//CotAD_57751//CotAD_66308//CotAD_30019//CotAD_22052//CotAD_23982//CotAD_38995//CotAD_02272//CotAD_08380//CotAD_35989//CotAD_34301//CotAD_23600//CotAD_20358//CotAD_00938//CotAD_57297//CotAD_02555//CotAD_7…
GO:0006461	P	protein complex assembly	13	943	134	37767	6.8e-05	0.0071	//CotAD_02564//CotAD_20948//CotAD_58026//CotAD_74651//CotAD_67548//CotAD_35536//CotAD_72602//CotAD_73795//CotAD_55987//CotAD_18516//CotAD_12847//CotAD_57878//CotAD_76766
GO:0070271	P	protein complex biogenesis	13	943	134	37767	6.8e-05	0.0071	//CotAD_02564//CotAD_20948//CotAD_58026//CotAD_74651//CotAD_67548//CotAD_35536//CotAD_72602//CotAD_73795//CotAD_55987//CotAD_18516//CotAD_12847//CotAD_57878//CotAD_76766
GO:0032502	P	developmental process	88	943	2304	37767	8.3e-05	0.0081	//CotAD_55726//CotAD_76633//CotAD_05449//CotAD_59685//CotAD_04633//CotAD_68236//CotAD_74651//CotAD_06975//CotAD_62477//CotAD_67548//CotAD_56266//CotAD_02271//CotAD_70077//CotAD_50387//CotAD_57070//CotAD_14880//CotAD_14226//CotAD_34663//CotAD_09797//CotAD_20833//CotAD_63776//CotAD_05367//CotAD_67325//CotAD_33410//CotAD_38073//CotAD_37583//CotAD_34301//CotAD_26832//CotAD_72602//CotAD_29261//CotAD_5…
GO:0048856	P	anatomical structure development	70	943	1726	37767	8.5e-05	0.0081	//CotAD_55726//CotAD_76633//CotAD_59685//CotAD_04633//CotAD_62477//CotAD_67548//CotAD_56266//CotAD_02271//CotAD_70077//CotAD_50387//CotAD_57070//CotAD_14880//CotAD_14226//CotAD_34663//CotAD_09797//CotAD_20833//CotAD_63776//CotAD_37583//CotAD_34301//CotAD_26832//CotAD_72602//CotAD_29261//CotAD_59488//CotAD_73467//CotAD_35312//CotAD_73795//CotAD_75629//CotAD_55216//CotAD_33856//CotAD_49565//CotAD_6…
GO:0009739	P	response to gibberellin stimulus	14	943	159	37767	9.5e-05	0.0085	//CotAD_50387//CotAD_14880//CotAD_67325//CotAD_24127//CotAD_75629//CotAD_08339//CotAD_03908//CotAD_49067//CotAD_14327//CotAD_29089//CotAD_04756//CotAD_05937//CotAD_76879//CotAD_33120
GO:0032501	P	multicellular organismal process	81	943	2094	37767	0.00011	0.0093	//CotAD_55726//CotAD_76633//CotAD_05449//CotAD_59685//CotAD_04633//CotAD_74651//CotAD_06975//CotAD_62477//CotAD_56266//CotAD_02271//CotAD_70077//CotAD_10152//CotAD_50387//CotAD_57070//CotAD_14880//CotAD_14226//CotAD_34663//CotAD_09797//CotAD_20833//CotAD_63776//CotAD_05367//CotAD_67325//CotAD_33410//CotAD_31142//CotAD_37583//CotAD_34301//CotAD_26832//CotAD_72602//CotAD_29261//CotAD_59488//CotAD_7…
GO:0009987	P	cellular process	346	943	11684	37767	0.00011	0.0094	//CotAD_45605//CotAD_13518//CotAD_24242//CotAD_55711//CotAD_37098//CotAD_76633//CotAD_55684//CotAD_37713//CotAD_49898//CotAD_02564//CotAD_25853//CotAD_59685//CotAD_33844//CotAD_04633//CotAD_37534//CotAD_25133//CotAD_08662//CotAD_20948//CotAD_01488//CotAD_06149//CotAD_57480//CotAD_68236//CotAD_06227//CotAD_74651//CotAD_57034//CotAD_48420//CotAD_62477//CotAD_15255//CotAD_15256//CotAD_18229//CotAD_1…
GO:0003006	P	reproductive developmental process	44	943	978	37767	0.00023	0.017	//CotAD_55726//CotAD_76633//CotAD_59685//CotAD_04633//CotAD_62477//CotAD_02271//CotAD_70077//CotAD_50387//CotAD_57070//CotAD_14880//CotAD_14226//CotAD_34663//CotAD_09797//CotAD_20833//CotAD_63776//CotAD_37583//CotAD_29261//CotAD_59488//CotAD_35312//CotAD_73795//CotAD_75629//CotAD_55216//CotAD_33856//CotAD_49565//CotAD_67246//CotAD_08339//CotAD_25348//CotAD_43543//CotAD_43279//CotAD_47632//CotAD_7…
GO:0022607	P	cellular component assembly	18	943	265	37767	0.00023	0.017	//CotAD_02564//CotAD_25853//CotAD_20948//CotAD_58026//CotAD_74651//CotAD_67548//CotAD_35536//CotAD_34663//CotAD_33410//CotAD_72602//CotAD_73795//CotAD_55987//CotAD_18516//CotAD_12847//CotAD_50399//CotAD_04228//CotAD_57878//CotAD_76766
GO:0007275	P	multicellular organismal development	77	943	2020	37767	0.00025	0.018	//CotAD_55726//CotAD_76633//CotAD_05449//CotAD_59685//CotAD_04633//CotAD_74651//CotAD_06975//CotAD_62477//CotAD_56266//CotAD_02271//CotAD_70077//CotAD_50387//CotAD_57070//CotAD_14880//CotAD_14226//CotAD_34663//CotAD_09797//CotAD_20833//CotAD_63776//CotAD_05367//CotAD_67325//CotAD_33410//CotAD_37583//CotAD_34301//CotAD_26832//CotAD_72602//CotAD_29261//CotAD_59488//CotAD_73467//CotAD_03988//CotAD_3…
GO:0006950	P	response to stress	86	943	2320	37767	0.00026	0.018	//CotAD_25853//CotAD_59685//CotAD_53383//CotAD_01488//CotAD_61046//CotAD_57480//CotAD_48420//CotAD_15273//CotAD_03851//CotAD_05278//CotAD_57824//CotAD_02619//CotAD_50387//CotAD_48688//CotAD_37916//CotAD_06716//CotAD_50461//CotAD_33814//CotAD_44029//CotAD_30866//CotAD_38073//CotAD_31780//CotAD_10492//CotAD_19394//CotAD_24127//CotAD_55725//CotAD_28451//CotAD_26832//CotAD_00381//CotAD_72602//CotAD_4…
GO:0009617	P	response to bacterium	17	943	247	37767	0.00029	0.02	//CotAD_05278//CotAD_57824//CotAD_50358//CotAD_28451//CotAD_26832//CotAD_27999//CotAD_49565//CotAD_25348//CotAD_14552//CotAD_18764//CotAD_49067//CotAD_43543//CotAD_51491//CotAD_01487//CotAD_30263//CotAD_08742//CotAD_55704
GO:0009628	P	response to abiotic stimulus	59	943	1471	37767	0.0004	0.026	//CotAD_25853//CotAD_59685//CotAD_52700//CotAD_53383//CotAD_61046//CotAD_57480//CotAD_48420//CotAD_15273//CotAD_30156//CotAD_30157//CotAD_05782//CotAD_02619//CotAD_70077//CotAD_10152//CotAD_50387//CotAD_48688//CotAD_35536//CotAD_37916//CotAD_06716//CotAD_71451//CotAD_16936//CotAD_30866//CotAD_31142//CotAD_38073//CotAD_31780//CotAD_19394//CotAD_24127//CotAD_02272//CotAD_55725//CotAD_10502//CotAD_2…
GO:0022414	P	reproductive process	49	943	1161	37767	0.00042	0.027	//CotAD_55726//CotAD_76633//CotAD_59685//CotAD_04633//CotAD_62477//CotAD_02271//CotAD_70077//CotAD_50387//CotAD_57070//CotAD_14880//CotAD_14226//CotAD_34663//CotAD_09797//CotAD_20833//CotAD_63776//CotAD_67325//CotAD_37583//CotAD_29261//CotAD_59488//CotAD_37711//CotAD_35312//CotAD_73795//CotAD_75629//CotAD_55216//CotAD_33856//CotAD_49565//CotAD_67246//CotAD_54361//CotAD_08339//CotAD_25348//CotAD_4…
GO:0032787	P	monocarboxylic acid metabolic process	23	943	408	37767	0.00044	0.027	//CotAD_37534//CotAD_26832//CotAD_29261//CotAD_03988//CotAD_46972//CotAD_31890//CotAD_12401//CotAD_49067//CotAD_65768//CotAD_39538//CotAD_28605//CotAD_51263//CotAD_16050//CotAD_46761//CotAD_29089//CotAD_20238//CotAD_08742//CotAD_59715//CotAD_76879//CotAD_31761//CotAD_33469//CotAD_19720//CotAD_47290
GO:0000003	P	reproduction	49	943	1186	37767	0.00066	0.039	//CotAD_55726//CotAD_76633//CotAD_59685//CotAD_04633//CotAD_62477//CotAD_02271//CotAD_70077//CotAD_50387//CotAD_57070//CotAD_14880//CotAD_14226//CotAD_34663//CotAD_09797//CotAD_20833//CotAD_63776//CotAD_67325//CotAD_37583//CotAD_29261//CotAD_59488//CotAD_37711//CotAD_35312//CotAD_73795//CotAD_75629//CotAD_55216//CotAD_33856//CotAD_49565//CotAD_67246//CotAD_54361//CotAD_08339//CotAD_25348//CotAD_4…
GO:0044255	P	cellular lipid metabolic process	30	943	618	37767	0.0007	0.04	//CotAD_37534//CotAD_27829//CotAD_08155//CotAD_54968//CotAD_55725//CotAD_34301//CotAD_29261//CotAD_03988//CotAD_46972//CotAD_20340//CotAD_31890//CotAD_33856//CotAD_12401//CotAD_49067//CotAD_47270//CotAD_65768//CotAD_39538//CotAD_51263//CotAD_16050//CotAD_29089//CotAD_20238//CotAD_15141//CotAD_00777//CotAD_08742//CotAD_59715//CotAD_31761//CotAD_33469//CotAD_23499//CotAD_19720//CotAD_47290
GO:0042742	P	defense response to bacterium	13	943	177	37767	0.00084	0.046	//CotAD_05278//CotAD_57824//CotAD_28451//CotAD_26832//CotAD_27999//CotAD_49565//CotAD_25348//CotAD_14552//CotAD_18764//CotAD_01487//CotAD_30263//CotAD_08742//CotAD_55704
GO:0006631	P	fatty acid metabolic process	15	943	225	37767	0.00088	0.048	//CotAD_37534//CotAD_29261//CotAD_03988//CotAD_46972//CotAD_31890//CotAD_49067//CotAD_65768//CotAD_39538//CotAD_51263//CotAD_16050//CotAD_20238//CotAD_08742//CotAD_31761//CotAD_33469//CotAD_47290
GO:0009664	P	plant-type cell wall organization	8	943	79	37767	0.0013	0.066	//CotAD_25853//CotAD_61046//CotAD_33856//CotAD_03008//CotAD_24962//CotAD_75313//CotAD_69580//CotAD_59373
GO:0065003	P	macromolecular complex assembly	14	943	210	37767	0.0013	0.066	//CotAD_02564//CotAD_20948//CotAD_58026//CotAD_74651//CotAD_67548//CotAD_35536//CotAD_72602//CotAD_73795//CotAD_55987//CotAD_18516//CotAD_12847//CotAD_04228//CotAD_57878//CotAD_76766
GO:0048608	P	reproductive structure development	41	943	978	37767	0.0014	0.066	//CotAD_55726//CotAD_76633//CotAD_59685//CotAD_04633//CotAD_62477//CotAD_02271//CotAD_70077//CotAD_50387//CotAD_57070//CotAD_14880//CotAD_14226//CotAD_34663//CotAD_09797//CotAD_20833//CotAD_63776//CotAD_37583//CotAD_29261//CotAD_59488//CotAD_35312//CotAD_73795//CotAD_75629//CotAD_49565//CotAD_67246//CotAD_08339//CotAD_25348//CotAD_43543//CotAD_43279//CotAD_47632//CotAD_74262//CotAD_37257//CotAD_0…
GO:0043933	P	macromolecular complex subunit organization	15	943	235	37767	0.0013	0.066	//CotAD_02564//CotAD_20948//CotAD_58026//CotAD_74651//CotAD_67548//CotAD_35536//CotAD_72602//CotAD_14795//CotAD_73795//CotAD_55987//CotAD_18516//CotAD_12847//CotAD_04228//CotAD_57878//CotAD_76766
GO:0009908	P	flower development	20	943	377	37767	0.002	0.094	//CotAD_59685//CotAD_62477//CotAD_57070//CotAD_14880//CotAD_09797//CotAD_20833//CotAD_29261//CotAD_35312//CotAD_75629//CotAD_49565//CotAD_08339//CotAD_25348//CotAD_43543//CotAD_43279//CotAD_47632//CotAD_06422//CotAD_72315//CotAD_37284//CotAD_08398//CotAD_24625
GO:0009966	P	regulation of signal transduction	10	943	128	37767	0.0021	0.097	//CotAD_59685//CotAD_62477//CotAD_14880//CotAD_67325//CotAD_13014//CotAD_54604//CotAD_27720//CotAD_75629//CotAD_08339//CotAD_18325
GO:0008610	P	lipid biosynthetic process	22	943	439	37767	0.0024	0.11	//CotAD_08662//CotAD_27829//CotAD_08155//CotAD_54968//CotAD_39700//CotAD_03988//CotAD_20340//CotAD_31890//CotAD_12401//CotAD_49067//CotAD_47270//CotAD_39538//CotAD_16050//CotAD_29089//CotAD_20238//CotAD_15141//CotAD_00777//CotAD_08742//CotAD_33469//CotAD_23499//CotAD_19720//CotAD_47290
GO:0010646	P	regulation of cell communication	10	943	131	37767	0.0025	0.11	//CotAD_59685//CotAD_62477//CotAD_14880//CotAD_67325//CotAD_13014//CotAD_54604//CotAD_27720//CotAD_75629//CotAD_08339//CotAD_18325
GO:0010035	P	response to inorganic substance	16	943	279	37767	0.0026	0.11	//CotAD_50387//CotAD_03058//CotAD_24127//CotAD_04328//CotAD_51676//CotAD_38079//CotAD_49067//CotAD_10415//CotAD_29828//CotAD_22414//CotAD_34570//CotAD_18537//CotAD_55704//CotAD_76879//CotAD_56464//CotAD_33120
GO:0070727	P	cellular macromolecule localization	18	943	341	37767	0.0034	0.14	//CotAD_49898//CotAD_02564//CotAD_25133//CotAD_05278//CotAD_10152//CotAD_08380//CotAD_26832//CotAD_20358//CotAD_00938//CotAD_02957//CotAD_51802//CotAD_74262//CotAD_54298//CotAD_12847//CotAD_36394//CotAD_64711//CotAD_71689//CotAD_39358
GO:0010038	P	response to metal ion	14	943	238	37767	0.0038	0.15	//CotAD_50387//CotAD_03058//CotAD_24127//CotAD_04328//CotAD_51676//CotAD_38079//CotAD_49067//CotAD_10415//CotAD_29828//CotAD_22414//CotAD_18537//CotAD_76879//CotAD_56464//CotAD_33120
GO:0006869	P	lipid transport	11	943	163	37767	0.0038	0.15	//CotAD_22052//CotAD_35989//CotAD_23600//CotAD_02555//CotAD_74405//CotAD_05141//CotAD_63864//CotAD_59335//CotAD_02556//CotAD_27868//CotAD_02554
GO:0009699	P	phenylpropanoid biosynthetic process	10	943	141	37767	0.004	0.16	//CotAD_37534//CotAD_08662//CotAD_50358//CotAD_09049//CotAD_16936//CotAD_04328//CotAD_02428//CotAD_42418//CotAD_55008//CotAD_76879
GO:0010476	P	gibberellin mediated signaling pathway	5	943	40	37767	0.0046	0.18	//CotAD_14880//CotAD_67325//CotAD_75629//CotAD_08339//CotAD_29089
GO:0009740	P	gibberellic acid mediated signaling pathway	5	943	40	37767	0.0046	0.18	//CotAD_14880//CotAD_67325//CotAD_75629//CotAD_08339//CotAD_29089
GO:0051056	P	regulation of small GTPase mediated signal transduction	5	943	41	37767	0.0051	0.18	//CotAD_62477//CotAD_13014//CotAD_54604//CotAD_27720//CotAD_18325
GO:0046578	P	regulation of Ras protein signal transduction	5	943	41	37767	0.0051	0.18	//CotAD_62477//CotAD_13014//CotAD_54604//CotAD_27720//CotAD_18325
GO:0042545	P	cell wall modification	9	943	123	37767	0.0052	0.18	//CotAD_05278//CotAD_26832//CotAD_16518//CotAD_33856//CotAD_03008//CotAD_24962//CotAD_14822//CotAD_75313//CotAD_69580
GO:0030005	P	cellular di-, tri-valent inorganic cation homeostasis	6	943	59	37767	0.005	0.18	//CotAD_30156//CotAD_30157//CotAD_47734//CotAD_38079//CotAD_21055//CotAD_22414
GO:0007265	P	Ras protein signal transduction	5	943	41	37767	0.0051	0.18	//CotAD_62477//CotAD_13014//CotAD_54604//CotAD_27720//CotAD_18325
GO:0048513	P	organ development	34	943	838	37767	0.0054	0.18	//CotAD_04633//CotAD_62477//CotAD_56266//CotAD_14880//CotAD_09797//CotAD_20833//CotAD_34301//CotAD_26832//CotAD_72602//CotAD_73467//CotAD_75629//CotAD_08339//CotAD_43543//CotAD_43279//CotAD_47632//CotAD_74262//CotAD_71074//CotAD_25462//CotAD_17551//CotAD_04642//CotAD_04239//CotAD_55710//CotAD_36365//CotAD_06422//CotAD_73988//CotAD_08742//CotAD_03191//CotAD_55704//CotAD_40894//CotAD_37284//CotAD_4…
GO:0048731	P	system development	34	943	839	37767	0.0055	0.18	//CotAD_04633//CotAD_62477//CotAD_56266//CotAD_14880//CotAD_09797//CotAD_20833//CotAD_34301//CotAD_26832//CotAD_72602//CotAD_73467//CotAD_75629//CotAD_08339//CotAD_43543//CotAD_43279//CotAD_47632//CotAD_74262//CotAD_71074//CotAD_25462//CotAD_17551//CotAD_04642//CotAD_04239//CotAD_55710//CotAD_36365//CotAD_06422//CotAD_73988//CotAD_08742//CotAD_03191//CotAD_55704//CotAD_40894//CotAD_37284//CotAD_4…
GO:0000910	P	cytokinesis	5	943	43	37767	0.0061	0.19	//CotAD_67548//CotAD_34663//CotAD_33410//CotAD_40022//CotAD_37036
GO:0008152	P	metabolic process	301	943	10614	37767	0.006	0.19	//CotAD_45605//CotAD_03729//CotAD_13518//CotAD_24242//CotAD_55711//CotAD_37098//CotAD_55684//CotAD_37713//CotAD_33844//CotAD_40219//CotAD_37534//CotAD_08662//CotAD_01488//CotAD_06149//CotAD_72920//CotAD_57480//CotAD_48420//CotAD_15255//CotAD_15256//CotAD_18229//CotAD_18214//CotAD_40581//CotAD_00188//CotAD_39061//CotAD_07155//CotAD_22088//CotAD_51788//CotAD_16630//CotAD_05278//CotAD_56266//CotAD_5…
GO:0007242	P	intracellular signaling cascade	28	943	659	37767	0.0062	0.19	//CotAD_59685//CotAD_62477//CotAD_16630//CotAD_57824//CotAD_50387//CotAD_14880//CotAD_28689//CotAD_67325//CotAD_31142//CotAD_13014//CotAD_28451//CotAD_54604//CotAD_00381//CotAD_27720//CotAD_62209//CotAD_46334//CotAD_73795//CotAD_75629//CotAD_02542//CotAD_08339//CotAD_55066//CotAD_13105//CotAD_04757//CotAD_18325//CotAD_42418//CotAD_29089//CotAD_55704//CotAD_33469
GO:0006886	P	intracellular protein transport	16	943	311	37767	0.007	0.21	//CotAD_49898//CotAD_02564//CotAD_25133//CotAD_10152//CotAD_08380//CotAD_20358//CotAD_00938//CotAD_02957//CotAD_51802//CotAD_74262//CotAD_54298//CotAD_12847//CotAD_36394//CotAD_64711//CotAD_71689//CotAD_39358
GO:0065008	P	regulation of biological quality	28	943	665	37767	0.0069	0.21	//CotAD_25853//CotAD_57480//CotAD_74651//CotAD_30156//CotAD_30157//CotAD_47734//CotAD_13226//CotAD_28451//CotAD_34301//CotAD_26832//CotAD_55216//CotAD_33856//CotAD_38079//CotAD_08339//CotAD_03008//CotAD_24962//CotAD_21055//CotAD_13105//CotAD_75313//CotAD_22414//CotAD_17551//CotAD_18516//CotAD_04239//CotAD_69580//CotAD_59786//CotAD_03191//CotAD_51663//CotAD_21140
GO:0030003	P	cellular cation homeostasis	7	943	84	37767	0.0069	0.21	//CotAD_74651//CotAD_30156//CotAD_30157//CotAD_47734//CotAD_38079//CotAD_21055//CotAD_22414
GO:0044238	P	primary metabolic process	258	943	8995	37767	0.0071	0.21	//CotAD_45605//CotAD_03729//CotAD_13518//CotAD_24242//CotAD_55711//CotAD_37098//CotAD_55684//CotAD_33844//CotAD_40219//CotAD_37534//CotAD_08662//CotAD_01488//CotAD_06149//CotAD_72920//CotAD_57480//CotAD_48420//CotAD_15255//CotAD_15256//CotAD_18229//CotAD_18214//CotAD_40581//CotAD_00188//CotAD_22088//CotAD_05278//CotAD_56266//CotAD_57824//CotAD_18136//CotAD_55508//CotAD_03730//CotAD_66071//CotAD_0…
GO:0006811	P	ion transport	20	943	427	37767	0.0073	0.21	//CotAD_15997//CotAD_06968//CotAD_57034//CotAD_73921//CotAD_50808//CotAD_27404//CotAD_30019//CotAD_38995//CotAD_02272//CotAD_28460//CotAD_38079//CotAD_21392//CotAD_24179//CotAD_51491//CotAD_22414//CotAD_40378//CotAD_18537//CotAD_04239//CotAD_33818//CotAD_69103
GO:0009605	P	response to external stimulus	20	943	429	37767	0.0077	0.22	//CotAD_61046//CotAD_05278//CotAD_10152//CotAD_50387//CotAD_31142//CotAD_02272//CotAD_28830//CotAD_03988//CotAD_46344//CotAD_20340//CotAD_59336//CotAD_21392//CotAD_04719//CotAD_29675//CotAD_42418//CotAD_01487//CotAD_06350//CotAD_08742//CotAD_76879//CotAD_53196
GO:0055066	P	di-, tri-valent inorganic cation homeostasis	6	943	65	37767	0.0077	0.22	//CotAD_30156//CotAD_30157//CotAD_47734//CotAD_38079//CotAD_21055//CotAD_22414
GO:0007264	P	small GTPase mediated signal transduction	5	943	46	37767	0.0079	0.22	//CotAD_62477//CotAD_13014//CotAD_54604//CotAD_27720//CotAD_18325
GO:0045184	P	establishment of protein localization	18	943	381	37767	0.0098	0.25	//CotAD_49898//CotAD_02564//CotAD_25133//CotAD_10152//CotAD_08380//CotAD_20358//CotAD_00938//CotAD_02957//CotAD_51802//CotAD_74262//CotAD_54298//CotAD_33254//CotAD_12847//CotAD_36394//CotAD_64711//CotAD_71689//CotAD_51663//CotAD_39358
GO:0055080	P	cation homeostasis	7	943	90	37767	0.0096	0.25	//CotAD_74651//CotAD_30156//CotAD_30157//CotAD_47734//CotAD_38079//CotAD_21055//CotAD_22414
GO:0044248	P	cellular catabolic process	30	943	746	37767	0.0096	0.25	//CotAD_37098//CotAD_18136//CotAD_55508//CotAD_02271//CotAD_37916//CotAD_73630//CotAD_28459//CotAD_34301//CotAD_43501//CotAD_72602//CotAD_29261//CotAD_03988//CotAD_11377//CotAD_46972//CotAD_42042//CotAD_40463//CotAD_46344//CotAD_59336//CotAD_33815//CotAD_38556//CotAD_30853//CotAD_25348//CotAD_61633//CotAD_45689//CotAD_11525//CotAD_59715//CotAD_63775//CotAD_64494//CotAD_56464//CotAD_49195
GO:0048878	P	chemical homeostasis	9	943	136	37767	0.0093	0.25	//CotAD_74651//CotAD_30156//CotAD_30157//CotAD_47734//CotAD_38079//CotAD_08339//CotAD_21055//CotAD_22414//CotAD_21140
GO:0034613	P	cellular protein localization	16	943	322	37767	0.0094	0.25	//CotAD_49898//CotAD_02564//CotAD_25133//CotAD_10152//CotAD_08380//CotAD_20358//CotAD_00938//CotAD_02957//CotAD_51802//CotAD_74262//CotAD_54298//CotAD_12847//CotAD_36394//CotAD_64711//CotAD_71689//CotAD_39358
GO:0015031	P	protein transport	18	943	381	37767	0.0098	0.25	//CotAD_49898//CotAD_02564//CotAD_25133//CotAD_10152//CotAD_08380//CotAD_20358//CotAD_00938//CotAD_02957//CotAD_51802//CotAD_74262//CotAD_54298//CotAD_33254//CotAD_12847//CotAD_36394//CotAD_64711//CotAD_71689//CotAD_51663//CotAD_39358
GO:0009813	P	flavonoid biosynthetic process	6	943	69	37767	0.01	0.25	//CotAD_50358//CotAD_09049//CotAD_16936//CotAD_02428//CotAD_42418//CotAD_55008
GO:0007017	P	microtubule-based process	8	943	114	37767	0.01	0.25	//CotAD_67548//CotAD_33410//CotAD_47486//CotAD_41232//CotAD_03478//CotAD_53251//CotAD_24529//CotAD_59046
GO:0065007	P	biological regulation	128	943	4188	37767	0.011	0.26	//CotAD_13518//CotAD_24242//CotAD_25853//CotAD_59685//CotAD_04633//CotAD_57480//CotAD_74651//CotAD_62477//CotAD_18214//CotAD_40581//CotAD_54875//CotAD_51788//CotAD_30156//CotAD_30157//CotAD_16630//CotAD_57824//CotAD_50387//CotAD_57070//CotAD_14880//CotAD_47734//CotAD_35536//CotAD_12065//CotAD_28689//CotAD_10371//CotAD_47654//CotAD_13226//CotAD_09797//CotAD_20833//CotAD_27105//CotAD_05367//CotAD_1…
GO:0006812	P	cation transport	17	943	357	37767	0.011	0.26	//CotAD_15997//CotAD_06968//CotAD_57034//CotAD_73921//CotAD_27404//CotAD_30019//CotAD_38995//CotAD_02272//CotAD_38079//CotAD_21392//CotAD_24179//CotAD_22414//CotAD_40378//CotAD_18537//CotAD_04239//CotAD_33818//CotAD_69103
GO:0006633	P	fatty acid biosynthetic process	9	943	140	37767	0.011	0.26	//CotAD_03988//CotAD_31890//CotAD_49067//CotAD_39538//CotAD_16050//CotAD_20238//CotAD_08742//CotAD_33469//CotAD_47290
GO:0015672	P	monovalent inorganic cation transport	8	943	115	37767	0.011	0.26	//CotAD_06968//CotAD_57034//CotAD_38995//CotAD_38079//CotAD_21392//CotAD_24179//CotAD_40378//CotAD_04239
GO:0009827	P	plant-type cell wall modification	5	943	50	37767	0.011	0.26	//CotAD_33856//CotAD_03008//CotAD_24962//CotAD_75313//CotAD_69580
GO:0044085	P	cellular component biogenesis	24	943	571	37767	0.012	0.28	//CotAD_02564//CotAD_25853//CotAD_20948//CotAD_58026//CotAD_74651//CotAD_67548//CotAD_57824//CotAD_35536//CotAD_34663//CotAD_33410//CotAD_44029//CotAD_72602//CotAD_73795//CotAD_53197//CotAD_55987//CotAD_04035//CotAD_18516//CotAD_02240//CotAD_12847//CotAD_50399//CotAD_15185//CotAD_04228//CotAD_57878//CotAD_76766
GO:0009814	P	defense response, incompatible interaction	9	943	143	37767	0.012	0.28	//CotAD_00381//CotAD_27999//CotAD_25348//CotAD_33826//CotAD_71930//CotAD_36153//CotAD_08742//CotAD_55704//CotAD_55025
GO:0006873	P	cellular ion homeostasis	7	943	96	37767	0.013	0.3	//CotAD_74651//CotAD_30156//CotAD_30157//CotAD_47734//CotAD_38079//CotAD_21055//CotAD_22414
GO:0009266	P	response to temperature stimulus	21	943	485	37767	0.013	0.3	//CotAD_59685//CotAD_61046//CotAD_48420//CotAD_15273//CotAD_02619//CotAD_50387//CotAD_30866//CotAD_55725//CotAD_00381//CotAD_72602//CotAD_69348//CotAD_04035//CotAD_04719//CotAD_19578//CotAD_51263//CotAD_34570//CotAD_04241//CotAD_61007//CotAD_70066//CotAD_13289//CotAD_25812
GO:0055082	P	cellular chemical homeostasis	7	943	97	37767	0.014	0.3	//CotAD_74651//CotAD_30156//CotAD_30157//CotAD_47734//CotAD_38079//CotAD_21055//CotAD_22414
GO:0040007	P	growth	16	943	340	37767	0.015	0.32	//CotAD_25853//CotAD_20833//CotAD_38073//CotAD_28451//CotAD_72602//CotAD_55216//CotAD_33856//CotAD_03008//CotAD_18764//CotAD_24962//CotAD_75313//CotAD_17551//CotAD_04239//CotAD_69580//CotAD_59786//CotAD_08742
GO:0009698	P	phenylpropanoid metabolic process	10	943	175	37767	0.016	0.34	//CotAD_37534//CotAD_08662//CotAD_50358//CotAD_09049//CotAD_16936//CotAD_04328//CotAD_02428//CotAD_42418//CotAD_55008//CotAD_76879
GO:0043623	P	cellular protein complex assembly	8	943	124	37767	0.016	0.34	//CotAD_20948//CotAD_67548//CotAD_72602//CotAD_73795//CotAD_55987//CotAD_18516//CotAD_12847//CotAD_57878
GO:0008104	P	protein localization	18	943	408	37767	0.018	0.35	//CotAD_49898//CotAD_02564//CotAD_25133//CotAD_10152//CotAD_08380//CotAD_20358//CotAD_00938//CotAD_02957//CotAD_51802//CotAD_74262//CotAD_54298//CotAD_33254//CotAD_12847//CotAD_36394//CotAD_64711//CotAD_71689//CotAD_51663//CotAD_39358
GO:0042398	P	cellular amino acid derivative biosynthetic process	12	943	233	37767	0.018	0.35	//CotAD_37534//CotAD_08662//CotAD_15256//CotAD_50358//CotAD_09049//CotAD_16936//CotAD_04328//CotAD_26832//CotAD_02428//CotAD_42418//CotAD_55008//CotAD_76879
GO:0016043	P	cellular component organization	42	943	1179	37767	0.017	0.35	//CotAD_49898//CotAD_02564//CotAD_25853//CotAD_20948//CotAD_57480//CotAD_58026//CotAD_74651//CotAD_67548//CotAD_54875//CotAD_39061//CotAD_35536//CotAD_34663//CotAD_18324//CotAD_33410//CotAD_28512//CotAD_72602//CotAD_14795//CotAD_73795//CotAD_55216//CotAD_33856//CotAD_03008//CotAD_24962//CotAD_24021//CotAD_66051//CotAD_55987//CotAD_43279//CotAD_44480//CotAD_51136//CotAD_39538//CotAD_75313//CotAD_1…
GO:0009812	P	flavonoid metabolic process	6	943	78	37767	0.017	0.35	//CotAD_50358//CotAD_09049//CotAD_16936//CotAD_02428//CotAD_42418//CotAD_55008
GO:0009737	P	response to abscisic acid stimulus	17	943	378	37767	0.018	0.35	//CotAD_59685//CotAD_53383//CotAD_50387//CotAD_48688//CotAD_67325//CotAD_24127//CotAD_46334//CotAD_28830//CotAD_03908//CotAD_49067//CotAD_51263//CotAD_73988//CotAD_67328//CotAD_08742//CotAD_76879//CotAD_19766//CotAD_33120
GO:0048437	P	floral organ development	9	943	152	37767	0.018	0.35	//CotAD_62477//CotAD_14880//CotAD_09797//CotAD_75629//CotAD_08339//CotAD_43543//CotAD_06422//CotAD_37284//CotAD_24625
GO:0046686	P	response to cadmium ion	10	943	178	37767	0.017	0.35	//CotAD_03058//CotAD_24127//CotAD_04328//CotAD_51676//CotAD_49067//CotAD_10415//CotAD_29828//CotAD_76879//CotAD_56464//CotAD_33120
GO:0006970	P	response to osmotic stress	18	943	408	37767	0.018	0.35	//CotAD_25853//CotAD_48688//CotAD_37916//CotAD_06716//CotAD_38073//CotAD_19394//CotAD_24127//CotAD_00381//CotAD_28830//CotAD_49067//CotAD_47497//CotAD_51263//CotAD_04239//CotAD_37257//CotAD_67328//CotAD_55704//CotAD_76879//CotAD_33120
GO:0050801	P	ion homeostasis	7	943	103	37767	0.018	0.35	//CotAD_74651//CotAD_30156//CotAD_30157//CotAD_47734//CotAD_38079//CotAD_21055//CotAD_22414
GO:0009832	P	plant-type cell wall biogenesis	5	943	58	37767	0.019	0.36	//CotAD_25853//CotAD_57824//CotAD_44029//CotAD_04035//CotAD_15185
GO:0048569	P	post-embryonic organ development	9	943	154	37767	0.019	0.36	//CotAD_62477//CotAD_14880//CotAD_09797//CotAD_75629//CotAD_08339//CotAD_43543//CotAD_06422//CotAD_37284//CotAD_24625
GO:0043436	P	oxoacid metabolic process	32	943	859	37767	0.02	0.37	//CotAD_37534//CotAD_18136//CotAD_03058//CotAD_02882//CotAD_55725//CotAD_26832//CotAD_47959//CotAD_29261//CotAD_03988//CotAD_46972//CotAD_51676//CotAD_31890//CotAD_12401//CotAD_49067//CotAD_03170//CotAD_65768//CotAD_39538//CotAD_28605//CotAD_25462//CotAD_51263//CotAD_16050//CotAD_46761//CotAD_29675//CotAD_29089//CotAD_20238//CotAD_08742//CotAD_59715//CotAD_76879//CotAD_31761//CotAD_33469//CotAD_1…
GO:0019752	P	carboxylic acid metabolic process	32	943	859	37767	0.02	0.37	//CotAD_37534//CotAD_18136//CotAD_03058//CotAD_02882//CotAD_55725//CotAD_26832//CotAD_47959//CotAD_29261//CotAD_03988//CotAD_46972//CotAD_51676//CotAD_31890//CotAD_12401//CotAD_49067//CotAD_03170//CotAD_65768//CotAD_39538//CotAD_28605//CotAD_25462//CotAD_51263//CotAD_16050//CotAD_46761//CotAD_29675//CotAD_29089//CotAD_20238//CotAD_08742//CotAD_59715//CotAD_76879//CotAD_31761//CotAD_33469//CotAD_1…
GO:0006082	P	organic acid metabolic process	32	943	860	37767	0.02	0.37	//CotAD_37534//CotAD_18136//CotAD_03058//CotAD_02882//CotAD_55725//CotAD_26832//CotAD_47959//CotAD_29261//CotAD_03988//CotAD_46972//CotAD_51676//CotAD_31890//CotAD_12401//CotAD_49067//CotAD_03170//CotAD_65768//CotAD_39538//CotAD_28605//CotAD_25462//CotAD_51263//CotAD_16050//CotAD_46761//CotAD_29675//CotAD_29089//CotAD_20238//CotAD_08742//CotAD_59715//CotAD_76879//CotAD_31761//CotAD_33469//CotAD_1…
GO:0009620	P	response to fungus	9	943	158	37767	0.022	0.39	//CotAD_57824//CotAD_50358//CotAD_28451//CotAD_03988//CotAD_71930//CotAD_51263//CotAD_01487//CotAD_36153//CotAD_55025
GO:0044237	P	cellular metabolic process	245	943	8722	37767	0.022	0.39	//CotAD_45605//CotAD_13518//CotAD_24242//CotAD_55711//CotAD_37098//CotAD_55684//CotAD_37713//CotAD_33844//CotAD_37534//CotAD_08662//CotAD_01488//CotAD_06149//CotAD_57480//CotAD_48420//CotAD_15255//CotAD_15256//CotAD_18229//CotAD_18214//CotAD_40581//CotAD_00188//CotAD_39061//CotAD_22088//CotAD_51788//CotAD_05278//CotAD_56266//CotAD_57824//CotAD_18136//CotAD_55508//CotAD_02271//CotAD_02619//CotAD_7…
GO:0048589	P	developmental growth	12	943	242	37767	0.023	0.41	//CotAD_20833//CotAD_38073//CotAD_72602//CotAD_55216//CotAD_33856//CotAD_03008//CotAD_24962//CotAD_75313//CotAD_17551//CotAD_04239//CotAD_69580//CotAD_59786
GO:0009408	P	response to heat	9	943	161	37767	0.024	0.42	//CotAD_61046//CotAD_48420//CotAD_15273//CotAD_02619//CotAD_50387//CotAD_72602//CotAD_34570//CotAD_61007//CotAD_70066
GO:0042592	P	homeostatic process	11	943	216	37767	0.024	0.42	//CotAD_57480//CotAD_74651//CotAD_30156//CotAD_30157//CotAD_47734//CotAD_38079//CotAD_08339//CotAD_21055//CotAD_13105//CotAD_22414//CotAD_21140
GO:0043687	P	post-translational protein modification	43	943	1248	37767	0.025	0.44	//CotAD_55711//CotAD_48420//CotAD_15255//CotAD_00188//CotAD_22088//CotAD_05278//CotAD_56266//CotAD_70077//CotAD_37721//CotAD_32906//CotAD_51490//CotAD_48692//CotAD_14283//CotAD_29016//CotAD_55914//CotAD_28512//CotAD_43493//CotAD_73467//CotAD_70182//CotAD_15547//CotAD_18906//CotAD_54361//CotAD_16512//CotAD_28130//CotAD_17127//CotAD_38074//CotAD_43279//CotAD_33868//CotAD_29706//CotAD_32946//CotAD_1…
GO:0010556	P	regulation of macromolecule biosynthetic process	60	943	1843	37767	0.026	0.44	//CotAD_13518//CotAD_24242//CotAD_18214//CotAD_40581//CotAD_57070//CotAD_35536//CotAD_12065//CotAD_10371//CotAD_47654//CotAD_09797//CotAD_27105//CotAD_05367//CotAD_12515//CotAD_75020//CotAD_67325//CotAD_08455//CotAD_24127//CotAD_63438//CotAD_54841//CotAD_49496//CotAD_33874//CotAD_46334//CotAD_28830//CotAD_15364//CotAD_40099//CotAD_46343//CotAD_01357//CotAD_55216//CotAD_03908//CotAD_59128//CotAD_2…
GO:0009651	P	response to salt stress	16	943	366	37767	0.026	0.44	//CotAD_25853//CotAD_48688//CotAD_37916//CotAD_06716//CotAD_19394//CotAD_24127//CotAD_00381//CotAD_28830//CotAD_49067//CotAD_47497//CotAD_51263//CotAD_04239//CotAD_67328//CotAD_55704//CotAD_76879//CotAD_33120
GO:0006468	P	protein amino acid phosphorylation	34	943	946	37767	0.026	0.44	//CotAD_00188//CotAD_22088//CotAD_05278//CotAD_56266//CotAD_70077//CotAD_37721//CotAD_32906//CotAD_51490//CotAD_48692//CotAD_14283//CotAD_29016//CotAD_55914//CotAD_43493//CotAD_73467//CotAD_70182//CotAD_15547//CotAD_18906//CotAD_54361//CotAD_16512//CotAD_28130//CotAD_17127//CotAD_38074//CotAD_33868//CotAD_32946//CotAD_13891//CotAD_02413//CotAD_09722//CotAD_23315//CotAD_14551//CotAD_36329//CotAD_0…
GO:0019748	P	secondary metabolic process	20	943	489	37767	0.026	0.44	//CotAD_37534//CotAD_08662//CotAD_50358//CotAD_27829//CotAD_09049//CotAD_16936//CotAD_04328//CotAD_34301//CotAD_26832//CotAD_12401//CotAD_47270//CotAD_02428//CotAD_11525//CotAD_42418//CotAD_29089//CotAD_55008//CotAD_59715//CotAD_76879//CotAD_49195//CotAD_19720
GO:0042180	P	cellular ketone metabolic process	32	943	882	37767	0.027	0.45	//CotAD_37534//CotAD_18136//CotAD_03058//CotAD_02882//CotAD_55725//CotAD_26832//CotAD_47959//CotAD_29261//CotAD_03988//CotAD_46972//CotAD_51676//CotAD_31890//CotAD_12401//CotAD_49067//CotAD_03170//CotAD_65768//CotAD_39538//CotAD_28605//CotAD_25462//CotAD_51263//CotAD_16050//CotAD_46761//CotAD_29675//CotAD_29089//CotAD_20238//CotAD_08742//CotAD_59715//CotAD_76879//CotAD_31761//CotAD_33469//CotAD_1…
GO:0010468	P	regulation of gene expression	64	943	2001	37767	0.03	0.49	//CotAD_13518//CotAD_24242//CotAD_18214//CotAD_40581//CotAD_16630//CotAD_57070//CotAD_35536//CotAD_12065//CotAD_10371//CotAD_47654//CotAD_09797//CotAD_27105//CotAD_05367//CotAD_12515//CotAD_75020//CotAD_67325//CotAD_08455//CotAD_24127//CotAD_63438//CotAD_54841//CotAD_49496//CotAD_33874//CotAD_46334//CotAD_28830//CotAD_15364//CotAD_40099//CotAD_46343//CotAD_01357//CotAD_55216//CotAD_03908//CotAD_5…
GO:0006720	P	isoprenoid metabolic process	9	943	168	37767	0.03	0.49	//CotAD_27829//CotAD_54968//CotAD_34301//CotAD_12401//CotAD_47270//CotAD_29089//CotAD_00777//CotAD_59715//CotAD_19720
GO:0045449	P	regulation of transcription	58	943	1802	37767	0.034	0.54	//CotAD_13518//CotAD_24242//CotAD_18214//CotAD_40581//CotAD_57070//CotAD_35536//CotAD_12065//CotAD_10371//CotAD_47654//CotAD_09797//CotAD_27105//CotAD_05367//CotAD_12515//CotAD_75020//CotAD_67325//CotAD_08455//CotAD_24127//CotAD_63438//CotAD_54841//CotAD_49496//CotAD_33874//CotAD_46334//CotAD_28830//CotAD_15364//CotAD_40099//CotAD_46343//CotAD_01357//CotAD_55216//CotAD_03908//CotAD_59128//CotAD_2…
GO:0006952	P	defense response	28	943	766	37767	0.034	0.55	//CotAD_05278//CotAD_57824//CotAD_50387//CotAD_44029//CotAD_10492//CotAD_28451//CotAD_26832//CotAD_00381//CotAD_41189//CotAD_03988//CotAD_27999//CotAD_51389//CotAD_49565//CotAD_25348//CotAD_14552//CotAD_18764//CotAD_49067//CotAD_34142//CotAD_33826//CotAD_71930//CotAD_01487//CotAD_30263//CotAD_36153//CotAD_08742//CotAD_03191//CotAD_55704//CotAD_55025//CotAD_22557
GO:0009889	P	regulation of biosynthetic process	60	943	1881	37767	0.036	0.56	//CotAD_13518//CotAD_24242//CotAD_18214//CotAD_40581//CotAD_57070//CotAD_35536//CotAD_12065//CotAD_10371//CotAD_47654//CotAD_09797//CotAD_27105//CotAD_05367//CotAD_12515//CotAD_75020//CotAD_67325//CotAD_08455//CotAD_24127//CotAD_63438//CotAD_54841//CotAD_49496//CotAD_33874//CotAD_46334//CotAD_28830//CotAD_15364//CotAD_40099//CotAD_46343//CotAD_01357//CotAD_55216//CotAD_03908//CotAD_59128//CotAD_2…
GO:0042546	P	cell wall biogenesis	5	943	70	37767	0.036	0.56	//CotAD_25853//CotAD_57824//CotAD_44029//CotAD_04035//CotAD_15185
GO:0031326	P	regulation of cellular biosynthetic process	60	943	1881	37767	0.036	0.56	//CotAD_13518//CotAD_24242//CotAD_18214//CotAD_40581//CotAD_57070//CotAD_35536//CotAD_12065//CotAD_10371//CotAD_47654//CotAD_09797//CotAD_27105//CotAD_05367//CotAD_12515//CotAD_75020//CotAD_67325//CotAD_08455//CotAD_24127//CotAD_63438//CotAD_54841//CotAD_49496//CotAD_33874//CotAD_46334//CotAD_28830//CotAD_15364//CotAD_40099//CotAD_46343//CotAD_01357//CotAD_55216//CotAD_03908//CotAD_59128//CotAD_2…
GO:0009624	P	response to nematode	5	943	70	37767	0.036	0.56	//CotAD_67548//CotAD_20035//CotAD_46850//CotAD_38078//CotAD_38079
GO:0019219	P	regulation of nucleobase, nucleoside, nucleotide and nucleic acid metabolic process	59	943	1847	37767	0.036	0.56	//CotAD_13518//CotAD_24242//CotAD_18214//CotAD_40581//CotAD_57070//CotAD_35536//CotAD_12065//CotAD_10371//CotAD_47654//CotAD_09797//CotAD_27105//CotAD_05367//CotAD_12515//CotAD_75020//CotAD_67325//CotAD_08455//CotAD_24127//CotAD_63438//CotAD_54841//CotAD_49496//CotAD_33874//CotAD_46334//CotAD_28830//CotAD_15364//CotAD_40099//CotAD_46343//CotAD_01357//CotAD_55216//CotAD_03908//CotAD_59128//CotAD_2…
GO:0006793	P	phosphorus metabolic process	40	943	1179	37767	0.037	0.56	//CotAD_15255//CotAD_00188//CotAD_22088//CotAD_51788//CotAD_05278//CotAD_56266//CotAD_70077//CotAD_37721//CotAD_32906//CotAD_51490//CotAD_48692//CotAD_14283//CotAD_29016//CotAD_55914//CotAD_38995//CotAD_43493//CotAD_73467//CotAD_70182//CotAD_15547//CotAD_18906//CotAD_38079//CotAD_54361//CotAD_16512//CotAD_28130//CotAD_17127//CotAD_38074//CotAD_33868//CotAD_29706//CotAD_32946//CotAD_13891//CotAD_0…
GO:0051716	P	cellular response to stimulus	30	943	840	37767	0.038	0.57	//CotAD_59685//CotAD_01488//CotAD_57480//CotAD_16630//CotAD_05278//CotAD_57824//CotAD_02619//CotAD_14880//CotAD_67325//CotAD_31142//CotAD_28451//CotAD_26832//CotAD_46334//CotAD_46343//CotAD_46344//CotAD_73795//CotAD_20340//CotAD_75629//CotAD_02542//CotAD_08339//CotAD_49067//CotAD_13079//CotAD_55066//CotAD_42418//CotAD_29089//CotAD_40644//CotAD_55704//CotAD_64336//CotAD_33469//CotAD_53196
GO:0006350	P	transcription	61	943	1923	37767	0.038	0.57	//CotAD_45605//CotAD_13518//CotAD_24242//CotAD_18214//CotAD_40581//CotAD_57070//CotAD_35536//CotAD_12065//CotAD_10371//CotAD_47654//CotAD_09797//CotAD_27105//CotAD_05367//CotAD_12515//CotAD_75020//CotAD_67325//CotAD_08455//CotAD_24127//CotAD_63438//CotAD_54841//CotAD_49496//CotAD_33874//CotAD_46334//CotAD_28830//CotAD_15364//CotAD_40099//CotAD_46343//CotAD_01357//CotAD_55216//CotAD_03908//CotAD_5…
GO:0019438	P	aromatic compound biosynthetic process	11	943	237	37767	0.042	0.62	//CotAD_37534//CotAD_08662//CotAD_50358//CotAD_09049//CotAD_16936//CotAD_04328//CotAD_26832//CotAD_02428//CotAD_42418//CotAD_55008//CotAD_76879
GO:0009409	P	response to cold	14	943	328	37767	0.042	0.62	//CotAD_59685//CotAD_61046//CotAD_15273//CotAD_50387//CotAD_30866//CotAD_55725//CotAD_00381//CotAD_69348//CotAD_04035//CotAD_19578//CotAD_51263//CotAD_04241//CotAD_13289//CotAD_25812
GO:0044242	P	cellular lipid catabolic process	5	943	74	37767	0.044	0.64	//CotAD_34301//CotAD_29261//CotAD_03988//CotAD_46972//CotAD_59715
GO:0051301	P	cell division	6	943	99	37767	0.044	0.64	//CotAD_67548//CotAD_54875//CotAD_34663//CotAD_33410//CotAD_40022//CotAD_37036
GO:0006721	P	terpenoid metabolic process	7	943	126	37767	0.045	0.65	//CotAD_27829//CotAD_34301//CotAD_12401//CotAD_47270//CotAD_29089//CotAD_59715//CotAD_19720
GO:0050794	P	regulation of cellular process	100	943	3375	37767	0.046	0.66	//CotAD_13518//CotAD_24242//CotAD_59685//CotAD_04633//CotAD_74651//CotAD_62477//CotAD_18214//CotAD_40581//CotAD_54875//CotAD_51788//CotAD_16630//CotAD_57824//CotAD_50387//CotAD_57070//CotAD_14880//CotAD_35536//CotAD_12065//CotAD_28689//CotAD_10371//CotAD_47654//CotAD_09797//CotAD_27105//CotAD_05367//CotAD_12515//CotAD_75020//CotAD_67325//CotAD_33410//CotAD_31142//CotAD_13014//CotAD_08455//CotAD_6…
GO:0016192	P	vesicle-mediated transport	12	943	272	37767	0.047	0.67	//CotAD_06227//CotAD_10152//CotAD_66308//CotAD_08380//CotAD_20358//CotAD_33856//CotAD_18764//CotAD_21361//CotAD_54298//CotAD_36394//CotAD_21904//CotAD_69923
GO:0080090	P	regulation of primary metabolic process	61	943	1952	37767	0.048	0.67	//CotAD_13518//CotAD_24242//CotAD_18214//CotAD_40581//CotAD_57070//CotAD_35536//CotAD_12065//CotAD_10371//CotAD_47654//CotAD_09797//CotAD_27105//CotAD_05367//CotAD_12515//CotAD_75020//CotAD_67325//CotAD_08455//CotAD_24127//CotAD_63438//CotAD_54841//CotAD_49496//CotAD_33874//CotAD_46334//CotAD_28830//CotAD_15364//CotAD_40099//CotAD_46343//CotAD_01357//CotAD_55216//CotAD_03908//CotAD_59128//CotAD_2…
GO:0060255	P	regulation of macromolecule metabolic process	64	943	2060	37767	0.048	0.67	//CotAD_13518//CotAD_24242//CotAD_18214//CotAD_40581//CotAD_16630//CotAD_57070//CotAD_35536//CotAD_12065//CotAD_10371//CotAD_47654//CotAD_09797//CotAD_27105//CotAD_05367//CotAD_12515//CotAD_75020//CotAD_67325//CotAD_08455//CotAD_24127//CotAD_63438//CotAD_54841//CotAD_49496//CotAD_33874//CotAD_46334//CotAD_28830//CotAD_15364//CotAD_40099//CotAD_46343//CotAD_01357//CotAD_55216//CotAD_03908//CotAD_5…
GO:0009753	P	response to jasmonic acid stimulus	10	943	215	37767	0.05	0.7	//CotAD_57824//CotAD_24127//CotAD_73795//CotAD_49067//CotAD_42418//CotAD_55008//CotAD_08742//CotAD_55704//CotAD_76879//CotAD_33120
GO:0032535	P	regulation of cellular component size	12	943	277	37767	0.052	0.7	//CotAD_25853//CotAD_28451//CotAD_55216//CotAD_33856//CotAD_03008//CotAD_24962//CotAD_75313//CotAD_17551//CotAD_18516//CotAD_04239//CotAD_69580//CotAD_59786
GO:0090066	P	regulation of anatomical structure size	12	943	277	37767	0.052	0.7	//CotAD_25853//CotAD_28451//CotAD_55216//CotAD_33856//CotAD_03008//CotAD_24962//CotAD_75313//CotAD_17551//CotAD_18516//CotAD_04239//CotAD_69580//CotAD_59786
GO:0044270	P	cellular nitrogen compound catabolic process	5	943	78	37767	0.052	0.7	//CotAD_18136//CotAD_46344//CotAD_25348//CotAD_45689//CotAD_64494
GO:0031323	P	regulation of cellular metabolic process	63	943	2036	37767	0.052	0.7	//CotAD_13518//CotAD_24242//CotAD_18214//CotAD_40581//CotAD_51788//CotAD_57070//CotAD_35536//CotAD_12065//CotAD_10371//CotAD_47654//CotAD_09797//CotAD_27105//CotAD_05367//CotAD_12515//CotAD_75020//CotAD_67325//CotAD_08455//CotAD_24127//CotAD_63438//CotAD_54841//CotAD_49496//CotAD_33874//CotAD_46334//CotAD_28830//CotAD_15364//CotAD_40099//CotAD_46343//CotAD_01357//CotAD_55216//CotAD_03908//CotAD_5…
GO:0006796	P	phosphate metabolic process	39	943	1178	37767	0.052	0.7	//CotAD_15255//CotAD_00188//CotAD_22088//CotAD_51788//CotAD_05278//CotAD_56266//CotAD_70077//CotAD_37721//CotAD_32906//CotAD_51490//CotAD_48692//CotAD_14283//CotAD_29016//CotAD_55914//CotAD_38995//CotAD_43493//CotAD_73467//CotAD_70182//CotAD_15547//CotAD_18906//CotAD_54361//CotAD_16512//CotAD_28130//CotAD_17127//CotAD_38074//CotAD_33868//CotAD_29706//CotAD_32946//CotAD_13891//CotAD_02413//CotAD_0…
GO:0051171	P	regulation of nitrogen compound metabolic process	59	943	1888	37767	0.051	0.7	//CotAD_13518//CotAD_24242//CotAD_18214//CotAD_40581//CotAD_57070//CotAD_35536//CotAD_12065//CotAD_10371//CotAD_47654//CotAD_09797//CotAD_27105//CotAD_05367//CotAD_12515//CotAD_75020//CotAD_67325//CotAD_08455//CotAD_24127//CotAD_63438//CotAD_54841//CotAD_49496//CotAD_33874//CotAD_46334//CotAD_28830//CotAD_15364//CotAD_40099//CotAD_46343//CotAD_01357//CotAD_55216//CotAD_03908//CotAD_59128//CotAD_2…
GO:0016310	P	phosphorylation	36	943	1079	37767	0.055	0.72	//CotAD_00188//CotAD_22088//CotAD_51788//CotAD_05278//CotAD_56266//CotAD_70077//CotAD_37721//CotAD_32906//CotAD_51490//CotAD_48692//CotAD_14283//CotAD_29016//CotAD_55914//CotAD_38995//CotAD_43493//CotAD_73467//CotAD_70182//CotAD_15547//CotAD_18906//CotAD_54361//CotAD_16512//CotAD_28130//CotAD_17127//CotAD_38074//CotAD_33868//CotAD_32946//CotAD_13891//CotAD_02413//CotAD_09722//CotAD_23315//CotAD_1…
GO:0009790	P	embryonic development	20	943	535	37767	0.055	0.72	//CotAD_55726//CotAD_04633//CotAD_56266//CotAD_02271//CotAD_14226//CotAD_34663//CotAD_63776//CotAD_37583//CotAD_59488//CotAD_73467//CotAD_73795//CotAD_67246//CotAD_74262//CotAD_67047//CotAD_22539//CotAD_03191//CotAD_55704//CotAD_40894//CotAD_64336//CotAD_08398
GO:0042594	P	response to starvation	5	943	81	37767	0.059	0.77	//CotAD_46344//CotAD_20340//CotAD_59336//CotAD_42418//CotAD_53196
GO:0008299	P	isoprenoid biosynthetic process	7	943	135	37767	0.06	0.77	//CotAD_27829//CotAD_54968//CotAD_12401//CotAD_47270//CotAD_29089//CotAD_00777//CotAD_19720
GO:0050832	P	defense response to fungus	6	943	108	37767	0.061	0.77	//CotAD_57824//CotAD_28451//CotAD_71930//CotAD_01487//CotAD_36153//CotAD_55025
GO:0006575	P	cellular amino acid derivative metabolic process	13	943	315	37767	0.06	0.77	//CotAD_37534//CotAD_08662//CotAD_15256//CotAD_50358//CotAD_09049//CotAD_16936//CotAD_04328//CotAD_26832//CotAD_02428//CotAD_28605//CotAD_42418//CotAD_55008//CotAD_76879
GO:0022622	P	root system development	11	943	255	37767	0.063	0.78	//CotAD_20833//CotAD_26832//CotAD_72602//CotAD_25462//CotAD_04239//CotAD_36365//CotAD_08742//CotAD_03191//CotAD_55704//CotAD_08398//CotAD_08111
GO:0034621	P	cellular macromolecular complex subunit organization	10	943	224	37767	0.062	0.78	//CotAD_20948//CotAD_67548//CotAD_72602//CotAD_14795//CotAD_73795//CotAD_55987//CotAD_18516//CotAD_12847//CotAD_04228//CotAD_57878
GO:0048364	P	root development	11	943	255	37767	0.063	0.78	//CotAD_20833//CotAD_26832//CotAD_72602//CotAD_25462//CotAD_04239//CotAD_36365//CotAD_08742//CotAD_03191//CotAD_55704//CotAD_08398//CotAD_08111
GO:0030001	P	metal ion transport	10	943	224	37767	0.062	0.78	//CotAD_15997//CotAD_06968//CotAD_73921//CotAD_30019//CotAD_02272//CotAD_38079//CotAD_21392//CotAD_40378//CotAD_18537//CotAD_04239
GO:0009755	P	hormone-mediated signaling pathway	13	943	321	37767	0.067	0.82	//CotAD_59685//CotAD_57824//CotAD_14880//CotAD_67325//CotAD_28451//CotAD_46334//CotAD_75629//CotAD_02542//CotAD_08339//CotAD_55066//CotAD_29089//CotAD_55704//CotAD_33469
GO:0016053	P	organic acid biosynthetic process	16	943	417	37767	0.067	0.82	//CotAD_26832//CotAD_47959//CotAD_03988//CotAD_31890//CotAD_12401//CotAD_49067//CotAD_03170//CotAD_39538//CotAD_25462//CotAD_16050//CotAD_29089//CotAD_20238//CotAD_08742//CotAD_33469//CotAD_19720//CotAD_47290
GO:0046394	P	carboxylic acid biosynthetic process	16	943	417	37767	0.067	0.82	//CotAD_26832//CotAD_47959//CotAD_03988//CotAD_31890//CotAD_12401//CotAD_49067//CotAD_03170//CotAD_39538//CotAD_25462//CotAD_16050//CotAD_29089//CotAD_20238//CotAD_08742//CotAD_33469//CotAD_19720//CotAD_47290
GO:0032870	P	cellular response to hormone stimulus	13	943	321	37767	0.067	0.82	//CotAD_59685//CotAD_57824//CotAD_14880//CotAD_67325//CotAD_28451//CotAD_46334//CotAD_75629//CotAD_02542//CotAD_08339//CotAD_55066//CotAD_29089//CotAD_55704//CotAD_33469
GO:0007167	P	enzyme linked receptor protein signaling pathway	7	943	140	37767	0.069	0.82	//CotAD_00188//CotAD_22088//CotAD_05278//CotAD_56266//CotAD_73467//CotAD_13891//CotAD_03886
GO:0007169	P	transmembrane receptor protein tyrosine kinase signaling pathway	7	943	140	37767	0.069	0.82	//CotAD_00188//CotAD_22088//CotAD_05278//CotAD_56266//CotAD_73467//CotAD_13891//CotAD_03886
GO:0016042	P	lipid catabolic process	5	943	85	37767	0.069	0.82	//CotAD_34301//CotAD_29261//CotAD_03988//CotAD_46972//CotAD_59715
GO:0009751	P	response to salicylic acid stimulus	9	943	200	37767	0.071	0.83	//CotAD_57824//CotAD_24127//CotAD_49067//CotAD_51263//CotAD_11525//CotAD_01487//CotAD_76879//CotAD_30729//CotAD_33120
GO:0050790	P	regulation of catalytic activity	7	943	141	37767	0.071	0.83	//CotAD_62477//CotAD_51788//CotAD_54604//CotAD_27720//CotAD_00921//CotAD_18325//CotAD_44494
GO:0034622	P	cellular macromolecular complex assembly	9	943	200	37767	0.071	0.83	//CotAD_20948//CotAD_67548//CotAD_72602//CotAD_73795//CotAD_55987//CotAD_18516//CotAD_12847//CotAD_04228//CotAD_57878
GO:0010154	P	fruit development	20	943	557	37767	0.075	0.87	//CotAD_55726//CotAD_04633//CotAD_02271//CotAD_14226//CotAD_34663//CotAD_63776//CotAD_37583//CotAD_59488//CotAD_73795//CotAD_67246//CotAD_25348//CotAD_74262//CotAD_37257//CotAD_67047//CotAD_22539//CotAD_03191//CotAD_40894//CotAD_64336//CotAD_08398//CotAD_24625
GO:0016049	P	cell growth	11	943	265	37767	0.077	0.89	//CotAD_25853//CotAD_28451//CotAD_55216//CotAD_33856//CotAD_03008//CotAD_24962//CotAD_75313//CotAD_17551//CotAD_04239//CotAD_69580//CotAD_59786
GO:0019725	P	cellular homeostasis	8	943	174	37767	0.078	0.9	//CotAD_74651//CotAD_30156//CotAD_30157//CotAD_47734//CotAD_38079//CotAD_21055//CotAD_13105//CotAD_22414
GO:0050789	P	regulation of biological process	106	943	3697	37767	0.079	0.9	//CotAD_13518//CotAD_24242//CotAD_59685//CotAD_04633//CotAD_74651//CotAD_62477//CotAD_18214//CotAD_40581//CotAD_54875//CotAD_51788//CotAD_16630//CotAD_57824//CotAD_50387//CotAD_57070//CotAD_14880//CotAD_35536//CotAD_12065//CotAD_28689//CotAD_10371//CotAD_47654//CotAD_09797//CotAD_20833//CotAD_27105//CotAD_05367//CotAD_12515//CotAD_75020//CotAD_67325//CotAD_33410//CotAD_31142//CotAD_13014//CotAD_0…
GO:0009856	P	pollination	7	943	145	37767	0.079	0.9	//CotAD_55216//CotAD_33856//CotAD_54361//CotAD_44480//CotAD_06422//CotAD_59786//CotAD_00793
GO:0019222	P	regulation of metabolic process	66	943	2210	37767	0.082	0.92	//CotAD_13518//CotAD_24242//CotAD_18214//CotAD_40581//CotAD_51788//CotAD_16630//CotAD_57070//CotAD_35536//CotAD_12065//CotAD_10371//CotAD_47654//CotAD_09797//CotAD_27105//CotAD_05367//CotAD_12515//CotAD_75020//CotAD_67325//CotAD_08455//CotAD_24127//CotAD_63438//CotAD_54841//CotAD_49496//CotAD_33874//CotAD_46334//CotAD_28830//CotAD_15364//CotAD_40099//CotAD_46343//CotAD_01357//CotAD_55216//CotAD_0…
GO:0051641	P	cellular localization	20	943	569	37767	0.087	0.98	//CotAD_49898//CotAD_02564//CotAD_25133//CotAD_05278//CotAD_10152//CotAD_08380//CotAD_26832//CotAD_20358//CotAD_00938//CotAD_24021//CotAD_02957//CotAD_51802//CotAD_74262//CotAD_54298//CotAD_12847//CotAD_36394//CotAD_64711//CotAD_71689//CotAD_51663//CotAD_39358
GO:0022621	P	shoot system development	13	943	358	37767	0.12	1	//CotAD_04633//CotAD_34301//CotAD_72602//CotAD_43279//CotAD_47632//CotAD_74262//CotAD_71074//CotAD_25462//CotAD_04642//CotAD_55710//CotAD_03191//CotAD_40894//CotAD_08111
GO:0006519	P	cellular amino acid and derivative metabolic process	21	943	682	37767	0.2	1	//CotAD_37534//CotAD_08662//CotAD_15256//CotAD_18136//CotAD_03058//CotAD_50358//CotAD_09049//CotAD_16936//CotAD_02882//CotAD_04328//CotAD_26832//CotAD_47959//CotAD_51676//CotAD_03170//CotAD_02428//CotAD_28605//CotAD_25462//CotAD_29675//CotAD_42418//CotAD_55008//CotAD_76879
GO:0048468	P	cell development	6	943	197	37767	0.37	1	//CotAD_72602//CotAD_55216//CotAD_33856//CotAD_17551//CotAD_04239//CotAD_59786
GO:0042440	P	pigment metabolic process	6	943	134	37767	0.13	1	//CotAD_18136//CotAD_25348//CotAD_42418//CotAD_55008//CotAD_64494//CotAD_14257
GO:0009165	P	nucleotide biosynthetic process	5	943	122	37767	0.2	1	//CotAD_38995//CotAD_21441//CotAD_18402//CotAD_19578//CotAD_14257
GO:0007165	P	signal transduction	30	943	1228	37767	0.57	1	//CotAD_59685//CotAD_62477//CotAD_16630//CotAD_57824//CotAD_50387//CotAD_14880//CotAD_28689//CotAD_67325//CotAD_31142//CotAD_13014//CotAD_28451//CotAD_54604//CotAD_00381//CotAD_27720//CotAD_62209//CotAD_46334//CotAD_73795//CotAD_75629//CotAD_02542//CotAD_08339//CotAD_55066//CotAD_13105//CotAD_04757//CotAD_57165//CotAD_18325//CotAD_42418//CotAD_29089//CotAD_68176//CotAD_55704//CotAD_33469
GO:0007166	P	cell surface receptor linked signaling pathway	7	943	172	37767	0.15	1	//CotAD_00188//CotAD_22088//CotAD_05278//CotAD_56266//CotAD_73467//CotAD_13891//CotAD_03886
GO:0032774	P	RNA biosynthetic process	30	943	1040	37767	0.24	1	//CotAD_45605//CotAD_24242//CotAD_40581//CotAD_57070//CotAD_35536//CotAD_10371//CotAD_47654//CotAD_27105//CotAD_75020//CotAD_67325//CotAD_24127//CotAD_54841//CotAD_49496//CotAD_46343//CotAD_01357//CotAD_24166//CotAD_70953//CotAD_02428//CotAD_74262//CotAD_20973//CotAD_01487//CotAD_22067//CotAD_40894//CotAD_76879//CotAD_32899//CotAD_18761//CotAD_68954//CotAD_33469//CotAD_50843//CotAD_76766
GO:0048869	P	cellular developmental process	16	943	520	37767	0.24	1	//CotAD_04633//CotAD_68236//CotAD_67325//CotAD_72602//CotAD_55216//CotAD_33856//CotAD_03008//CotAD_24962//CotAD_49850//CotAD_44480//CotAD_75313//CotAD_17551//CotAD_04239//CotAD_50399//CotAD_69580//CotAD_59786
GO:0009611	P	response to wounding	8	943	197	37767	0.13	1	//CotAD_28830//CotAD_03988//CotAD_29675//CotAD_42418//CotAD_01487//CotAD_06350//CotAD_08742//CotAD_76879
GO:0006979	P	response to oxidative stress	10	943	332	37767	0.32	1	//CotAD_03851//CotAD_50387//CotAD_50461//CotAD_33814//CotAD_56950//CotAD_42041//CotAD_34570//CotAD_44062//CotAD_73531//CotAD_55704
GO:0048518	P	positive regulation of biological process	8	943	259	37767	0.33	1	//CotAD_04633//CotAD_14880//CotAD_67325//CotAD_33410//CotAD_35312//CotAD_75629//CotAD_69489//CotAD_30729
GO:0048519	P	negative regulation of biological process	14	943	442	37767	0.23	1	//CotAD_59685//CotAD_51788//CotAD_16630//CotAD_09797//CotAD_27105//CotAD_63438//CotAD_72602//CotAD_46334//CotAD_08339//CotAD_17551//CotAD_18516//CotAD_03191//CotAD_76879//CotAD_30729
GO:0046483	P	heterocycle metabolic process	15	943	460	37767	0.19	1	//CotAD_18136//CotAD_13226//CotAD_08155//CotAD_38995//CotAD_04328//CotAD_26832//CotAD_21441//CotAD_18402//CotAD_25348//CotAD_04757//CotAD_28605//CotAD_45689//CotAD_19578//CotAD_64494//CotAD_14257
GO:0048583	P	regulation of response to stimulus	6	943	188	37767	0.34	1	//CotAD_59685//CotAD_14880//CotAD_67325//CotAD_75629//CotAD_08339//CotAD_01487
GO:0051252	P	regulation of RNA metabolic process	28	943	996	37767	0.29	1	//CotAD_24242//CotAD_40581//CotAD_57070//CotAD_35536//CotAD_10371//CotAD_47654//CotAD_27105//CotAD_75020//CotAD_67325//CotAD_24127//CotAD_54841//CotAD_49496//CotAD_46343//CotAD_01357//CotAD_24166//CotAD_70953//CotAD_02428//CotAD_74262//CotAD_20973//CotAD_01487//CotAD_22067//CotAD_40894//CotAD_76879//CotAD_32899//CotAD_18761//CotAD_68954//CotAD_33469//CotAD_50843
GO:0008361	P	regulation of cell size	11	943	274	37767	0.091	1	//CotAD_25853//CotAD_28451//CotAD_55216//CotAD_33856//CotAD_03008//CotAD_24962//CotAD_75313//CotAD_17551//CotAD_04239//CotAD_69580//CotAD_59786
GO:0030163	P	protein catabolic process	11	943	823	37767	0.99	1	//CotAD_37098//CotAD_55508//CotAD_02271//CotAD_37916//CotAD_73630//CotAD_28459//CotAD_43501//CotAD_72602//CotAD_42042//CotAD_40463//CotAD_33815
GO:0044249	P	cellular biosynthetic process	135	943	4925	37767	0.14	1	//CotAD_45605//CotAD_13518//CotAD_24242//CotAD_37534//CotAD_08662//CotAD_15256//CotAD_18229//CotAD_18214//CotAD_40581//CotAD_39061//CotAD_57824//CotAD_57070//CotAD_03058//CotAD_50358//CotAD_35536//CotAD_27829//CotAD_61985//CotAD_12065//CotAD_04692//CotAD_10371//CotAD_47654//CotAD_15645//CotAD_09797//CotAD_27105//CotAD_63776//CotAD_05367//CotAD_09049//CotAD_16936//CotAD_12515//CotAD_75020//CotAD_6…
GO:0019538	P	protein metabolic process	95	943	4009	37767	0.72	1	//CotAD_55711//CotAD_37098//CotAD_55684//CotAD_48420//CotAD_15255//CotAD_18229//CotAD_00188//CotAD_22088//CotAD_05278//CotAD_56266//CotAD_55508//CotAD_66071//CotAD_02271//CotAD_02619//CotAD_70077//CotAD_37721//CotAD_32906//CotAD_03058//CotAD_61985//CotAD_37916//CotAD_04692//CotAD_73630//CotAD_28459//CotAD_51490//CotAD_15645//CotAD_54806//CotAD_48692//CotAD_14283//CotAD_63776//CotAD_29016//CotAD_5…
GO:0022402	P	cell cycle process	5	943	149	37767	0.32	1	//CotAD_67548//CotAD_34663//CotAD_33410//CotAD_33026//CotAD_14795
GO:0016052	P	carbohydrate catabolic process	5	943	128	37767	0.22	1	//CotAD_38556//CotAD_30853//CotAD_22057//CotAD_63775//CotAD_56464
GO:0002376	P	immune system process	13	943	368	37767	0.14	1	//CotAD_50387//CotAD_00381//CotAD_27999//CotAD_25348//CotAD_49067//CotAD_33826//CotAD_71930//CotAD_01487//CotAD_36153//CotAD_08742//CotAD_03191//CotAD_55704//CotAD_55025
GO:0007154	P	cell communication	16	943	1399	37767	1	1	//CotAD_59685//CotAD_62477//CotAD_14880//CotAD_67325//CotAD_13014//CotAD_54604//CotAD_27720//CotAD_35313//CotAD_46344//CotAD_20340//CotAD_75629//CotAD_08339//CotAD_18325//CotAD_42418//CotAD_00793//CotAD_53196
GO:0033554	P	cellular response to stress	14	943	399	37767	0.14	1	//CotAD_01488//CotAD_57480//CotAD_05278//CotAD_02619//CotAD_26832//CotAD_46343//CotAD_46344//CotAD_20340//CotAD_49067//CotAD_13079//CotAD_42418//CotAD_40644//CotAD_64336//CotAD_53196
GO:0019637	P	organophosphate metabolic process	5	943	130	37767	0.23	1	//CotAD_08155//CotAD_55725//CotAD_33856//CotAD_15141//CotAD_23499
GO:0016114	P	terpenoid biosynthetic process	5	943	94	37767	0.095	1	//CotAD_27829//CotAD_12401//CotAD_47270//CotAD_29089//CotAD_19720
GO:0016054	P	organic acid catabolic process	5	943	98	37767	0.11	1	//CotAD_18136//CotAD_29261//CotAD_03988//CotAD_46972//CotAD_59715
GO:0009892	P	negative regulation of metabolic process	8	943	236	37767	0.25	1	//CotAD_16630//CotAD_09797//CotAD_27105//CotAD_63438//CotAD_46334//CotAD_03191//CotAD_76879//CotAD_30729
GO:0034645	P	cellular macromolecule biosynthetic process	91	943	3661	37767	0.53	1	//CotAD_45605//CotAD_13518//CotAD_24242//CotAD_18229//CotAD_18214//CotAD_40581//CotAD_57824//CotAD_57070//CotAD_03058//CotAD_35536//CotAD_61985//CotAD_12065//CotAD_04692//CotAD_10371//CotAD_47654//CotAD_15645//CotAD_09797//CotAD_27105//CotAD_63776//CotAD_05367//CotAD_12515//CotAD_75020//CotAD_67325//CotAD_44029//CotAD_08455//CotAD_24127//CotAD_63438//CotAD_54841//CotAD_53720//CotAD_49496//CotAD_4…
GO:0009415	P	response to water	9	943	240	37767	0.16	1	//CotAD_53383//CotAD_48688//CotAD_31780//CotAD_20369//CotAD_51263//CotAD_37257//CotAD_67328//CotAD_55704//CotAD_33469
GO:0031667	P	response to nutrient levels	5	943	101	37767	0.12	1	//CotAD_46344//CotAD_20340//CotAD_59336//CotAD_42418//CotAD_53196
GO:0010629	P	negative regulation of gene expression	7	943	197	37767	0.23	1	#N/A
GO:0006807	P	nitrogen compound metabolic process	106	943	3826	37767	0.14	1	//CotAD_45605//CotAD_13518//CotAD_24242//CotAD_33844//CotAD_01488//CotAD_57480//CotAD_15256//CotAD_18214//CotAD_40581//CotAD_18136//CotAD_57070//CotAD_03058//CotAD_49134//CotAD_35536//CotAD_12065//CotAD_04692//CotAD_10371//CotAD_47654//CotAD_32955//CotAD_13226//CotAD_09797//CotAD_27105//CotAD_05367//CotAD_12515//CotAD_75020//CotAD_67325//CotAD_38995//CotAD_02882//CotAD_08455//CotAD_24127//CotAD_6…
GO:0016051	P	carbohydrate biosynthetic process	10	943	277	37767	0.17	1	//CotAD_57824//CotAD_14880//CotAD_44029//CotAD_26832//CotAD_75629//CotAD_54734//CotAD_04035//CotAD_50399//CotAD_15185//CotAD_05656
GO:0006955	P	immune response	13	943	367	37767	0.14	1	//CotAD_50387//CotAD_00381//CotAD_27999//CotAD_25348//CotAD_49067//CotAD_33826//CotAD_71930//CotAD_01487//CotAD_36153//CotAD_08742//CotAD_03191//CotAD_55704//CotAD_55025
GO:0048507	P	meristem development	5	943	158	37767	0.37	1	//CotAD_20833//CotAD_72602//CotAD_17551//CotAD_47738//CotAD_08398
GO:0051186	P	cofactor metabolic process	8	943	308	37767	0.51	1	//CotAD_39061//CotAD_18136//CotAD_25348//CotAD_61633//CotAD_04757//CotAD_08068//CotAD_69489//CotAD_64494
GO:0000902	P	cell morphogenesis	8	943	259	37767	0.33	1	//CotAD_55216//CotAD_33856//CotAD_03008//CotAD_24962//CotAD_75313//CotAD_17551//CotAD_69580//CotAD_59786
GO:0044260	P	cellular macromolecule metabolic process	166	943	6447	37767	0.35	1	//CotAD_45605//CotAD_13518//CotAD_24242//CotAD_55711//CotAD_37098//CotAD_55684//CotAD_33844//CotAD_01488//CotAD_57480//CotAD_48420//CotAD_15255//CotAD_18229//CotAD_18214//CotAD_40581//CotAD_00188//CotAD_22088//CotAD_05278//CotAD_56266//CotAD_57824//CotAD_55508//CotAD_02271//CotAD_02619//CotAD_70077//CotAD_57070//CotAD_37721//CotAD_32906//CotAD_03058//CotAD_49134//CotAD_35536//CotAD_61985//CotAD_3…
GO:0065009	P	regulation of molecular function	7	943	153	37767	0.097	1	//CotAD_62477//CotAD_51788//CotAD_54604//CotAD_27720//CotAD_00921//CotAD_18325//CotAD_44494
GO:0048646	P	anatomical structure formation involved in morphogenesis	6	943	122	37767	0.093	1	//CotAD_67548//CotAD_34663//CotAD_34301//CotAD_75313//CotAD_50399//CotAD_69580
GO:0016265	P	death	11	943	286	37767	0.11	1	//CotAD_55725//CotAD_28451//CotAD_41189//CotAD_25348//CotAD_49067//CotAD_34142//CotAD_71930//CotAD_36153//CotAD_55704//CotAD_55025//CotAD_64336
GO:0009887	P	organ morphogenesis	5	943	241	37767	0.72	1	//CotAD_14880//CotAD_34301//CotAD_72602//CotAD_75629//CotAD_03191
GO:0048316	P	seed development	18	943	530	37767	0.13	1	//CotAD_55726//CotAD_04633//CotAD_02271//CotAD_14226//CotAD_34663//CotAD_63776//CotAD_37583//CotAD_59488//CotAD_73795//CotAD_67246//CotAD_74262//CotAD_37257//CotAD_67047//CotAD_22539//CotAD_03191//CotAD_40894//CotAD_64336//CotAD_08398
GO:0009308	P	amine metabolic process	12	943	521	37767	0.65	1	//CotAD_15256//CotAD_18136//CotAD_03058//CotAD_13226//CotAD_02882//CotAD_26832//CotAD_47959//CotAD_51676//CotAD_03170//CotAD_28605//CotAD_25462//CotAD_29675
GO:0009309	P	amine biosynthetic process	5	943	229	37767	0.68	1	//CotAD_15256//CotAD_26832//CotAD_47959//CotAD_03170//CotAD_25462
GO:0050793	P	regulation of developmental process	8	943	377	37767	0.72	1	//CotAD_59685//CotAD_74651//CotAD_20833//CotAD_72602//CotAD_35312//CotAD_03908//CotAD_17551//CotAD_72315
GO:0009888	P	tissue development	9	943	359	37767	0.54	1	//CotAD_56266//CotAD_20833//CotAD_72602//CotAD_73467//CotAD_17551//CotAD_04239//CotAD_73988//CotAD_47738//CotAD_08398
GO:0012501	P	programmed cell death	7	943	244	37767	0.41	1	//CotAD_55725//CotAD_41189//CotAD_49067//CotAD_34142//CotAD_55704//CotAD_55025//CotAD_64336
GO:0043412	P	macromolecule modification	47	943	1636	37767	0.19	1	//CotAD_55711//CotAD_48420//CotAD_15255//CotAD_00188//CotAD_22088//CotAD_05278//CotAD_56266//CotAD_70077//CotAD_37721//CotAD_32906//CotAD_51490//CotAD_32955//CotAD_48692//CotAD_14283//CotAD_29016//CotAD_55914//CotAD_28512//CotAD_43493//CotAD_73467//CotAD_70182//CotAD_15547//CotAD_18906//CotAD_54361//CotAD_16512//CotAD_28130//CotAD_17127//CotAD_38074//CotAD_43279//CotAD_71262//CotAD_28605//CotAD_3…
GO:0010015	P	root morphogenesis	5	943	114	37767	0.17	1	//CotAD_20833//CotAD_72602//CotAD_04239//CotAD_36365//CotAD_55704
GO:0051239	P	regulation of multicellular organismal process	6	943	277	37767	0.69	1	//CotAD_59685//CotAD_74651//CotAD_20833//CotAD_35312//CotAD_03908//CotAD_72315
GO:0010605	P	negative regulation of macromolecule metabolic process	7	943	219	37767	0.31	1	//CotAD_16630//CotAD_09797//CotAD_27105//CotAD_63438//CotAD_46334//CotAD_03191//CotAD_30729
GO:0034641	P	cellular nitrogen compound metabolic process	17	943	506	37767	0.14	1	//CotAD_15256//CotAD_18136//CotAD_03058//CotAD_02882//CotAD_26832//CotAD_47959//CotAD_51676//CotAD_46344//CotAD_25348//CotAD_03170//CotAD_04757//CotAD_25462//CotAD_45689//CotAD_29675//CotAD_55704//CotAD_64494//CotAD_14257
GO:0016070	P	RNA metabolic process	42	943	1657	37767	0.48	1	//CotAD_45605//CotAD_24242//CotAD_33844//CotAD_40581//CotAD_57070//CotAD_03058//CotAD_49134//CotAD_35536//CotAD_04692//CotAD_10371//CotAD_47654//CotAD_32955//CotAD_27105//CotAD_75020//CotAD_67325//CotAD_24127//CotAD_54841//CotAD_49496//CotAD_46343//CotAD_51676//CotAD_01357//CotAD_31890//CotAD_51027//CotAD_24166//CotAD_08412//CotAD_66051//CotAD_47632//CotAD_70953//CotAD_02428//CotAD_74262//CotAD_0…
GO:0051603	P	proteolysis involved in cellular protein catabolic process	11	943	309	37767	0.16	1	//CotAD_37098//CotAD_55508//CotAD_02271//CotAD_37916//CotAD_73630//CotAD_28459//CotAD_43501//CotAD_72602//CotAD_42042//CotAD_40463//CotAD_33815
GO:0044271	P	cellular nitrogen compound biosynthetic process	8	943	394	37767	0.77	1	//CotAD_15256//CotAD_26832//CotAD_47959//CotAD_03170//CotAD_04757//CotAD_25462//CotAD_55704//CotAD_14257
GO:0046907	P	intracellular transport	16	943	463	37767	0.13	1	//CotAD_49898//CotAD_02564//CotAD_25133//CotAD_10152//CotAD_08380//CotAD_20358//CotAD_00938//CotAD_02957//CotAD_51802//CotAD_74262//CotAD_54298//CotAD_12847//CotAD_36394//CotAD_64711//CotAD_71689//CotAD_39358
GO:0046395	P	carboxylic acid catabolic process	5	943	98	37767	0.11	1	//CotAD_18136//CotAD_29261//CotAD_03988//CotAD_46972//CotAD_59715
GO:0048367	P	shoot development	13	943	355	37767	0.12	1	//CotAD_04633//CotAD_34301//CotAD_72602//CotAD_43279//CotAD_47632//CotAD_74262//CotAD_71074//CotAD_25462//CotAD_04642//CotAD_55710//CotAD_03191//CotAD_40894//CotAD_08111
GO:0006355	P	regulation of transcription, DNA-dependent	28	943	987	37767	0.28	1	//CotAD_24242//CotAD_40581//CotAD_57070//CotAD_35536//CotAD_10371//CotAD_47654//CotAD_27105//CotAD_75020//CotAD_67325//CotAD_24127//CotAD_54841//CotAD_49496//CotAD_46343//CotAD_01357//CotAD_24166//CotAD_70953//CotAD_02428//CotAD_74262//CotAD_20973//CotAD_01487//CotAD_22067//CotAD_40894//CotAD_76879//CotAD_32899//CotAD_18761//CotAD_68954//CotAD_33469//CotAD_50843
GO:0006351	P	transcription, DNA-dependent	30	943	1039	37767	0.24	1	//CotAD_45605//CotAD_24242//CotAD_40581//CotAD_57070//CotAD_35536//CotAD_10371//CotAD_47654//CotAD_27105//CotAD_75020//CotAD_67325//CotAD_24127//CotAD_54841//CotAD_49496//CotAD_46343//CotAD_01357//CotAD_24166//CotAD_70953//CotAD_02428//CotAD_74262//CotAD_20973//CotAD_01487//CotAD_22067//CotAD_40894//CotAD_76879//CotAD_32899//CotAD_18761//CotAD_68954//CotAD_33469//CotAD_50843//CotAD_76766
GO:0010608	P	posttranscriptional regulation of gene expression	5	943	144	37767	0.3	1	//CotAD_16630//CotAD_66051//CotAD_03191//CotAD_40670//CotAD_30729
GO:0006753	P	nucleoside phosphate metabolic process	7	943	180	37767	0.17	1	//CotAD_38995//CotAD_21441//CotAD_18402//CotAD_75339//CotAD_19578//CotAD_08068//CotAD_14257
GO:0044265	P	cellular macromolecule catabolic process	15	943	465	37767	0.2	1	//CotAD_37098//CotAD_55508//CotAD_02271//CotAD_37916//CotAD_73630//CotAD_28459//CotAD_43501//CotAD_72602//CotAD_42042//CotAD_40463//CotAD_33815//CotAD_38556//CotAD_30853//CotAD_63775//CotAD_56464
GO:0009314	P	response to radiation	21	943	613	37767	0.098	1	//CotAD_52700//CotAD_57480//CotAD_30156//CotAD_30157//CotAD_05782//CotAD_70077//CotAD_50387//CotAD_35536//CotAD_71451//CotAD_16936//CotAD_30866//CotAD_31142//CotAD_10502//CotAD_26832//CotAD_04719//CotAD_34570//CotAD_04241//CotAD_03191//CotAD_59715//CotAD_28412//CotAD_33120
GO:0030154	P	cell differentiation	11	943	355	37767	0.28	1	//CotAD_04633//CotAD_68236//CotAD_67325//CotAD_72602//CotAD_55216//CotAD_33856//CotAD_49850//CotAD_44480//CotAD_17551//CotAD_04239//CotAD_59786
GO:0009793	P	embryonic development ending in seed dormancy	16	943	465	37767	0.13	1	//CotAD_55726//CotAD_04633//CotAD_02271//CotAD_14226//CotAD_34663//CotAD_63776//CotAD_37583//CotAD_59488//CotAD_73795//CotAD_67246//CotAD_74262//CotAD_67047//CotAD_22539//CotAD_03191//CotAD_40894//CotAD_08398
GO:0070882	P	cellular cell wall organization or biogenesis	5	943	247	37767	0.74	1	//CotAD_25853//CotAD_57824//CotAD_44029//CotAD_04035//CotAD_15185
GO:0009416	P	response to light stimulus	20	943	596	37767	0.12	1	//CotAD_52700//CotAD_30156//CotAD_30157//CotAD_05782//CotAD_70077//CotAD_50387//CotAD_35536//CotAD_71451//CotAD_16936//CotAD_30866//CotAD_31142//CotAD_10502//CotAD_26832//CotAD_04719//CotAD_34570//CotAD_04241//CotAD_03191//CotAD_59715//CotAD_28412//CotAD_33120
GO:0070887	P	cellular response to chemical stimulus	16	943	452	37767	0.11	1	//CotAD_59685//CotAD_16630//CotAD_57824//CotAD_14880//CotAD_67325//CotAD_28451//CotAD_46334//CotAD_73795//CotAD_75629//CotAD_02542//CotAD_08339//CotAD_55066//CotAD_42418//CotAD_29089//CotAD_55704//CotAD_33469
GO:0009414	P	response to water deprivation	8	943	229	37767	0.22	1	//CotAD_53383//CotAD_48688//CotAD_20369//CotAD_51263//CotAD_37257//CotAD_67328//CotAD_55704//CotAD_33469
GO:0007049	P	cell cycle	11	943	275	37767	0.093	1	//CotAD_67548//CotAD_51788//CotAD_34663//CotAD_33410//CotAD_67367//CotAD_33026//CotAD_14795//CotAD_73795//CotAD_75136//CotAD_50399//CotAD_40894
GO:0048229	P	gametophyte development	8	943	233	37767	0.24	1	//CotAD_56266//CotAD_67325//CotAD_33410//CotAD_03988//CotAD_43543//CotAD_43279//CotAD_44480//CotAD_50399
GO:0006139	P	nucleobase, nucleoside, nucleotide and nucleic acid metabolic process	91	943	3198	37767	0.11	1	//CotAD_45605//CotAD_13518//CotAD_24242//CotAD_33844//CotAD_01488//CotAD_57480//CotAD_18214//CotAD_40581//CotAD_57070//CotAD_03058//CotAD_49134//CotAD_35536//CotAD_12065//CotAD_04692//CotAD_10371//CotAD_47654//CotAD_32955//CotAD_09797//CotAD_27105//CotAD_05367//CotAD_12515//CotAD_75020//CotAD_67325//CotAD_38995//CotAD_08455//CotAD_24127//CotAD_63438//CotAD_54841//CotAD_49496//CotAD_33874//CotAD_4…
GO:0009555	P	pollen development	6	943	148	37767	0.17	1	//CotAD_67325//CotAD_33410//CotAD_03988//CotAD_43543//CotAD_43279//CotAD_50399
GO:0009653	P	anatomical structure morphogenesis	20	943	637	37767	0.18	1	//CotAD_67548//CotAD_14880//CotAD_34663//CotAD_20833//CotAD_34301//CotAD_72602//CotAD_75629//CotAD_55216//CotAD_33856//CotAD_03008//CotAD_24962//CotAD_75313//CotAD_17551//CotAD_04239//CotAD_50399//CotAD_36365//CotAD_69580//CotAD_59786//CotAD_03191//CotAD_55704
GO:0009056	P	catabolic process	32	943	1307	37767	0.57	1	//CotAD_37098//CotAD_18136//CotAD_55508//CotAD_02271//CotAD_37916//CotAD_73630//CotAD_28459//CotAD_25849//CotAD_34301//CotAD_43501//CotAD_72602//CotAD_29261//CotAD_03988//CotAD_11377//CotAD_46972//CotAD_42042//CotAD_40463//CotAD_46344//CotAD_59336//CotAD_33815//CotAD_38556//CotAD_30853//CotAD_25348//CotAD_61633//CotAD_45689//CotAD_11525//CotAD_22057//CotAD_59715//CotAD_63775//CotAD_64494//CotAD_5…
GO:0006605	P	protein targeting	7	943	155	37767	0.1	1	//CotAD_49898//CotAD_02564//CotAD_25133//CotAD_10152//CotAD_02957//CotAD_74262//CotAD_12847
GO:0048827	P	phyllome development	10	943	258	37767	0.12	1	//CotAD_04633//CotAD_34301//CotAD_72602//CotAD_43279//CotAD_47632//CotAD_74262//CotAD_55710//CotAD_03191//CotAD_40894//CotAD_08111
GO:0006508	P	proteolysis	24	943	810	37767	0.23	1	//CotAD_37098//CotAD_55508//CotAD_66071//CotAD_02271//CotAD_37916//CotAD_73630//CotAD_28459//CotAD_02882//CotAD_43501//CotAD_72602//CotAD_00921//CotAD_62896//CotAD_35312//CotAD_42042//CotAD_40463//CotAD_33815//CotAD_65999//CotAD_10420//CotAD_36365//CotAD_20370//CotAD_28365//CotAD_41617//CotAD_13587//CotAD_44494
GO:0060560	P	developmental growth involved in morphogenesis	8	943	186	37767	0.1	1	//CotAD_55216//CotAD_33856//CotAD_03008//CotAD_24962//CotAD_75313//CotAD_17551//CotAD_69580//CotAD_59786
GO:0006644	P	phospholipid metabolic process	5	943	121	37767	0.19	1	//CotAD_08155//CotAD_55725//CotAD_33856//CotAD_15141//CotAD_23499
GO:0006725	P	cellular aromatic compound metabolic process	14	943	399	37767	0.14	1	//CotAD_37534//CotAD_08662//CotAD_50358//CotAD_13226//CotAD_09049//CotAD_16936//CotAD_04328//CotAD_26832//CotAD_02428//CotAD_46761//CotAD_42418//CotAD_55008//CotAD_76879//CotAD_14257
GO:0034637	P	cellular carbohydrate biosynthetic process	7	943	177	37767	0.16	1	//CotAD_57824//CotAD_44029//CotAD_26832//CotAD_54734//CotAD_50399//CotAD_15185//CotAD_05656
GO:0044257	P	cellular protein catabolic process	11	943	315	37767	0.17	1	//CotAD_37098//CotAD_55508//CotAD_02271//CotAD_37916//CotAD_73630//CotAD_28459//CotAD_43501//CotAD_72602//CotAD_42042//CotAD_40463//CotAD_33815
GO:0007389	P	pattern specification process	6	943	150	37767	0.18	1	//CotAD_04633//CotAD_06975//CotAD_08339//CotAD_40894//CotAD_37284//CotAD_08398
GO:0055085	P	transmembrane transport	8	943	244	37767	0.27	1	//CotAD_76633//CotAD_57034//CotAD_34670//CotAD_38995//CotAD_21141//CotAD_24179//CotAD_31796//CotAD_47431
GO:0055086	P	nucleobase, nucleoside and nucleotide metabolic process	8	943	221	37767	0.2	1	//CotAD_38995//CotAD_21441//CotAD_18402//CotAD_75339//CotAD_45689//CotAD_19578//CotAD_08068//CotAD_14257
GO:0051276	P	chromosome organization	5	943	216	37767	0.63	1	//CotAD_57480//CotAD_28512//CotAD_43279//CotAD_20629//CotAD_04228
GO:0005996	P	monosaccharide metabolic process	6	943	168	37767	0.25	1	//CotAD_06149//CotAD_38556//CotAD_30853//CotAD_15185//CotAD_63775//CotAD_56464
GO:0005976	P	polysaccharide metabolic process	6	943	152	37767	0.19	1	//CotAD_57824//CotAD_44029//CotAD_54734//CotAD_04035//CotAD_50399//CotAD_22057
GO:0043170	P	macromolecule metabolic process	184	943	7127	37767	0.32	1	//CotAD_45605//CotAD_13518//CotAD_24242//CotAD_55711//CotAD_37098//CotAD_55684//CotAD_33844//CotAD_01488//CotAD_57480//CotAD_48420//CotAD_15255//CotAD_18229//CotAD_18214//CotAD_40581//CotAD_00188//CotAD_22088//CotAD_16630//CotAD_05278//CotAD_56266//CotAD_57824//CotAD_55508//CotAD_66071//CotAD_02271//CotAD_02619//CotAD_70077//CotAD_57070//CotAD_37721//CotAD_32906//CotAD_03058//CotAD_49134//CotAD_3…
GO:0009723	P	response to ethylene stimulus	8	943	199	37767	0.13	1	//CotAD_57824//CotAD_24127//CotAD_49067//CotAD_55704//CotAD_76879//CotAD_08111//CotAD_33469//CotAD_33120
GO:0044106	P	cellular amine metabolic process	10	943	438	37767	0.65	1	//CotAD_15256//CotAD_18136//CotAD_03058//CotAD_02882//CotAD_26832//CotAD_47959//CotAD_51676//CotAD_03170//CotAD_25462//CotAD_29675
GO:0009991	P	response to extracellular stimulus	5	943	117	37767	0.18	1	//CotAD_46344//CotAD_20340//CotAD_59336//CotAD_42418//CotAD_53196
GO:0043632	P	modification-dependent macromolecule catabolic process	11	943	303	37767	0.15	1	//CotAD_37098//CotAD_55508//CotAD_02271//CotAD_37916//CotAD_73630//CotAD_28459//CotAD_43501//CotAD_72602//CotAD_42042//CotAD_40463//CotAD_33815
GO:0008219	P	cell death	11	943	286	37767	0.11	1	//CotAD_55725//CotAD_28451//CotAD_41189//CotAD_25348//CotAD_49067//CotAD_34142//CotAD_71930//CotAD_36153//CotAD_55704//CotAD_55025//CotAD_64336
GO:0009826	P	unidimensional cell growth	8	943	186	37767	0.1	1	//CotAD_55216//CotAD_33856//CotAD_03008//CotAD_24962//CotAD_75313//CotAD_17551//CotAD_69580//CotAD_59786
GO:0009639	P	response to red or far red light	6	943	210	37767	0.43	1	//CotAD_35536//CotAD_31142//CotAD_10502//CotAD_26832//CotAD_03191//CotAD_59715
GO:0048366	P	leaf development	7	943	233	37767	0.37	1	//CotAD_34301//CotAD_72602//CotAD_43279//CotAD_74262//CotAD_55710//CotAD_03191//CotAD_08111
GO:0048580	P	regulation of post-embryonic development	6	943	200	37767	0.39	1	//CotAD_59685//CotAD_74651//CotAD_20833//CotAD_35312//CotAD_03908//CotAD_72315
GO:0006520	P	cellular amino acid metabolic process	9	943	430	37767	0.74	1	//CotAD_18136//CotAD_03058//CotAD_02882//CotAD_26832//CotAD_47959//CotAD_51676//CotAD_03170//CotAD_25462//CotAD_29675
GO:0032989	P	cellular component morphogenesis	9	943	289	37767	0.3	1	//CotAD_55216//CotAD_33856//CotAD_03008//CotAD_24962//CotAD_75313//CotAD_17551//CotAD_50399//CotAD_69580//CotAD_59786
GO:0010467	P	gene expression	94	943	3962	37767	0.71	1	//CotAD_45605//CotAD_13518//CotAD_24242//CotAD_33844//CotAD_18229//CotAD_18214//CotAD_40581//CotAD_16630//CotAD_57070//CotAD_03058//CotAD_49134//CotAD_35536//CotAD_61985//CotAD_12065//CotAD_04692//CotAD_10371//CotAD_47654//CotAD_15645//CotAD_32955//CotAD_09797//CotAD_27105//CotAD_63776//CotAD_05367//CotAD_12515//CotAD_75020//CotAD_67325//CotAD_08455//CotAD_24127//CotAD_63438//CotAD_54841//CotAD_5…
GO:0006511	P	ubiquitin-dependent protein catabolic process	11	943	303	37767	0.15	1	//CotAD_37098//CotAD_55508//CotAD_02271//CotAD_37916//CotAD_73630//CotAD_28459//CotAD_43501//CotAD_72602//CotAD_42042//CotAD_40463//CotAD_33815
GO:0048438	P	floral whorl development	6	943	133	37767	0.12	1	//CotAD_09797//CotAD_08339//CotAD_43543//CotAD_06422//CotAD_37284//CotAD_24625
GO:0019318	P	hexose metabolic process	5	943	126	37767	0.22	1	//CotAD_06149//CotAD_38556//CotAD_30853//CotAD_63775//CotAD_56464
GO:0044267	P	cellular protein metabolic process	82	943	3487	37767	0.73	1	//CotAD_55711//CotAD_37098//CotAD_55684//CotAD_48420//CotAD_15255//CotAD_18229//CotAD_00188//CotAD_22088//CotAD_05278//CotAD_56266//CotAD_55508//CotAD_02271//CotAD_02619//CotAD_70077//CotAD_37721//CotAD_32906//CotAD_03058//CotAD_61985//CotAD_37916//CotAD_04692//CotAD_73630//CotAD_28459//CotAD_51490//CotAD_15645//CotAD_54806//CotAD_48692//CotAD_14283//CotAD_63776//CotAD_29016//CotAD_55914//CotAD_5…
GO:0019941	P	modification-dependent protein catabolic process	11	943	303	37767	0.15	1	//CotAD_37098//CotAD_55508//CotAD_02271//CotAD_37916//CotAD_73630//CotAD_28459//CotAD_43501//CotAD_72602//CotAD_42042//CotAD_40463//CotAD_33815
GO:0045087	P	innate immune response	12	943	347	37767	0.17	1	//CotAD_50387//CotAD_00381//CotAD_27999//CotAD_25348//CotAD_49067//CotAD_33826//CotAD_71930//CotAD_36153//CotAD_08742//CotAD_03191//CotAD_55704//CotAD_55025
GO:0000271	P	polysaccharide biosynthetic process	5	943	112	37767	0.16	1	//CotAD_57824//CotAD_44029//CotAD_54734//CotAD_04035//CotAD_50399
GO:0006464	P	protein modification process	45	943	1474	37767	0.1	1	//CotAD_55711//CotAD_48420//CotAD_15255//CotAD_00188//CotAD_22088//CotAD_05278//CotAD_56266//CotAD_70077//CotAD_37721//CotAD_32906//CotAD_51490//CotAD_48692//CotAD_14283//CotAD_29016//CotAD_55914//CotAD_28512//CotAD_43493//CotAD_73467//CotAD_70182//CotAD_15547//CotAD_18906//CotAD_54361//CotAD_16512//CotAD_28130//CotAD_17127//CotAD_38074//CotAD_43279//CotAD_71262//CotAD_28605//CotAD_33868//CotAD_2…
GO:0009058	P	biosynthetic process	142	943	5118	37767	0.1	1	//CotAD_45605//CotAD_13518//CotAD_24242//CotAD_37534//CotAD_08662//CotAD_15256//CotAD_18229//CotAD_18214//CotAD_40581//CotAD_39061//CotAD_57824//CotAD_57070//CotAD_03058//CotAD_14880//CotAD_50358//CotAD_35536//CotAD_27829//CotAD_61985//CotAD_12065//CotAD_04692//CotAD_10371//CotAD_47654//CotAD_15645//CotAD_09797//CotAD_27105//CotAD_63776//CotAD_05367//CotAD_09049//CotAD_16936//CotAD_12515//CotAD_7…
GO:0009059	P	macromolecule biosynthetic process	92	943	3685	37767	0.52	1	//CotAD_45605//CotAD_13518//CotAD_24242//CotAD_18229//CotAD_18214//CotAD_40581//CotAD_57824//CotAD_57070//CotAD_03058//CotAD_35536//CotAD_61985//CotAD_12065//CotAD_04692//CotAD_10371//CotAD_47654//CotAD_15645//CotAD_09797//CotAD_27105//CotAD_63776//CotAD_05367//CotAD_12515//CotAD_75020//CotAD_67325//CotAD_44029//CotAD_08455//CotAD_24127//CotAD_63438//CotAD_54841//CotAD_53720//CotAD_49496//CotAD_4…
GO:0009117	P	nucleotide metabolic process	7	943	180	37767	0.17	1	//CotAD_38995//CotAD_21441//CotAD_18402//CotAD_75339//CotAD_19578//CotAD_08068//CotAD_14257
GO:0051649	P	establishment of localization in cell	17	943	525	37767	0.18	1	//CotAD_49898//CotAD_02564//CotAD_25133//CotAD_10152//CotAD_08380//CotAD_20358//CotAD_00938//CotAD_24021//CotAD_02957//CotAD_51802//CotAD_74262//CotAD_54298//CotAD_12847//CotAD_36394//CotAD_64711//CotAD_71689//CotAD_39358
GO:0044262	P	cellular carbohydrate metabolic process	14	943	417	37767	0.17	1	//CotAD_06149//CotAD_57824//CotAD_44029//CotAD_26832//CotAD_54734//CotAD_38556//CotAD_30853//CotAD_71262//CotAD_33425//CotAD_50399//CotAD_15185//CotAD_63775//CotAD_56464//CotAD_05656
GO:0009057	P	macromolecule catabolic process	17	943	982	37767	0.95	1	//CotAD_37098//CotAD_55508//CotAD_02271//CotAD_37916//CotAD_73630//CotAD_28459//CotAD_25849//CotAD_43501//CotAD_72602//CotAD_42042//CotAD_40463//CotAD_33815//CotAD_38556//CotAD_30853//CotAD_22057//CotAD_63775//CotAD_56464
GO:0006091	P	generation of precursor metabolites and energy	8	943	285	37767	0.42	1	//CotAD_37713//CotAD_38995//CotAD_38556//CotAD_30853//CotAD_61633//CotAD_08627//CotAD_63775//CotAD_56464
GO:0006996	P	organelle organization	21	943	640	37767	0.13	1	//CotAD_49898//CotAD_02564//CotAD_57480//CotAD_67548//CotAD_54875//CotAD_39061//CotAD_34663//CotAD_18324//CotAD_33410//CotAD_28512//CotAD_24021//CotAD_66051//CotAD_43279//CotAD_44480//CotAD_51136//CotAD_39538//CotAD_18516//CotAD_20629//CotAD_59046//CotAD_04228//CotAD_57878
GO:0007010	P	cytoskeleton organization	5	943	145	37767	0.3	1	//CotAD_67548//CotAD_34663//CotAD_33410//CotAD_18516//CotAD_59046
GO:0009743	P	response to carbohydrate stimulus	6	943	240	37767	0.56	1	//CotAD_16630//CotAD_53960//CotAD_24127//CotAD_33026//CotAD_01487//CotAD_29120
GO:0051726	P	regulation of cell cycle	6	943	127	37767	0.11	1	//CotAD_51788//CotAD_33410//CotAD_67367//CotAD_33026//CotAD_75136//CotAD_40894
GO:0005975	P	carbohydrate metabolic process	27	943	866	37767	0.15	1	//CotAD_06149//CotAD_57824//CotAD_14880//CotAD_23599//CotAD_44029//CotAD_31752//CotAD_26832//CotAD_44433//CotAD_75629//CotAD_54734//CotAD_29829//CotAD_38556//CotAD_30853//CotAD_33863//CotAD_65047//CotAD_71262//CotAD_04035//CotAD_33425//CotAD_72470//CotAD_50399//CotAD_22057//CotAD_33824//CotAD_15185//CotAD_63775//CotAD_56464//CotAD_05656//CotAD_36933
GO:0006066	P	alcohol metabolic process	7	943	270	37767	0.51	1	//CotAD_06149//CotAD_38556//CotAD_30853//CotAD_33425//CotAD_15185//CotAD_63775//CotAD_56464
GO:0006396	P	RNA processing	9	943	453	37767	0.79	1	//CotAD_33844//CotAD_49134//CotAD_04692//CotAD_32955//CotAD_31890//CotAD_51027//CotAD_08412//CotAD_66051//CotAD_47632
GO:0006259	P	DNA metabolic process	8	943	405	37767	0.79	1	//CotAD_01488//CotAD_57480//CotAD_46343//CotAD_13079//CotAD_43279//CotAD_30557//CotAD_33859//CotAD_01569
GO:0006412	P	translation	22	943	1445	37767	1	1	//CotAD_18229//CotAD_03058//CotAD_61985//CotAD_04692//CotAD_15645//CotAD_63776//CotAD_53720//CotAD_43094//CotAD_14795//CotAD_42885//CotAD_51676//CotAD_40555//CotAD_53197//CotAD_66051//CotAD_48248//CotAD_02240//CotAD_28290//CotAD_13790//CotAD_03885//CotAD_40670//CotAD_05343//CotAD_47443
GO:0048523	P	negative regulation of cellular process	9	943	234	37767	0.14	1	//CotAD_51788//CotAD_09797//CotAD_27105//CotAD_63438//CotAD_72602//CotAD_46334//CotAD_08339//CotAD_17551//CotAD_18516
GO:0048522	P	positive regulation of cellular process	7	943	163	37767	0.12	1	//CotAD_04633//CotAD_14880//CotAD_67325//CotAD_33410//CotAD_75629//CotAD_69489//CotAD_30729
Biological process-up
GO:0006464	P	protein modification process	32	343	1474	37767	7.4e-06	0.0019	//CotAD_47931//CotAD_44167//CotAD_34614//CotAD_41216//CotAD_20002//CotAD_12914//CotAD_50725//CotAD_66289//CotAD_42801//CotAD_64228//CotAD_23311//CotAD_35166//CotAD_25783//CotAD_68608//CotAD_47651//CotAD_55343//CotAD_17113//CotAD_24422//CotAD_04640//CotAD_58953//CotAD_16231//CotAD_68338//CotAD_24493//CotAD_39394//CotAD_24718//CotAD_60787//CotAD_36560//CotAD_73607//CotAD_61162//CotAD_19097//CotAD_2…
GO:0008152	P	metabolic process	132	343	10614	37767	2.3e-05	0.0029	//CotAD_24259//CotAD_47931//CotAD_34346//CotAD_44167//CotAD_06967//CotAD_74722//CotAD_73676//CotAD_38283//CotAD_34614//CotAD_05592//CotAD_71710//CotAD_41216//CotAD_20002//CotAD_60319//CotAD_13482//CotAD_12914//CotAD_61465//CotAD_30781//CotAD_21966//CotAD_47106//CotAD_08586//CotAD_50725//CotAD_60742//CotAD_30978//CotAD_63698//CotAD_08432//CotAD_58490//CotAD_66289//CotAD_36563//CotAD_34588//CotAD_2…
GO:0050896	P	response to stimulus	62	343	4057	37767	3.7e-05	0.0031	//CotAD_19653//CotAD_75318//CotAD_42596//CotAD_73676//CotAD_05770//CotAD_41216//CotAD_70231//CotAD_10451//CotAD_63698//CotAD_08432//CotAD_36563//CotAD_34588//CotAD_06697//CotAD_60041//CotAD_63281//CotAD_52339//CotAD_22651//CotAD_22633//CotAD_13996//CotAD_23950//CotAD_70376//CotAD_67575//CotAD_29528//CotAD_50871//CotAD_43718//CotAD_46961//CotAD_40629//CotAD_72102//CotAD_06037//CotAD_34174//CotAD_2…
GO:0043412	P	macromolecule modification	32	343	1636	37767	5.4e-05	0.0034	//CotAD_47931//CotAD_44167//CotAD_34614//CotAD_41216//CotAD_20002//CotAD_12914//CotAD_50725//CotAD_66289//CotAD_42801//CotAD_64228//CotAD_23311//CotAD_35166//CotAD_25783//CotAD_68608//CotAD_47651//CotAD_55343//CotAD_17113//CotAD_24422//CotAD_04640//CotAD_58953//CotAD_16231//CotAD_68338//CotAD_24493//CotAD_39394//CotAD_24718//CotAD_60787//CotAD_36560//CotAD_73607//CotAD_61162//CotAD_19097//CotAD_2…
GO:0044238	P	primary metabolic process	111	343	8995	37767	0.00022	0.0091	//CotAD_24259//CotAD_47931//CotAD_34346//CotAD_44167//CotAD_06967//CotAD_74722//CotAD_73676//CotAD_38283//CotAD_34614//CotAD_05592//CotAD_71710//CotAD_41216//CotAD_20002//CotAD_60319//CotAD_13482//CotAD_12914//CotAD_61465//CotAD_30781//CotAD_21966//CotAD_47106//CotAD_08586//CotAD_50725//CotAD_30978//CotAD_63698//CotAD_08432//CotAD_66289//CotAD_36563//CotAD_06697//CotAD_42801//CotAD_31960//CotAD_1…
GO:0006950	P	response to stress	39	343	2320	37767	0.0002	0.0091	//CotAD_75318//CotAD_42596//CotAD_73676//CotAD_05770//CotAD_41216//CotAD_63698//CotAD_08432//CotAD_36563//CotAD_60041//CotAD_63281//CotAD_52339//CotAD_22633//CotAD_13996//CotAD_23950//CotAD_70376//CotAD_29528//CotAD_50871//CotAD_43718//CotAD_46961//CotAD_40629//CotAD_06037//CotAD_34174//CotAD_17113//CotAD_16779//CotAD_14537//CotAD_28642//CotAD_37525//CotAD_18830//CotAD_56292//CotAD_01978//CotAD_2…
GO:0009987	P	cellular process	136	343	11684	37767	0.00041	0.015	//CotAD_24259//CotAD_19653//CotAD_47931//CotAD_34346//CotAD_09130//CotAD_44167//CotAD_06967//CotAD_74722//CotAD_73676//CotAD_38283//CotAD_34614//CotAD_05592//CotAD_41216//CotAD_20002//CotAD_60319//CotAD_13482//CotAD_63127//CotAD_12914//CotAD_30781//CotAD_21966//CotAD_47106//CotAD_08586//CotAD_34996//CotAD_75012//CotAD_50725//CotAD_30978//CotAD_58490//CotAD_66289//CotAD_36563//CotAD_46104//CotAD_0…
GO:0009791	P	post-embryonic development	16	343	705	37767	0.00094	0.03	//CotAD_19653//CotAD_42596//CotAD_06967//CotAD_30781//CotAD_43080//CotAD_34649//CotAD_09405//CotAD_22651//CotAD_68608//CotAD_16779//CotAD_14537//CotAD_38583//CotAD_69075//CotAD_16231//CotAD_34623//CotAD_44342
GO:0044267	P	cellular protein metabolic process	49	343	3487	37767	0.0016	0.046	//CotAD_24259//CotAD_47931//CotAD_44167//CotAD_73676//CotAD_38283//CotAD_34614//CotAD_41216//CotAD_20002//CotAD_12914//CotAD_30781//CotAD_50725//CotAD_66289//CotAD_42801//CotAD_64228//CotAD_66410//CotAD_23311//CotAD_49080//CotAD_54693//CotAD_35166//CotAD_25783//CotAD_21113//CotAD_68608//CotAD_26279//CotAD_47651//CotAD_55343//CotAD_05964//CotAD_17113//CotAD_24422//CotAD_04640//CotAD_58953//CotAD_6…
GO:0044237	P	cellular metabolic process	103	343	8722	37767	0.0019	0.049	//CotAD_24259//CotAD_47931//CotAD_34346//CotAD_44167//CotAD_06967//CotAD_74722//CotAD_73676//CotAD_38283//CotAD_34614//CotAD_05592//CotAD_41216//CotAD_20002//CotAD_60319//CotAD_13482//CotAD_12914//CotAD_30781//CotAD_21966//CotAD_47106//CotAD_08586//CotAD_50725//CotAD_30978//CotAD_66289//CotAD_36563//CotAD_46104//CotAD_06697//CotAD_31446//CotAD_42801//CotAD_31960//CotAD_12765//CotAD_64228//CotAD_6…
GO:0019538	P	protein metabolic process	54	343	4009	37767	0.0023	0.054	//CotAD_24259//CotAD_47931//CotAD_44167//CotAD_73676//CotAD_38283//CotAD_34614//CotAD_41216//CotAD_20002//CotAD_12914//CotAD_30781//CotAD_47106//CotAD_50725//CotAD_63698//CotAD_66289//CotAD_42801//CotAD_64228//CotAD_66410//CotAD_23311//CotAD_49080//CotAD_54693//CotAD_35166//CotAD_25783//CotAD_21113//CotAD_68608//CotAD_26279//CotAD_34631//CotAD_47651//CotAD_55343//CotAD_05964//CotAD_17113//CotAD_2…
GO:0044260	P	cellular macromolecule metabolic process	79	343	6447	37767	0.003	0.063	//CotAD_24259//CotAD_47931//CotAD_34346//CotAD_44167//CotAD_73676//CotAD_38283//CotAD_34614//CotAD_41216//CotAD_20002//CotAD_60319//CotAD_12914//CotAD_30781//CotAD_21966//CotAD_08586//CotAD_50725//CotAD_30978//CotAD_66289//CotAD_06697//CotAD_42801//CotAD_31960//CotAD_12765//CotAD_64228//CotAD_66410//CotAD_23311//CotAD_72396//CotAD_49080//CotAD_54693//CotAD_55354//CotAD_35166//CotAD_25783//CotAD_2…
GO:0043170	P	macromolecule metabolic process	85	343	7127	37767	0.0042	0.082	//CotAD_24259//CotAD_47931//CotAD_34346//CotAD_44167//CotAD_06967//CotAD_73676//CotAD_38283//CotAD_34614//CotAD_41216//CotAD_20002//CotAD_60319//CotAD_12914//CotAD_30781//CotAD_21966//CotAD_47106//CotAD_08586//CotAD_50725//CotAD_30978//CotAD_63698//CotAD_66289//CotAD_06697//CotAD_42801//CotAD_31960//CotAD_12765//CotAD_64228//CotAD_66410//CotAD_23311//CotAD_72396//CotAD_49080//CotAD_54693//CotAD_5…
GO:0009628	P	response to abiotic stimulus	23	343	1471	37767	0.0093	0.17	//CotAD_42596//CotAD_73676//CotAD_70231//CotAD_10451//CotAD_63698//CotAD_63281//CotAD_22651//CotAD_22633//CotAD_70376//CotAD_29528//CotAD_40629//CotAD_14537//CotAD_37525//CotAD_38583//CotAD_12033//CotAD_74697//CotAD_56292//CotAD_30606//CotAD_16231//CotAD_01978//CotAD_13824//CotAD_37351//CotAD_26180
GO:0008219	P	cell death	7	343	286	37767	0.017	0.24	//CotAD_06697//CotAD_60041//CotAD_06037//CotAD_34174//CotAD_56808//CotAD_34598//CotAD_34622
GO:0016265	P	death	7	343	286	37767	0.017	0.24	//CotAD_06697//CotAD_60041//CotAD_06037//CotAD_34174//CotAD_56808//CotAD_34598//CotAD_34622
GO:0005975	P	carbohydrate metabolic process	15	343	866	37767	0.015	0.24	//CotAD_06967//CotAD_71710//CotAD_60319//CotAD_61465//CotAD_30978//CotAD_06697//CotAD_21733//CotAD_34279//CotAD_69073//CotAD_55960//CotAD_45602//CotAD_45440//CotAD_53608//CotAD_50350//CotAD_19097
GO:0051179	P	localization	27	343	1922	37767	0.018	0.24	//CotAD_09130//CotAD_57857//CotAD_41216//CotAD_43080//CotAD_34996//CotAD_34646//CotAD_21083//CotAD_62220//CotAD_27078//CotAD_50871//CotAD_73268//CotAD_33436//CotAD_51915//CotAD_16356//CotAD_29091//CotAD_50724//CotAD_35814//CotAD_62218//CotAD_68531//CotAD_72723//CotAD_67785//CotAD_40628//CotAD_16025//CotAD_15739//CotAD_24609//CotAD_02187//CotAD_20249
GO:0019748	P	secondary metabolic process	10	343	489	37767	0.016	0.24	//CotAD_74722//CotAD_05592//CotAD_60319//CotAD_13482//CotAD_54156//CotAD_40629//CotAD_14537//CotAD_30502//CotAD_38583//CotAD_63653
GO:0006810	P	transport	26	343	1846	37767	0.02	0.24	//CotAD_09130//CotAD_57857//CotAD_43080//CotAD_34996//CotAD_34646//CotAD_21083//CotAD_62220//CotAD_27078//CotAD_50871//CotAD_73268//CotAD_33436//CotAD_51915//CotAD_16356//CotAD_29091//CotAD_50724//CotAD_35814//CotAD_62218//CotAD_68531//CotAD_72723//CotAD_67785//CotAD_40628//CotAD_16025//CotAD_15739//CotAD_24609//CotAD_02187//CotAD_20249
GO:0051234	P	establishment of localization	26	343	1851	37767	0.02	0.24	//CotAD_09130//CotAD_57857//CotAD_43080//CotAD_34996//CotAD_34646//CotAD_21083//CotAD_62220//CotAD_27078//CotAD_50871//CotAD_73268//CotAD_33436//CotAD_51915//CotAD_16356//CotAD_29091//CotAD_50724//CotAD_35814//CotAD_62218//CotAD_68531//CotAD_72723//CotAD_67785//CotAD_40628//CotAD_16025//CotAD_15739//CotAD_24609//CotAD_02187//CotAD_20249
GO:0006519	P	cellular amino acid and derivative metabolic process	12	343	682	37767	0.024	0.28	//CotAD_74722//CotAD_05592//CotAD_13482//CotAD_21113//CotAD_26002//CotAD_30615//CotAD_69075//CotAD_63653//CotAD_31742//CotAD_43014//CotAD_70572//CotAD_48481
GO:0009790	P	embryonic development	10	343	535	37767	0.027	0.3	//CotAD_73676//CotAD_20002//CotAD_30781//CotAD_34649//CotAD_64228//CotAD_09405//CotAD_22633//CotAD_16779//CotAD_69075//CotAD_44342
GO:0032501	P	multicellular organismal process	26	343	2094	37767	0.069	0.73	//CotAD_19653//CotAD_42596//CotAD_06967//CotAD_73676//CotAD_20002//CotAD_30781//CotAD_43080//CotAD_34649//CotAD_58490//CotAD_50199//CotAD_64228//CotAD_09405//CotAD_22651//CotAD_22633//CotAD_68608//CotAD_20257//CotAD_16779//CotAD_14537//CotAD_38583//CotAD_69075//CotAD_30606//CotAD_16231//CotAD_34623//CotAD_14514//CotAD_44342//CotAD_61162
GO:0022414	P	reproductive process	15	343	1161	37767	0.11	1	//CotAD_42596//CotAD_30781//CotAD_43080//CotAD_34649//CotAD_09405//CotAD_22651//CotAD_68608//CotAD_16779//CotAD_14537//CotAD_38583//CotAD_69075//CotAD_16231//CotAD_34623//CotAD_44342//CotAD_61162
GO:0007275	P	multicellular organismal development	24	343	2020	37767	0.11	1	//CotAD_19653//CotAD_42596//CotAD_06967//CotAD_73676//CotAD_20002//CotAD_30781//CotAD_43080//CotAD_34649//CotAD_58490//CotAD_50199//CotAD_64228//CotAD_09405//CotAD_22651//CotAD_22633//CotAD_68608//CotAD_20257//CotAD_16779//CotAD_14537//CotAD_38583//CotAD_69075//CotAD_16231//CotAD_34623//CotAD_14514//CotAD_44342
GO:0048608	P	reproductive structure development	13	343	978	37767	0.11	1	//CotAD_42596//CotAD_30781//CotAD_43080//CotAD_34649//CotAD_09405//CotAD_22651//CotAD_16779//CotAD_14537//CotAD_38583//CotAD_69075//CotAD_16231//CotAD_34623//CotAD_44342
GO:0003006	P	reproductive developmental process	13	343	978	37767	0.11	1	//CotAD_42596//CotAD_30781//CotAD_43080//CotAD_34649//CotAD_09405//CotAD_22651//CotAD_16779//CotAD_14537//CotAD_38583//CotAD_69075//CotAD_16231//CotAD_34623//CotAD_44342
GO:0051704	P	multi-organism process	11	343	776	37767	0.1	1	//CotAD_41216//CotAD_63698//CotAD_68608//CotAD_06037//CotAD_50724//CotAD_72723//CotAD_14537//CotAD_67785//CotAD_16025//CotAD_56086//CotAD_61162
GO:0032502	P	developmental process	26	343	2304	37767	0.15	1	//CotAD_19653//CotAD_42596//CotAD_06967//CotAD_73676//CotAD_20002//CotAD_30781//CotAD_43080//CotAD_34649//CotAD_58490//CotAD_50199//CotAD_64228//CotAD_09405//CotAD_22651//CotAD_22633//CotAD_68608//CotAD_27981//CotAD_20257//CotAD_16779//CotAD_14537//CotAD_38583//CotAD_69075//CotAD_16231//CotAD_34623//CotAD_14514//CotAD_24382//CotAD_44342
GO:0019222	P	regulation of metabolic process	17	343	2210	37767	0.79	1	//CotAD_34346//CotAD_05592//CotAD_21966//CotAD_08586//CotAD_58490//CotAD_12765//CotAD_34279//CotAD_29528//CotAD_46961//CotAD_72102//CotAD_53823//CotAD_35623//CotAD_44661//CotAD_63653//CotAD_67377//CotAD_56454//CotAD_51732
GO:0006807	P	nitrogen compound metabolic process	38	343	3826	37767	0.31	1	//CotAD_34346//CotAD_60319//CotAD_21966//CotAD_08586//CotAD_36563//CotAD_31960//CotAD_12765//CotAD_72396//CotAD_55354//CotAD_21113//CotAD_21732//CotAD_34279//CotAD_26002//CotAD_29528//CotAD_73268//CotAD_30615//CotAD_46961//CotAD_72102//CotAD_53823//CotAD_14537//CotAD_35623//CotAD_59534//CotAD_36198//CotAD_28642//CotAD_69075//CotAD_51309//CotAD_44661//CotAD_63653//CotAD_51087//CotAD_31742//CotAD_0…
GO:0007165	P	signal transduction	11	343	1228	37767	0.56	1	//CotAD_06697//CotAD_22651//CotAD_75563//CotAD_46961//CotAD_72102//CotAD_14537//CotAD_73527//CotAD_30606//CotAD_56808//CotAD_05508//CotAD_36560
GO:0034645	P	cellular macromolecule biosynthetic process	28	343	3661	37767	0.85	1	//CotAD_24259//CotAD_34346//CotAD_38283//CotAD_21966//CotAD_08586//CotAD_30978//CotAD_12765//CotAD_21113//CotAD_34279//CotAD_29528//CotAD_46961//CotAD_72102//CotAD_05964//CotAD_53823//CotAD_35623//CotAD_36198//CotAD_69075//CotAD_63653//CotAD_43748//CotAD_01928//CotAD_27719//CotAD_67377//CotAD_53608//CotAD_50350//CotAD_56454//CotAD_51732//CotAD_19097//CotAD_39177
GO:0050789	P	regulation of biological process	34	343	3697	37767	0.5	1	//CotAD_19653//CotAD_34346//CotAD_42596//CotAD_05592//CotAD_63127//CotAD_21966//CotAD_08586//CotAD_58490//CotAD_06697//CotAD_21083//CotAD_12765//CotAD_52339//CotAD_22651//CotAD_34279//CotAD_75563//CotAD_29528//CotAD_46961//CotAD_72102//CotAD_53823//CotAD_14537//CotAD_35623//CotAD_73527//CotAD_30606//CotAD_49019//CotAD_44661//CotAD_56808//CotAD_63653//CotAD_05508//CotAD_36560//CotAD_67377//CotAD_5…
GO:0009719	P	response to endogenous stimulus	12	343	1068	37767	0.27	1	//CotAD_10451//CotAD_08432//CotAD_63281//CotAD_29528//CotAD_46961//CotAD_40629//CotAD_72102//CotAD_14537//CotAD_12033//CotAD_56292//CotAD_63653//CotAD_36560
GO:0000003	P	reproduction	15	343	1186	37767	0.13	1	//CotAD_42596//CotAD_30781//CotAD_43080//CotAD_34649//CotAD_09405//CotAD_22651//CotAD_68608//CotAD_16779//CotAD_14537//CotAD_38583//CotAD_69075//CotAD_16231//CotAD_34623//CotAD_44342//CotAD_61162
GO:0016043	P	cellular component organization	12	343	1179	37767	0.39	1	//CotAD_09130//CotAD_06967//CotAD_34996//CotAD_75012//CotAD_34279//CotAD_27981//CotAD_15739//CotAD_16231//CotAD_49019//CotAD_40762//CotAD_24609//CotAD_69385
GO:0010467	P	gene expression	26	343	3962	37767	0.97	1	//CotAD_24259//CotAD_34346//CotAD_38283//CotAD_21966//CotAD_08586//CotAD_12765//CotAD_72396//CotAD_55354//CotAD_21113//CotAD_21732//CotAD_34279//CotAD_29528//CotAD_46961//CotAD_72102//CotAD_05964//CotAD_53823//CotAD_35623//CotAD_69075//CotAD_44661//CotAD_63653//CotAD_43748//CotAD_01928//CotAD_27719//CotAD_67377//CotAD_56454//CotAD_51732
GO:0065007	P	biological regulation	40	343	4188	37767	0.39	1	//CotAD_19653//CotAD_34346//CotAD_42596//CotAD_05592//CotAD_63127//CotAD_21966//CotAD_08586//CotAD_58490//CotAD_06697//CotAD_21083//CotAD_12765//CotAD_52339//CotAD_22651//CotAD_34279//CotAD_75563//CotAD_34631//CotAD_29528//CotAD_27981//CotAD_46961//CotAD_72102//CotAD_53823//CotAD_14537//CotAD_35623//CotAD_23096//CotAD_73527//CotAD_12033//CotAD_74697//CotAD_30606//CotAD_49019//CotAD_44661//CotAD_5…
GO:0065008	P	regulation of biological quality	7	343	665	37767	0.4	1	//CotAD_05592//CotAD_58490//CotAD_27981//CotAD_23096//CotAD_12033//CotAD_74697//CotAD_34623
GO:0010468	P	regulation of gene expression	15	343	2001	37767	0.81	1	//CotAD_34346//CotAD_21966//CotAD_08586//CotAD_12765//CotAD_34279//CotAD_29528//CotAD_46961//CotAD_72102//CotAD_53823//CotAD_35623//CotAD_44661//CotAD_63653//CotAD_67377//CotAD_56454//CotAD_51732
GO:0006629	P	lipid metabolic process	11	343	841	37767	0.15	1	//CotAD_47106//CotAD_08432//CotAD_44116//CotAD_54156//CotAD_42471//CotAD_40629//CotAD_23096//CotAD_38583//CotAD_12033//CotAD_50350//CotAD_40721
GO:0006139	P	nucleobase, nucleoside, nucleotide and nucleic acid metabolic process	29	343	3198	37767	0.53	1	//CotAD_34346//CotAD_60319//CotAD_21966//CotAD_08586//CotAD_36563//CotAD_31960//CotAD_12765//CotAD_72396//CotAD_55354//CotAD_21113//CotAD_21732//CotAD_34279//CotAD_29528//CotAD_73268//CotAD_46961//CotAD_72102//CotAD_53823//CotAD_35623//CotAD_36198//CotAD_28642//CotAD_69075//CotAD_51309//CotAD_44661//CotAD_63653//CotAD_01928//CotAD_67377//CotAD_56454//CotAD_51732//CotAD_39177
GO:0060255	P	regulation of macromolecule metabolic process	15	343	2060	37767	0.84	1	//CotAD_34346//CotAD_21966//CotAD_08586//CotAD_12765//CotAD_34279//CotAD_29528//CotAD_46961//CotAD_72102//CotAD_53823//CotAD_35623//CotAD_44661//CotAD_63653//CotAD_67377//CotAD_56454//CotAD_51732
GO:0050794	P	regulation of cellular process	29	343	3375	37767	0.65	1	//CotAD_19653//CotAD_34346//CotAD_05592//CotAD_63127//CotAD_21966//CotAD_08586//CotAD_06697//CotAD_12765//CotAD_22651//CotAD_34279//CotAD_75563//CotAD_29528//CotAD_46961//CotAD_72102//CotAD_53823//CotAD_14537//CotAD_35623//CotAD_73527//CotAD_30606//CotAD_49019//CotAD_56808//CotAD_63653//CotAD_05508//CotAD_36560//CotAD_67377//CotAD_56454//CotAD_34622//CotAD_51732//CotAD_39177
GO:0009058	P	biosynthetic process	42	343	5118	37767	0.78	1	//CotAD_24259//CotAD_34346//CotAD_74722//CotAD_38283//CotAD_05592//CotAD_13482//CotAD_21966//CotAD_47106//CotAD_08586//CotAD_30978//CotAD_08432//CotAD_31446//CotAD_12765//CotAD_21113//CotAD_34279//CotAD_26002//CotAD_29528//CotAD_73268//CotAD_54156//CotAD_42471//CotAD_30615//CotAD_46961//CotAD_72102//CotAD_05964//CotAD_53823//CotAD_14537//CotAD_35623//CotAD_36198//CotAD_69075//CotAD_61840//CotAD_6…
GO:0009059	P	macromolecule biosynthetic process	28	343	3685	37767	0.86	1	//CotAD_24259//CotAD_34346//CotAD_38283//CotAD_21966//CotAD_08586//CotAD_30978//CotAD_12765//CotAD_21113//CotAD_34279//CotAD_29528//CotAD_46961//CotAD_72102//CotAD_05964//CotAD_53823//CotAD_35623//CotAD_36198//CotAD_69075//CotAD_63653//CotAD_43748//CotAD_01928//CotAD_27719//CotAD_67377//CotAD_53608//CotAD_50350//CotAD_56454//CotAD_51732//CotAD_19097//CotAD_39177
GO:0009056	P	catabolic process	14	343	1307	37767	0.3	1	//CotAD_60319//CotAD_36563//CotAD_06697//CotAD_31960//CotAD_49080//CotAD_54693//CotAD_40629//CotAD_30502//CotAD_16231//CotAD_51309//CotAD_31742//CotAD_44342//CotAD_48481//CotAD_40721
GO:0009607	P	response to biotic stimulus	9	343	638	37767	0.13	1	//CotAD_41216//CotAD_63698//CotAD_06037//CotAD_50724//CotAD_72723//CotAD_14537//CotAD_67785//CotAD_16025//CotAD_56086
GO:0009605	P	response to external stimulus	6	343	429	37767	0.2	1	//CotAD_41216//CotAD_08432//CotAD_22651//CotAD_22633//CotAD_13996//CotAD_30606
GO:0044249	P	cellular biosynthetic process	40	343	4925	37767	0.8	1	//CotAD_24259//CotAD_34346//CotAD_74722//CotAD_38283//CotAD_05592//CotAD_13482//CotAD_21966//CotAD_47106//CotAD_08586//CotAD_30978//CotAD_31446//CotAD_12765//CotAD_21113//CotAD_34279//CotAD_26002//CotAD_29528//CotAD_73268//CotAD_54156//CotAD_42471//CotAD_30615//CotAD_46961//CotAD_72102//CotAD_05964//CotAD_53823//CotAD_14537//CotAD_35623//CotAD_36198//CotAD_69075//CotAD_63653//CotAD_43748//CotAD_0…
GO:0048856	P	anatomical structure development	18	343	1726	37767	0.31	1	//CotAD_19653//CotAD_42596//CotAD_06967//CotAD_20002//CotAD_30781//CotAD_43080//CotAD_34649//CotAD_64228//CotAD_09405//CotAD_22651//CotAD_27981//CotAD_16779//CotAD_14537//CotAD_38583//CotAD_69075//CotAD_16231//CotAD_34623//CotAD_44342
GO:0006350	P	transcription	15	343	1923	37767	0.76	1	//CotAD_34346//CotAD_21966//CotAD_08586//CotAD_12765//CotAD_34279//CotAD_29528//CotAD_46961//CotAD_72102//CotAD_53823//CotAD_35623//CotAD_63653//CotAD_01928//CotAD_67377//CotAD_56454//CotAD_51732
GO:0006412	P	translation	7	343	1445	37767	0.98	1	//CotAD_24259//CotAD_38283//CotAD_21113//CotAD_05964//CotAD_69075//CotAD_43748//CotAD_27719
